# Supplementary material for: An Evolutionary Genomic Approach to Identify Genes Involved in Human Birth Timing
Source: PLoS Genet. 2011 Apr 14;7(4):e1001365. doi: 10.1371/journal.pgen.1001365 (PMC3077368; doi:10.1371/journal.pgen.1001365)
Supplement: Dataset S1 — Complete Coding Screen Analysis. (15.64 MB XLS) [file pgen.1001365.s001.xls]

## Sheet: FDR cutoffs
Cutoffs	0.1	0.05	0.01
Human	0.001045	0.000353656	2.86e-05
Human-chimp	0.01	0.00394085	0.000331442
Chimp	0.00642339	0.0022049	0.000254
FDR cutoffs defined by Qvalue software (Storey 2003)

## Sheet: dnds_51507
Gene	Related	Description	GO description	humanp	backgroundNS	geneNS	human dN/dS	0.05	0.95	Human Accelerate/Decelerated	human-chimpP	background	genens	h-c dN/dS	0.05	0.95	H-C Accelerated/Decelerated	Chimp P	Chimp dN/dS	5% CI	95% CI	Chimp Accelerated/Decelerated	Expected Human dN/dS	Expected Chimp	Expected HC	Expected Macaque	Expected HCM	Expected Mouse	Expected Rat	Expected RM	Expected Dog	Expected Cow	Expected CD	Human rates	H	C	HC	M		H	C	HC	M	H-C rates	H	C	HC	M
ENSG00000065154	OAT	Ornithine aminotransferase, mitochondrial precursor (EC 2.6.1.13) (Ornithine--oxo-acid aminotransferase) [Contains: Ornithine aminotransferase, hepatic form; Ornithine aminotransferase, renal form]. [Source:Uniprot/SWISSPROT;Acc:P04181]	ornithine-oxo-acid transaminase activity, mitochondrion, mitochondrion, mitochondrial matrix, amino acid metabolic process, ornithine metabolic process, visual perception, transaminase activity, transferase activity, pyridoxal phosphate binding	0	0.243807	0.108472	0	0	0.303267	D	0	0.140026	0.0624282	0.0897669	0.0167856	0.24588	A	0	0	0	0.380497	D	0.168006	22.3875	0.236692	0.195469	0.243963	0.134194	0.181796	0.153392	0.217669	0.131019	0.309165	dS	0.00264263	0.00208318	0.0114619	0.0164727	dN	0	0.000257604	0.00114662	0.00120079	dS	0.00258655	0.00211182	0.0115043	0.0164446	dN
ENSG00000100154		Tetratricopeptide repeat protein 28 (TPR repeat protein 28). [Source:Uniprot/SWISSPROT;Acc:Q96AY4]	binding	0	0.190641	0.0998569	0.0336572	0.00240804	0.136142	D	0	0.262231	0.138663	0.0397663	0.0131872	0.0858152	D	0	0.151792	0.0585584	0.311394	A	24.8705	0.139084	0.105722	0.12165	0.123933	0.129792	0.136649	0.131798	0.153962	0.129589	0.198456	dS	0.00233626	0.00239791	0.0108118	0.0159091	dN	7.03643e-05	0.000299176	0.000630486	0.000910732	dS	0.00232246	0.00242612	0.0108211	0.0159203	dN
ENSG00000100417	PMM1	Phosphomannomutase 1 (EC 5.4.2.8) (PMM 1) (PMMH-22). [Source:Uniprot/SWISSPROT;Acc:Q92871]	phosphomannomutase activity, cytoplasm, metabolic process, isomerase activity, mannose biosynthetic process	0	0.170481	0.161229	0	0	0.744822	D	0	0.139599	0.133394	0.0796381	0.00415537	0.351803	D	0	0	0	0.585325	D	16.4254	0.124991	0.134128	0.127301	0.131035	0.120762	0.118005	0.113929	0.164369	0.118098	0.155726	dS	0.00211462	0.00267073	0.00811109	0.0158544	dN	0	0.000456267	0.00107363	0.001634	dS	0.00210109	0.00266657	0.00812069	0.0158606	dN
ENSG00000125631				0	0.252683	0.233122	5.40974	3.51762	7.89249	A	0	0.332999	0.261059	2.47852	1.76478	3.36463	A	2.95865e-05	1.57497	0.74091	2.87529	A	0.426528	0.229349	0.254438	0.215623	0.174217	0.147909	0.248499	0.132429	0.186998	0.163975	0.270384	dS	0.00247839	0.0031341	0.00730915	0.0137528	dN	0.0111441	0.000557296	0.00141915	0.0022803	dS	0.00319446	0.00306897	0.006386	0.0140201	dN
ENSG00000153560	UBP1	Upstream-binding protein 1 (LBP-1). [Source:Uniprot/SWISSPROT;Acc:Q9NZI7]	angiogenesis, transcription factor activity, transcription corepressor activity, nucleus, transcription, regulation of transcription from RNA polymerase II promoter, negative regulation of transcription, specific transcriptional repressor activity, viral genome replication, angiogenesis	0	0.182166	0.0774828	0.576842	0.145211	1.48869	A	0	0.0560939	0.0242662	0.105594	0.0261471	0.274497	A	0	0	0	0.598786	D	0.186904	37.1194	0.107692	0.174035	0.156576	0.123706	0.174341	0.139202	0.164489	0.140969	0.178851	dS	0.0017622	0.00105164	0.00804018	0.0125771	dN	0.000846593	0.000162565	0.000327637	0.000784738	dS	0.00184154	0.0010527	0.00780044	0.0126191	dN
ENSG00000166582	PRR6	Proline-rich protein 6 (Nuclear protein p30). [Source:Uniprot/SWISSPROT;Acc:Q7Z7K6]	nucleus, metabolic process, carbon-sulfur lyase activity	0	0.265507	0.102097	0	0	0.925336	D	0	0.216735	0.0861035	0	0	0.319167	D	0	0	0	1.40843	D	0.170963	16.6285	0.209043	0.183995	0.191775	0.13587	0.161295	0.146349	0.149808	0.114523	0.180409	dS	0.00226146	0.0015099	0.00920001	0.0160178	dN	0	0.000147624	0.000696514	0.00100292	dS	0.00225593	0.00150674	0.00919147	0.0160337	dN
ENSG00000189251		Ribosomal protein S27a (Fragment). [Source:Uniprot/SPTREMBL;Acc:Q8WYN8]	protein modification	4.10783e-15	0.153596	0.0228778	3.28549	1.62591	5.83869	A	8.03921e-09	0.195595	0.0242036	0.845489	0.396528	1.54301	A	1.81916e-07	2.40266	0.946436	4.91132	A	0.263564	0.368826	0.118334	0.148634	0.169589	0.0966116	0.0764983	0.148082	0.173097	0.133916	0.148171	dS	0.00304483	0.00248416	0.0121901	0.0143388	dN	0.00883516	0.000118261	0.000190742	0.000281746	dS	0.00359587	0.00229395	0.0115153	0.014675	dN
ENSG00000162849		kinesin family member 26B [Source:RefSeq_peptide;Acc:NP_060482]	microtubule motor activity, ATP binding, microtubule associated complex, microtubule-based movement	1.25036e-11	0.253036	0.245211	1.29947	0.885477	1.82343	A	8.81107e-07	0.296803	0.282358	0.591912	0.423286	0.792675	A	0.0466075	0.448162	0.242794	0.739907	A	0.340901	0.249244	0.204869	0.166387	0.186828	0.12272	0.15653	0.130902	0.202197	0.179432	0.203708	dS	0.00271256	0.00372009	0.00855971	0.0150786	dN	0.00300283	0.000758885	0.00146641	0.00207347	dS	0.00337749	0.00362154	0.00745237	0.0154815	dN
ENSG00000170323	FABP4	Fatty acid-binding protein, adipocyte (AFABP) (Adipocyte lipid-binding protein) (ALBP) (A-FABP). [Source:Uniprot/SWISSPROT;Acc:P15090]	cytokine production, cytokine production, fatty acid binding, soluble fraction, cytoplasm, negative regulation of protein kinase activity, negative regulation of protein kinase activity, transport, negative regulation of transcription, negative regulation of transcription, transcriptional repressor activity, transcriptional repressor activity, cholesterol homeostasis, cholesterol homeostasis, pos…	2.3716e-10	0.225784	0.166103	0	0	2.73286	D	2.64896e-10	0.332175	0.244013	0.140679	0.00694417	0.629358	D	3.03761e-10	0	0	1.11715	D	18.2949	0.170121	0.188296	0.181216	0.190216	0.141447	0.260616	0.140871	0.209842	0.183788	0.22738	dS	0.000946675	0.00225727	0.00862054	0.0133893	dN	0	0.000304347	0.00108952	0.00152085	dS	0.000934122	0.00225064	0.00864691	0.0133666	dN
ENSG00000196228		Putative sulfotransferase 1C3 (EC 2.8.2.-). [Source:Uniprot/SWISSPROT;Acc:Q6IMI6]	aryl sulfotransferase activity, cytoplasm, sulfur metabolic process, transferase activity, aryl sulfotransferase activity, cytoplasm, sulfur metabolic process	3.42498e-10	0.328166	0.510622	4.84302	2.66027	7.93129	A	0.000375518	0.293639	0.462453	1.00752	0.573987	1.62521	A	6.03023e-11	4.68433	2.76298	7.33919	A	0.269652	0.360008	0.208534	0.241447	0.199049	0.154599	0.167252	0.157628	0.162082	0.162216	0.251505	dS	0.00228887	0.00284835	0.0108339	0.0158856	dN	0.00916098	0.00123501	0.00292604	0.00500289	dS	0.00284079	0.00272434	0.0101015	0.0160832	dN
ENSG00000144158		BA395L14.12 (Novel protein similar to small nuclear ribonucleoprotein polypeptide A' (SNRPA1)). [Source:Uniprot/SPTREMBL;Acc:Q9NU36]	protein binding, ribonucleoprotein complex	6.7912e-09	0.349055	0.0204993	1.5227	0.608438	3.08441	A	1.36401e-05	0.503857	0.0303492	0.416217	0.16371	0.849608	A	0.631708	0	0	0.43841	D	0.469112	0.259456	0.387128	0.358304	0.284007	0.241731	0.275452	0.210012	0.265854	0.230181	0.391872	dS	0.00293001	0.0032514	0.00782549	0.0142784	dN	0.00367025	4.09331e-05	0.000146053	0.000247896	dS	0.00317039	0.00322615	0.00747268	0.0143983	dN
ENSG00000070366		Telomerase-binding protein EST1A (EC 3.1.-.-) (Ever shorter telomeres 1A) (Telomerase subunit EST1A) (EST1-like protein A) (hSmg5/7a). [Source:Uniprot/SWISSPROT;Acc:Q86US8]	mRNA catabolic process, nonsense-mediated decay, telomere maintenance, chromosome, telomeric region, DNA binding, endonuclease activity, protein binding, nucleus, chromosome, telomerase holoenzyme complex, cytoplasm, mRNA export from nucleus, hydrolase activity, manganese ion binding, regulation of dephosphorylation, telomeric DNA binding, metal ion binding	1.07285e-08	0.122245	0.0689133	0.609647	0.369126	0.933823	A	0.000130679	0.13502	0.0751229	0.232787	0.156524	0.32925	A	0.0810015	0.312482	0.137399	0.595616	A	0.216347	0.27207	0.152706	0.205004	0.178911	0.167002	0.215223	0.144997	0.155075	0.180374	0.229192	dS	0.00395955	0.00345095	0.0133827	0.021426	dN	0.00204366	0.000456483	0.000978857	0.00210291	dS	0.00444799	0.00338475	0.0126778	0.021674	dN
ENSG00000100243		NADH-cytochrome b5 reductase (EC 1.6.2.2) (B5R) (Diaphorase-1) (Cytochrome b5 reductase 3) [Contains: NADH-cytochrome b5 reductase membrane-bound form; NADH-cytochrome b5 reductase soluble form]. [Source:Uniprot/SWISSPROT;Acc:P00387]	cytochrome-b5 reductase activity, cytoplasm, mitochondrial inner membrane, endoplasmic reticulum, hemoglobin complex, electron transport, cholesterol biosynthetic process, iron ion transport, circulation, membrane, oxidoreductase activity, FAD binding, NAD binding, mitochondrial inner membrane	3.27732e-07	0.170704	0.0956115	1.94259	0.934245	3.5058	A	0.00244085	0.261282	0.145661	0.495223	0.260359	0.840528	A	0.191985	0	0	0.482306	D	0.339877	0.3438	0.216834	0.212971	0.213309	0.197437	0.189718	0.159265	0.191553	0.163913	0.2356	dS	0.00260767	0.00232499	0.0112858	0.0193867	dN	0.00460823	0.00039531	0.00124909	0.00211278	dS	0.00299652	0.0022168	0.0105617	0.0197121	dN
ENSG00000141048	MYH4	Myosin-4 (Myosin heavy chain 4) (Myosin heavy chain 2b) (MyHC-2b) (Myosin heavy chain, skeletal muscle, fetal) (Myosin heavy chain IIb) (MyHC-IIb). [Source:Uniprot/SWISSPROT;Acc:Q9Y623]	microfilament motor activity, nucleotide binding, actin binding, calmodulin binding, ATP binding, muscle myosin complex, striated muscle thick filament, striated muscle contraction, myosin complex, actin filament-based movement, ATPase activity, coupled	3.47691e-07	0.0992002	0.0357309	0.389803	0.215481	0.638597	A	0.000140993	0.106229	0.0372253	0.14571	0.0902743	0.219988	A	0.239591	0.143992	0.0468467	0.322298	A	0.187451	0.193352	0.128238	0.133229	0.114196	0.0747676	0.0884981	0.0957424	0.108112	0.119094	0.161625	dS	0.00314512	0.00243485	0.0113074	0.0197968	dN	0.00106644	0.000146735	0.000456204	0.00083018	dS	0.00339215	0.00239659	0.0108888	0.0199575	dN
ENSG00000091138	SLC26A3	Chloride anion exchanger (Protein DRA) (Down-regulated in adenoma) (Solute carrier family 26 member 3). [Source:Uniprot/SWISSPROT;Acc:P40879]	transcription factor activity, transcription cofactor activity, transporter activity, membrane fraction, transport, anion transport, excretion, sulfate porter activity, sulfate transport, antiporter activity, anion exchanger activity, membrane, integral to membrane, chloride ion binding, transporter activity, transport, sulfate porter activity, sulfate transport, anion exchanger activity, membran…	4.59403e-07	0.216126	0.530487	2.14599	1.32041	3.24451	A	1.06458e-11	0.321714	0.739782	1.25239	0.906921	1.67117	A	0.134999	0.792122	0.218646	1.70489	A	0.191799	0.130862	0.138262	0.189978	0.125189	0.0823556	0.106792	0.0815231	0.104091	0.105716	0.155622	dS	0.00196659	0.00215765	0.00792839	0.0118781	dN	0.00346099	0.000524385	0.00220758	0.00457554	dS	0.00217102	0.00214391	0.00764379	0.0119553	dN
ENSG00000100376		Protein FAM118A. [Source:Uniprot/SWISSPROT;Acc:Q9NWS6]	membrane, integral to membrane	1.38829e-06	0.381073	0.0859612	1.14562	0.531657	2.11404	A	2.15573e-09	0.355556	0.0698159	0.551924	0.325068	0.86652	A	0.292382	0	0	0.340842	D	0.381084	0.498436	0.32648	0.319075	0.22602	0.286563	0.224382	0.209599	0.228431	0.263997	0.351094	dS	0.00308446	0.00226777	0.0119519	0.0162588	dN	0.00300903	0.000220191	0.000746744	0.00100181	dS	0.003249	0.00222403	0.0116069	0.0164641	dN
ENSG00000101452	DHX35	Probable ATP-dependent RNA helicase DHX35 (EC 3.6.1.-) (DEAH box protein 35). [Source:Uniprot/SWISSPROT;Acc:Q9H5Z1]	nucleotide binding, nucleic acid binding, ATP binding, spliceosome, mRNA processing, ATP-dependent helicase activity, RNA splicing, hydrolase activity, nucleic acid binding, ATP binding, ATP-dependent helicase activity, nucleic acid binding, ATP binding, ATP-dependent helicase activity	1.84667e-06	0.322784	0.0782168	0.901084	0.397562	1.70051	A	0.0392224	0.28231	0.0688798	0.189546	0.0926158	0.336266	A	0.0645849	0.303159	0.0569768	0.866216	A	0.319486	0.294018	0.168891	0.17936	0.191315	0.176837	0.171293	0.180433	0.195657	0.163297	0.185549	dS	0.00225432	0.00247333	0.0101507	0.0141737	dN	0.00171607	0.000147075	0.000351477	0.000522331	dS	0.00243366	0.00245653	0.00989568	0.0142436	dN
ENSG00000163531		Neurofascin precursor. [Source:Uniprot/SWISSPROT;Acc:O94856]	, protein binding, plasma membrane, cell adhesion, axon guidance, integral to membrane, axon, synapse organization and biogenesis, plasma membrane, axon guidance, axon, synapse organization and biogenesis	5.62984e-06	0.18082	0.0613174	0.414817	0.213748	0.71406	A	0.00172544	0.250138	0.0842888	0.147106	0.0765913	0.251041	A	0.708627	0.0703788	0.00247954	0.339527	D	0.178292	0.134692	0.140758	0.147653	0.202338	0.165641	0.1727	0.126896	0.213455	0.17411	0.196145	dS	0.00285363	0.00217282	0.0092056	0.0135186	dN	0.00107163	9.01826e-05	0.000398189	0.000614125	dS	0.00310859	0.00214161	0.00885338	0.0136356	dN
ENSG00000131650	KREMEN2	Kremen protein 2 precursor (Kringle-containing protein marking the eye and the nose) (Kringle domain-containing transmembrane protein 2) (Dickkopf receptor 2). [Source:Uniprot/SWISSPROT;Acc:Q8NCW0]	protein binding, membrane, integral to membrane, Wnt receptor signaling pathway, protein binding	7.68785e-06	0.216847	0.0792076	1.74657	0.753815	3.23618	A	0.00312528	0.244261	0.0905501	0.359947	0.149816	0.677847	A	3.9706e-12	1.91512	1.077	3.08033	A	0.196184	0.300785	0.202941	0.195786	0.203307	0.249404	0.288159	0.186485	0.264634	0.218548	0.241981	dS	0.00341021	0.00477186	0.0136658	0.0221653	dN	0.00568236	0.000459997	0.000967711	0.00156512	dS	0.00370263	0.00476042	0.0131656	0.0223622	dN
ENSG00000144596	GRIP2	Glutamate receptor-interacting protein 2 (GRIP2 protein). [Source:Uniprot/SWISSPROT;Acc:Q9C0E4]	protein binding, membrane	1.07465e-05	0.156356	0.102826	0.894928	0.475388	1.50926	A	0.00392066	0.196912	0.127772	0.325319	0.222887	0.455135	A	0.801521	0.155198	0.0325199	0.434366	A	0.300266	0.193854	0.20822	0.170972	0.201438	0.150697	0.153848	0.156077	0.153904	0.124374	0.229883	dS	0.00232314	0.00340786	0.0102994	0.015447	dN	0.00178539	0.000375912	0.00121516	0.0014938	dS	0.00256664	0.00337571	0.00986481	0.0155832	dN
ENSG00000124814		similar to dJ402H5.2 (novel protein similar to worm and fly proteins) (LOC442213), mRNA [Source:RefSeq_dna;Acc:NM_001013732]	hedgehog receptor activity, membrane	2.02385e-05	0.379841	0.0252808	0.87297	0.246263	2.13158	A	0.000105515	0.509774	0.0319439	0.227147	0.0981911	0.437893	A	0.5952	0	0	0.445791	D	0.429346	0.355797	0.349656	0.335676	0.335613	0.313319	0.398302	0.249037	0.288879	0.351191	0.327269	dS	0.0016487	0.00185496	0.00780113	0.0131958	dN	0.00119801	3.65992e-05	0.000150816	0.000246871	dS	0.00192778	0.00181244	0.00758432	0.0133392	dN
ENSG00000146143	PRIM2A	DNA primase large subunit (EC 2.7.7.-) (DNA primase 58 kDa subunit) (p58). [Source:Uniprot/SWISSPROT;Acc:P49643]	, DNA binding, DNA primase activity, alpha DNA polymerase:primase complex, DNA replication, DNA replication, synthesis of RNA primer, transferase activity	2.55263e-05	0.29738	0.230795	2.66703	1.10048	5.26372	A	0.00438014	0.394454	0.29616	0.728292	0.356307	1.28479	A	0.209025	0	0	0.51687	D	0.416066	0.240539	0.229421	0.244256	0.186707	0.195987	0.159749	0.146847	0.175802	0.16249	0.24458	dS	0.00144369	0.00214777	0.007735	0.0110952	dN	0.00325796	0.000342259	0.00116692	0.00178354	dS	0.0016532	0.00212143	0.00746782	0.0111715	dN
ENSG00000138095	LRPPRC	130 kDa leucine-rich protein (LRP 130) (GP130) (Leucine-rich PPR motif-containing protein). [Source:Uniprot/SWISSPROT;Acc:P42704]	, single-stranded DNA binding, single-stranded DNA binding, RNA binding, nucleus, cytoplasm, cytoplasm, mitochondrion	2.66418e-05	0.225097	0.449148	0	0	0.116653	D	6.72085e-12	0.332582	0.620577	1.12638	0.859636	1.43939	A	0.733816	0.576235	0.247403	1.11281	D	0.280358	0.329481	0.299772	0.281629	0.21733	0.168525	0.165904	0.146783	0.201099	0.235148	0.27597	dS	0.00197811	0.00166706	0.00825923	0.0138175	dN	0	0.000874237	0.00398743	0.00628956	dS	0.00145274	0.00171188	0.00893495	0.0136472	dN
ENSG00000064309	CDON	Cell adhesion molecule-related/down-regulated by oncogenes precursor. [Source:Uniprot/SWISSPROT;Acc:Q4KMG0]	cell fate specification, cell fate specification, protein binding, cell adhesion, smoothened signaling pathway, smoothened signaling pathway, myoblast fusion, myoblast fusion, embryonic body morphogenesis, embryonic body morphogenesis, membrane, integral to membrane	2.73981e-05	0.295812	0.375763	0.777553	0.448282	1.23408	A	0.000448479	0.349619	0.445558	0.442174	0.308059	0.606342	D	0.161517	0.526325	0.236704	0.970926	A	0.195224	0.248223	0.268551	0.228418	0.244492	0.146382	0.185078	0.130831	0.22768	0.158514	0.189044	dS	0.00320149	0.00255095	0.00956629	0.0157008	dN	0.00208632	0.000661412	0.0027534	0.00383594	dS	0.0034892	0.00252465	0.00906549	0.0158902	dN
ENSG00000168263	KCNV2	Potassium voltage-gated channel subfamily V member 2 (Voltage-gated potassium channel subunit Kv8.2). [Source:Uniprot/SWISSPROT;Acc:Q8TDN2]	voltage-gated potassium channel activity, ion transport, potassium ion transport, visual perception, voltage-gated potassium channel complex, membrane, integral to membrane, potassium ion binding, response to stimulus	2.86119e-05	0.288541	0.427738	1.42911	0.725747	2.47576	A	0.345352	0.28027	0.422338	0.476178	0.264167	0.777828	A	0.000184997	1.22711	0.766554	1.83633	A	0.239946	0.289445	0.165024	0.176206	0.177489	0.139505	0.109157	0.146476	0.171199	0.157434	0.256332	dS	0.00316769	0.00489265	0.00788904	0.012803	dN	0.00378345	0.00174916	0.00161091	0.00280276	dS	0.00352935	0.00486396	0.00735834	0.0129547	dN
ENSG00000189350		CDNA FLJ43249 fis, clone HEART2001756. [Source:Uniprot/SPTREMBL;Acc:Q6ZUX3]		4.04735e-05	0.353941	0.39583	1.35994	0.731688	2.27469	A	0.000119429	0.474467	0.513002	0.633136	0.421976	0.902807	A	0.867038	0.366088	0.0812905	0.998475	D	0.250244	0.287376	0.201004	0.223564	0.273664	0.193575	0.255294	0.185039	0.24889	0.229074	0.350254	dS	0.00254152	0.00286355	0.0106005	0.0126062	dN	0.00294677	0.000787348	0.00203535	0.00268982	dS	0.00273414	0.00284106	0.010316	0.0126915	dN
ENSG00000095397	DFNB31	Whirlin (Autosomal recessive deafness type 31 protein). [Source:Uniprot/SWISSPROT;Acc:Q9P202]	protein binding, actin filament, cilium, sensory perception of sound, protein binding, protein binding, actin filament, cilium, sensory perception of sound	4.20482e-05	0.342918	0.230084	0.899459	0.44388	1.59463	A	0.574374	0.309209	0.209566	0.271457	0.151501	0.44218	A	0.156644	0.274822	0.0886733	0.625522	A	0.302737	0.182887	0.204611	0.268736	0.229133	0.233383	0.200786	0.173903	0.213597	0.223408	0.189777	dS	0.0025834	0.00306726	0.00875223	0.0146871	dN	0.00197885	0.000323266	0.00102381	0.00226057	dS	0.00283485	0.00303681	0.00834161	0.014838	dN
ENSG00000140534		leucine-rich repeat kinase 1 [Source:RefSeq_peptide;Acc:NP_689472]	exo-alpha-sialidase activity, exo-alpha-sialidase activity	4.97708e-05	0.179051	1.08983	0.248719	0.080477	0.552414	D	1.11022e-16	0.221071	1.3936	0.212026	0.105647	0.35866	D	1.08066e-06	0.246974	0.0909666	0.513661	D	0.145944	0.174607	0.137505	0.126294	0.180597	0.13026	0.133563	0.123616	0.150422	0.257514	0.182932	dS	0.00265488	0.00267355	0.0097788	0.0143592	dN	0.000563261	0.00241467	0.00694274	0.00941448	dS	0.0026821	0.00267481	0.00971166	0.0143869	dN
ENSG00000130816	DNMT1	DNA (cytosine-5)-methyltransferase 1 (EC 2.1.1.37) (Dnmt1) (DNA methyltransferase HsaI) (DNA MTase HsaI) (MCMT) (M.HsaI). [Source:Uniprot/SWISSPROT;Acc:P26358]	, negative regulation of transcription from RNA polymerase II promoter, heterochromatin, DNA binding, DNA (cytosine-5-)-methyltransferase activity, DNA (cytosine-5-)-methyltransferase activity, protein binding, nucleus, nucleus, replication fork, DNA methylation, transcription, regulation of transcription, DNA-dependent, transcription factor binding, methyltransferase activity, methyltransferase …	6.32754e-05	0.223768	0.397125	0.0279031	0	0.131331	D	1.66294e-11	0.15052	0.275966	0.0252856	0.00443036	0.0654967	D	9.8013e-06	0	0	0.0615109	D	0.168602	0.153706	0.113647	0.100721	0.119284	0.162737	0.228156	0.0995644	0.146893	0.124101	0.104099	dS	0.0032549	0.00306116	0.0131472	0.0204017	dN	8.69235e-05	0.000785976	0.00253103	0.00347488	dS	0.00325379	0.00305939	0.0131038	0.0204291	dN
ENSG00000154556		sorbin and SH3 domain containing 2 isoform 2 [Source:RefSeq_peptide;Acc:NP_066547]	, nucleic acid binding, intracellular, zinc ion binding, protein binding, nucleus, biological_process, Z disc, structural constituent of cytoskeleton, nucleus, cytoskeletal adaptor activity, structural constituent of muscle, actin cytoskeleton	6.3545e-05	0.169064	0.107693	0.693495	0.397258	1.10753	A	0.166462	0.242231	0.153311	0.235357	0.155591	0.338195	A	8.38447e-05	0.746548	0.396166	1.25505	A	0.285248	0.354423	0.164377	0.183214	0.134936	0.163979	0.13947	0.132632	0.158955	0.119113	0.178711	dS	0.00337089	0.00349616	0.0140211	0.0237226	dN	0.00189404	0.000637078	0.00119136	0.00225099	dS	0.00369097	0.00345767	0.0135177	0.0239308	dN
ENSG00000070444	MNT	Max-binding protein MNT (Protein ROX) (Myc antagonist MNT). [Source:Uniprot/SWISSPROT;Acc:Q99583]	regulation of progression through cell cycle, transcription factor activity, transcription coactivator activity, transcription corepressor activity, nucleus, regulation of transcription, DNA-dependent, transcription from RNA polymerase II promoter, multicellular organismal development, cell aging, negative regulation of cell proliferation, regulation of apoptosis, regulation of progression throug…	6.73928e-05	0.140834	0.0476978	0.553092	0.231078	1.08308	A	0.000592178	0.159088	0.0515136	0.227212	0.117827	0.387555	A	0.194008	0.275721	0.0572111	0.747187	A	0.200301	0.29512	0.166603	0.231475	0.231898	0.17458	0.178488	0.151929	0.173226	0.17382	0.240649	dS	0.00403431	0.00332013	0.0124341	0.0204702	dN	0.00187652	0.000278167	0.000591332	0.0013554	dS	0.00423474	0.0032782	0.0121557	0.0205463	dN
ENSG00000138036		dynein 2 light intermediate chain isoform 1 [Source:RefSeq_peptide;Acc:NP_057092]	, determination of left/right symmetry, cilium biogenesis	7.36382e-05	0.309953	0.2162	1.85922	0.766539	3.69183	A	0.0014676	0.419225	0.285388	0.666967	0.338413	1.16437	A	0.734339	0.382159	0.0199423	1.71797	A	0.310589	0.365745	0.323238	0.312741	0.233441	0.184383	0.180206	0.163206	0.22455	0.261239	0.313756	dS	0.00200261	0.00161294	0.00837523	0.0137174	dN	0.00302269	0.000341687	0.00152954	0.00244015	dS	0.00209631	0.00163019	0.00817165	0.0138033	dN
ENSG00000168387	ASB14	Ankyrin repeat and SOCS box protein 14 (ASB-14). [Source:Uniprot/SWISSPROT;Acc:Q8WXK2]	intracellular signaling cascade	8.75149e-05	0.266678	0.348257	1.65115	0.735104	3.09548	A	0.00436069	0.257522	0.326028	0.654389	0.308118	1.16697	A	0.0768109	0	0	0.345438	D	0.196269	0.217211	0.111489	0.186977	0.123397	0.135818	0.118209	0.131159	0.152058	0.13094	0.124667	dS	0.00256668	0.00279487	0.00848488	0.0125769	dN	0.00341553	0.000640635	0.000998412	0.00247686	dS	0.00276251	0.00277693	0.00826016	0.0126477	dN
ENSG00000163554	SPTA1	Spectrin alpha chain, erythrocyte (Erythroid alpha-spectrin). [Source:Uniprot/SWISSPROT;Acc:P02549]	structural constituent of cytoskeleton, calcium ion binding, protein binding, membrane fraction, cytoskeleton, actin filament organization, spectrin, regulation of cell shape, membrane, actin filament binding, barbed-end actin filament capping, calcium ion binding, hemopoiesis	9.14699e-05	0.185127	0.232986	0.940533	0.671629	1.27137	A	0.00716254	0.269245	0.33554	0.488029	0.375503	0.620353	A	0.0114319	0.786979	0.526632	1.12444	A	0.373865	0.397434	0.24104	0.224772	0.23657	0.200763	0.189276	0.1745	0.210036	0.241114	0.195774	dS	0.00240677	0.0027751	0.0110271	0.0147857	dN	0.00196581	0.00120761	0.00291691	0.00364359	dS	0.00282982	0.00274247	0.0103971	0.0149694	dN
ENSG00000103549	RNF40	E3 ubiquitin-protein ligase BRE1B (EC 6.3.2.-) (BRE1-B) (RING finger protein 40) (95 kDa retinoblastoma-associated protein) (RBP95). [Source:Uniprot/SWISSPROT;Acc:O75150]	, protein binding, nucleus, chromosome, ubiquitin cycle, zinc ion binding, chromatin modification, ligase activity, metal ion binding, protein binding, zinc ion binding, metal ion binding	0.000141559	0.132143	0.0482033	0.560594	0.23913	1.09984	A	0.00405064	0.203445	0.0727068	0.189243	0.103122	0.313268	A	0.558519	0	0	0.313303	D	0.239775	0.159023	0.176751	0.17308	0.150196	0.179101	0.170789	0.154583	0.187966	0.170676	0.173962	dS	0.00238419	0.00213833	0.0112415	0.0171005	dN	0.00119175	0.000110478	0.000646654	0.000964272	dS	0.00263458	0.00210593	0.0108149	0.0172589	dN
ENSG00000165731	RET	Proto-oncogene tyrosine-protein kinase receptor ret precursor (EC 2.7.10.1) (C-ret). [Source:Uniprot/SWISSPROT;Acc:P07949]	, MAPKKK cascade, nucleotide binding, ureteric bud development, neural crest cell migration, embryonic epithelial tube formation, protein-tyrosine kinase activity, receptor activity, calcium ion binding, protein binding, ATP binding, protein amino acid phosphorylation, homophilic cell adhesion, signal transduction, nervous system development, posterior midgut development, membrane, integral to me…	0.000144218	0.0536539	0.059012	0.818552	0.435952	1.3762	A	1	0.199539	0.2239	0.203606	0.109298	0.341441	D	0.0929424	0.744557	0.377923	1.29229	A	0.212392	0.382675	0.122828	0.129052	0.169657	0.120468	0.154275	0.128416	0.180543	0.107365	0.217191	dS	0.00267288	0.00266619	0.00905725	0.0153518	dN	0.0018236	0.000922445	0.00102244	0.00182228	dS	0.00307252	0.00260319	0.00845824	0.0155536	dN
ENSG00000183914		dynein heavy chain domain 3 [Source:RefSeq_peptide;Acc:NP_065928]	microtubule motor activity, microtubule-based movement, dynein complex, ciliary or flagellar motility, microtubule motor activity, axonemal dynein complex, nucleotide binding, ciliary or flagellar motility, microtubule motor activity, ATP binding, axonemal dynein complex, microtubule-based movement, ATPase activity, dynein complex	0.00014708	0.085919	0.060708	0.491787	0.312111	0.729097	A	2.65232e-13	0.0908652	0.0608479	0.371063	0.293811	0.460648	A	0.00958256	0.38515	0.225969	0.604748	A	0.309978	0.29375	0.243597	0.130233	0.155111	0.134048	0.164951	0.124254	0.121712	0.120166	0.191264	dS	0.00179119	0.00186396	0.00919823	0.0160454	dN	0.000777941	0.000334693	0.00140192	0.00131507	dS	0.00188539	0.00181073	0.00898865	0.01613	dN
ENSG00000166016	ABTB2	Ankyrin repeat and BTB/POZ domain-containing protein 2. [Source:Uniprot/SWISSPROT;Acc:Q8N961]	regulation of cell growth, molecular_function, protein binding, cellular_component	0.000157922	0.300847	0.0832307	0.438493	0.155326	0.949313	A	0.054065	0.386947	0.109584	0.107552	0.0391076	0.229839	D	0.19072	0.228249	0.0387434	0.694219	A	0.166366	0.268384	0.161604	0.175751	0.181558	0.140101	0.234197	0.143422	0.154982	0.141787	0.197029	dS	0.00261752	0.00202615	0.00813812	0.0117961	dN	0.000937742	0.000123364	0.000296921	0.000469981	dS	0.0027756	0.0020227	0.00790332	0.0118564	dN
ENSG00000154914		Ubiquitin carboxyl-terminal hydrolase 43 (EC 3.1.2.15) (Ubiquitin thioesterase 43) (Ubiquitin-specific-processing protease 43) (Deubiquitinating enzyme 43). [Source:Uniprot/SWISSPROT;Acc:Q70EL4]	, ubiquitin thiolesterase activity, ubiquitin-dependent protein catabolic process, ubiquitin cycle, cysteine-type peptidase activity	0.000179325	0.107557	0.278633	0	0	0.135489	D	3.85312e-07	0.082127	0.219933	0.0638699	0.0116608	0.155997	D	0.19477	0.245955	0.0597747	0.624908	A	0.153786	0.176225	0.129261	0.104621	0.120374	0.0692098	0.0820715	0.0949926	0.091944	0.126122	0.139509	dS	0.00311992	0.00256301	0.0111158	0.0197075	dN	0	0.00103074	0.00326009	0.00469458	dS	0.0030928	0.00257515	0.0111407	0.0197139	dN
ENSG00000064218	DMRT3	Doublesex and mab-3-related transcription factor 3. [Source:Uniprot/SWISSPROT;Acc:Q9NQL9]	transcription factor activity, nucleus, transcription, regulation of transcription, DNA-dependent, multicellular organismal development, sex differentiation, zinc ion binding, cell differentiation, metal ion binding	0.000182953	0.286898	0.364395	1.26075	0.701209	2.07118	A	1	0.170154	0.219928	0.409704	0.193502	0.749495	A	6.93716e-07	1.48018	0.915387	2.23265	A	0.243584	0.293582	0.166798	0.178356	0.179894	0.141152	0.110425	0.148166	0.173455	0.159296	0.258242	dS	0.00316604	0.00490064	0.00788342	0.0127928	dN	0.00333606	0.00152431	0.00139498	0.00243241	dS	0.00345035	0.00489548	0.00745312	0.0129158	dN
ENSG00000165757	KIAA1462	Novel protein. [Source:Uniprot/SPTREMBL;Acc:Q5T992]		0.000189023	0.0985698	0.456909	0.160945	0.0317019	0.430639	D	8.02138e-05	0.104534	0.491777	0.387187	0.254766	0.551513	D	0.0958714	0.743378	0.35715	1.33347	A	0.159657	0.245058	0.15252	0.143227	0.154362	0.150972	0.14406	0.128296	0.149209	0.127334	0.178595	dS	0.00258873	0.00213658	0.00867713	0.0123097	dN	0.000343307	0.00199708	0.00503276	0.00672896	dS	0.00248193	0.00215288	0.00884521	0.0122511	dN
ENSG00000010610	CD4	T-cell surface glycoprotein CD4 precursor (T-cell surface antigen T4/Leu-3). [Source:Uniprot/SWISSPROT;Acc:P01730]	conjugation with cellular fusion, cytokine production, cytokine production, glycoprotein binding, transmembrane receptor activity, extracellular matrix structural constituent, plasma membrane, immune response, cell adhesion, cell surface receptor linked signal transduction, transmembrane receptor protein tyrosine kinase signaling pathway, zinc ion binding, external side of plasma membrane, extern…	0.000205624	0.120236	0.826472	0	0	0.292526	D	0.00436842	0.0315791	0.219894	0.465901	0.224419	0.806048	A	0.0957168	1.00272	0.317774	2.23967	A	0.134704	0.284867	0.126645	0.114837	0.128676	0.104217	0.122872	0.136831	0.145358	0.089178	0.192491	dS	0.00273905	0.00191102	0.00957856	0.0137801	dN	0	0.0030152	0.00711656	0.00936064	dS	0.00258063	0.00193806	0.00979371	0.0137077	dN
ENSG00000170482	SLC23A1	Solute carrier family 23 member 1 (Sodium-dependent vitamin C transporter 1) (hSVCT1) (Na(+)/L-ascorbic acid transporter 1) (Yolk sac permease-like molecule 3). [Source:Uniprot/SWISSPROT;Acc:Q9UHI7]	, transporter activity, membrane fraction, integral to plasma membrane, nucleobase, nucleoside, nucleotide and nucleic acid metabolic process, ion transport, sodium ion transport, nucleobase transporter activity, symporter activity, nucleobase transport, membrane, sodium ion binding	0.000206263	0.274495	0.175297	1.28077	0.540723	2.48923	A	0.240459	0.375523	0.234838	0.345481	0.163133	0.613225	A	0.861515	0.195697	0.00917269	0.822147	D	0.338394	0.246778	0.125534	0.170755	0.143557	0.167587	0.152746	0.165409	0.207855	0.159654	0.183054	dS	0.00166499	0.00187235	0.00911175	0.0131664	dN	0.00181151	0.000248581	0.000623133	0.00121923	dS	0.0019006	0.00184542	0.0087872	0.0132672	dN
ENSG00000136352	TITF1	Thyroid transcription factor 1 (Thyroid nuclear factor 1) (TTF-1) (Homeobox protein Nkx-2.1) (Homeobox protein NK-2 homolog A). [Source:Uniprot/SWISSPROT;Acc:P43699]	neuron migration, transcription factor activity, protein binding, nucleus, nucleoplasm, transcription factor complex, pattern specification process, brain development, endoderm development, organ morphogenesis, transcriptional activator activity, lung development, thyroid gland development, sequence-specific DNA binding, positive regulation of transcription from RNA polymerase II promoter, neuron…	0.000213587	0.255294	0.0255529	1.01602	0.248672	2.65469	A	0.023849	0.336384	0.0350256	0.195442	0.0478439	0.510095	A	0.649014	0	0	0.486712	D	0.353752	0.202223	0.318501	0.252013	0.200763	0.170305	0.293239	0.178414	0.17546	0.146336	0.185361	dS	0.00144851	0.0019353	0.00605051	0.0102042	dN	0.00124334	3.32148e-05	0.000164761	0.000216944	dS	0.00160864	0.00192335	0.00592247	0.0102404	dN
ENSG00000104808	DHDH	dimeric dihydrodiol dehydrogenase [Source:RefSeq_peptide;Acc:NP_055290]	carbohydrate metabolic process, electron transport, metabolic process, NAD(P) transhydrogenase activity, electron carrier activity, trans-1,2-dihydrobenzene-1,2-diol dehydrogenase activity	0.000234541	0.193464	0.132096	1.61286	0.734002	3.00989	A	0.358736	0.23388	0.158765	0.439739	0.235498	0.739435	A	0.19867	0.480224	0.116488	1.25028	A	0.482008	0.293314	0.20772	0.301198	0.251457	0.295529	0.273699	0.216509	0.279272	0.235137	0.313104	dS	0.00256064	0.0030896	0.0121712	0.0194553	dN	0.00382638	0.000577684	0.00160353	0.0037137	dS	0.00293712	0.00302179	0.0114841	0.0197315	dN
ENSG00000180638		H+/organic cation antiporter [Source:RefSeq_peptide;Acc:NP_690872]	multidrug transport, drug transporter activity, antiporter activity, membrane, multidrug transport, drug transporter activity, antiporter activity, membrane	0.000281148	0.110093	0.516731	0	0	0.243733	D	3.05137e-05	0.204372	0.985455	0.174928	0.0652483	0.340534	D	1.00533e-05	0.0895618	0.00268706	0.406562	D	0.144846	0.234513	0.106847	0.130684	0.125979	0.101084	0.0916733	0.132595	0.147496	0.12296	0.146187	dS	0.0031623	0.00331821	0.011856	0.015368	dN	0	0.00319212	0.00516363	0.00825854	dS	0.00308882	0.00332575	0.0119579	0.01533	dN
ENSG00000130653		patatin-like phospholipase domain containing 7 (PNPLA7), mRNA [Source:RefSeq_dna;Acc:NM_152286]	lipid metabolic process, lipid metabolic process, lipid metabolic process	0.00028851	0.150605	0.120301	0.612042	0.331873	1.01598	A	0.0544035	0.139475	0.110498	0.236305	0.156554	0.338723	A	0.00018224	0.445827	0.255402	0.712878	A	0.238225	0.189654	0.15741	0.1786	0.15288	0.148236	0.158122	0.110628	0.181986	0.154731	0.239329	dS	0.00287646	0.00473299	0.0148465	0.0208526	dN	0.00168198	0.000682015	0.00178863	0.00284989	dS	0.00328634	0.00462268	0.0140582	0.0212749	dN
ENSG00000008438	PGLYRP1	Peptidoglycan recognition protein precursor (PGRP-S). [Source:Uniprot/SWISSPROT;Acc:O75594]	protein binding, extracellular region, bacterial binding, N-acetylmuramoyl-L-alanine amidase activity, peptidoglycan catabolic process, peptidoglycan receptor activity, detection of bacterium, innate immune response, defense response to Gram-positive bacterium	0.000292007	0.17254	0.567447	2.2235	0.989872	4.1937	A	0.00249964	0.249845	0.802058	0.981881	0.552721	1.57332	A	0.80802	0.674325	0.119459	1.94166	D	0.138719	0.166796	0.106381	0.193018	0.136142	0.162319	0.132076	0.11257	0.145747	0.138317	0.26311	dS	0.00306286	0.00348968	0.0131255	0.0203388	dN	0.00682697	0.00192272	0.00461217	0.0129283	dS	0.00327596	0.00343898	0.0126833	0.0205191	dN
ENSG00000181409	AATK	Serine/threonine-protein kinase LMTK1 (EC 2.7.11.1) (Lemur tyrosine kinase 1) (Apoptosis-associated tyrosine kinase) (AATYK) (Brain apoptosis-associated tyrosine kinase) (CDK5-binding protein) (p35- binding protein) (p35BP). [Source:Uniprot/SWISSPROT;Acc:Q6ZMQ8]	, nucleotide binding, protein serine/threonine kinase activity, protein-tyrosine kinase activity, ATP binding, protein amino acid phosphorylation, membrane, integral to membrane, transferase activity	0.000294761	0.289298	0.33603	0.564722	0.319588	0.908628	A	3.52112e-07	0.199518	0.223871	0.38338	0.296096	0.486066	A	0.845752	0.282486	0.130897	0.516146	A	0.185797	0.222866	0.146266	0.1654	0.212553	0.144283	0.288423	0.165814	0.189832	0.165647	0.241419	dS	0.00411936	0.00396856	0.0176957	0.0221276	dN	0.00226701	0.00100372	0.00294291	0.00413407	dS	0.00438241	0.0039204	0.0172527	0.0223048	dN
ENSG00000065029	ZNF76	Zinc finger protein 76. [Source:Uniprot/SWISSPROT;Acc:P36508]	DNA binding, intracellular, nucleus, transcription, regulation of transcription from RNA polymerase II promoter, regulation of transcription from RNA polymerase III promoter, zinc ion binding, metal ion binding	0.000312041	0.152654	0.0760256	0.770024	0.286727	1.61793	A	0.001378	0.233039	0.113207	0.312568	0.15528	0.547732	A	0.813874	0.0901218	0	0.519069	D	0.202322	0.236821	0.170005	0.168617	0.131113	0.147401	0.153031	0.126572	0.15411	0.157164	0.158112	dS	0.00215126	0.00227496	0.00782761	0.0150731	dN	0.00152415	0.000244214	0.000608803	0.00117359	dS	0.00232968	0.00224418	0.00752438	0.0152003	dN
ENSG00000132024		Coiled-coil and C2 domain-containing protein 1A (Five repressor element under dual repression-binding protein 1) (FRE under dual repression-binding protein 1) (Freud-1) (Putative NF-kappa-B- activating protein 023N). [Source:Uniprot/SWISSPROT;Acc:Q6P1N0]	DNA binding, signal transducer activity, nucleus, transcription, regulation of transcription, DNA-dependent, positive regulation of I-kappaB kinase/NF-kappaB cascade	0.000325577	0.143203	0.106652	0.725042	0.359784	1.27855	A	1	0.280479	0.210146	0.193219	0.106386	0.317276	D	0.871467	0.150428	0.0199219	0.506992	D	0.232365	0.221514	0.150829	0.165741	0.164544	0.165397	0.183747	0.158799	0.201751	0.145801	0.237344	dS	0.00236126	0.00282888	0.0127149	0.0168675	dN	0.00164698	0.000449849	0.00137367	0.00200793	dS	0.00269363	0.00275965	0.0121696	0.0171152	dN
ENSG00000162591	EGFL3	Multiple epidermal growth factor-like domains 6 precursor (EGF-like domain-containing protein 3) (Multiple EGF-like domain protein 3). [Source:Uniprot/SWISSPROT;Acc:O75095]	calcium ion binding, cellular_component, biological_process, calcium ion binding	0.000353656	0.23517	0.268499	0.668836	0.416783	1.00565	A	1	0.15386	0.175028	0.264735	0.190289	0.355547	A	0.455749	0.346042	0.18952	0.570624	A	0.258846	0.245459	0.127572	0.174733	0.162916	0.179084	0.156869	0.132473	0.167641	0.14108	0.177186	dS	0.0033908	0.00428551	0.0160325	0.0192731	dN	0.00214819	0.0011443	0.00219756	0.00368177	dS	0.00404358	0.00413424	0.0147603	0.0199634	dN
ENSG00000145700	ANKRD31	Ankyrin repeat domain-containing protein 31 (Fragment). [Source:Uniprot/SPTREMBL;Acc:Q8N7Z5]	calcium ion binding	0.00039294	0.170772	1.41769	0.438555	0.101125	1.08667	D	6.42486e-13	0.114722	0.999386	0.19163	0.0383661	0.459587	D	0.00024682	0.251436	0	0.935534	D	0.209845	0.185651	0.142737	0.209465	0.151539	0.118959	0.198343	0.176632	0.211259	0.166577	0.19604	dS	0.00201724	0.00191916	0.00794985	0.011923	dN	0.000727248	0.00245094	0.00770886	0.0169824	dS	0.00205788	0.00192313	0.00788604	0.0119287	dN
ENSG00000181323		Uncharacterized protein C17orf83. [Source:Uniprot/SPTREMBL;Acc:Q8N4L4]		0.000407848	0.270166	0.799164	2.81624	1.31946	5.14294	A	0.000115873	0.265038	0.750637	1.66348	1.05297	2.46131	A	0.628025	0.89816	0.186658	2.434	A	0.238975	0.217737	0.238551	0.132458	0.126407	0.132264	0.215203	0.126419	0.107902	0.126368	0.151863	dS	0.00176108	0.00185065	0.00710764	0.016571	dN	0.00441416	0.00107051	0.00447358	0.0058062	dS	0.00193611	0.00182379	0.00683162	0.0166963	dN
ENSG00000123104		Inositol 1,4,5-trisphosphate receptor type 2 (Type 2 inositol 1,4,5- trisphosphate receptor) (Type 2 InsP3 receptor) (IP3 receptor isoform 2) (InsP3R2). [Source:Uniprot/SWISSPROT;Acc:Q14571]	ion channel activity, inositol 1,4,5-triphosphate-sensitive calcium-release channel activity, calcium channel activity, calcium ion binding, endoplasmic reticulum, plasma membrane, ion transport, calcium ion transport, signal transduction, inositol-1,4,5-triphosphate receptor activity, calcium ion transporter activity, integral to membrane	0.000425184	0.0866416	0.0942441	0	0	0.0658726	D	2.23255e-09	0.152238	0.16958	0.0263819	0.00544135	0.0659644	D	0.00240884	0.0805554	0.0197903	0.209528	D	0.16807	0.264621	0.176423	0.172637	0.158814	0.120804	0.178861	0.10422	0.178036	0.284125	0.21986	dS	0.00201504	0.0024966	0.00794954	0.0114864	dN	0	0.00059767	0.00126696	0.00180513	dS	0.00199736	0.00251937	0.00797465	0.0114916	dN
ENSG00000152953	STK32B	Serine/threonine-protein kinase 32B (EC 2.7.11.1) (YANK2). [Source:Uniprot/SWISSPROT;Acc:Q9NY57]	nucleotide binding, magnesium ion binding, protein serine/threonine kinase activity, ATP binding, protein amino acid phosphorylation, transferase activity	0.000461679	0.198424	0.0652763	0.53205	0.182449	1.16074	A	0.000260823	0.290857	0.0879386	0.344313	0.152434	0.633849	A	0.0236341	0.522411	0.158388	1.21946	A	0.167097	0.371746	0.196312	0.165679	0.210227	0.22009	0.202009	0.185236	0.177391	0.156775	0.176796	dS	0.00431046	0.00364634	0.0102176	0.0170115	dN	0.00198977	0.000383875	0.000569701	0.000807554	dS	0.00439664	0.00360987	0.0100561	0.0170879	dN
ENSG00000164363	SLC6A18	Sodium- and chloride-dependent transporter XTRP2 (Solute carrier family 6 member 18). [Source:Uniprot/SWISSPROT;Acc:Q96N87]	neurotransmitter:sodium symporter activity, plasma membrane, integral to plasma membrane, neurotransmitter transport, symporter activity, neurotransmitter:sodium symporter activity, plasma membrane, integral to plasma membrane, neurotransmitter transport, symporter activity, ion channel activity, neurotransmitter:sodium symporter activity, plasma membrane, integral to plasma membrane, neurotransm…	0.00047	0.172	0.235696	0.829078	0.413114	1.45767	A	0.000808931	0.171671	0.229715	0.432004	0.296004	0.599749	A	0.657811	0.173699	0.034002	0.47648	D	0.172075	0.16025	0.127435	0.146506	0.182899	0.118182	0.139194	0.109842	0.157382	0.144285	0.211476	dS	0.00337343	0.00429834	0.014651	0.022946	dN	0.00265634	0.000893092	0.00244094	0.00437739	dS	0.00360261	0.00423703	0.0141987	0.023163	dN
ENSG00000163075				0.00047758	0.277203	0.914563	0.123114	0.00147633	0.557312	D	2.05018e-06	0.236081	0.801448	0.162605	0.035108	0.392103	D	0.162997	0.312024	0.0595347	0.852812	D	0.344868	0.194445	0.214794	0.177325	0.146617	0.132277	0.244571	0.122408	0.168369	0.133464	0.244518	dS	0.00259418	0.00298368	0.00709041	0.0140467	dN	0.000265487	0.00157426	0.004181	0.00680556	dS	0.00255161	0.00298264	0.00714125	0.0140237	dN
ENSG00000149548		CDNA FLJ13215 fis, clone NT2RP4001447. [Source:Uniprot/SPTREMBL;Acc:Q9H8U7]		0.000511929	0.312843	1.19098	0.0918352	0	0.471592	D	0.00152174	0.425796	1.55661	1.31324	0.884632	1.83398	D	0.0106309	0.333949	0.0293233	1.01094	D	0.238891	0.300399	0.229744	0.227659	0.238219	0.161959	0.19332	0.165476	0.205935	0.214009	0.230402	dS	0.00289356	0.00235289	0.0103721	0.0141138	dN	0.000223981	0.00228629	0.00763567	0.0103259	dS	0.00243495	0.00240767	0.0110047	0.0139372	dN
ENSG00000131379		Uncharacterized protein C3orf20. [Source:Uniprot/SWISSPROT;Acc:Q8ND61]	, cytoplasm, membrane, integral to membrane	0.000571214	0.155649	0.483489	0.0988826	0	0.469086	D	0.00331291	0.193465	0.60644	0.442475	0.265003	0.675065	D	0.258672	0.385646	0.15917	0.762457	D	0.279693	0.187726	0.19762	0.152211	0.193442	0.130824	0.147249	0.139792	0.135858	0.135598	0.21698	dS	0.00223228	0.00311479	0.0102667	0.0154493	dN	0.00018931	0.00157521	0.00537058	0.00627423	dS	0.00208955	0.00313692	0.0104317	0.0153934	dN
ENSG00000124333	SYBL1	Synaptobrevin-like protein 1 (Tetanus insensitive VAMP) (Ti-VAMP) (Ti- VAMP/VAMP7). [Source:Uniprot/SWISSPROT;Acc:P51809]	endoplasmic reticulum, biological_process, protein transport, membrane, integral to membrane, vesicle-mediated transport, endoplasmic reticulum, biological_process, protein transport, membrane, integral to membrane, vesicle-mediated transport, apical part of cell	0.000591767	0.0997211	0.12479	8.52466	3.90284	15.084	A	0.207382	0.125317	0.213502	0	0	0.231101	D	0	11.313	6.73904	17.6601	A	0.22139	0.278543	0.0821788	0.101201	0.17984	0.126297	0.114441	0.083976	0.0926957	0.11878	0.0838927	dS	0.00228507	0.00270768	0.0148009	0.0195149	dN	0.0171448	0.00059907	0.00133189	0.00244601	dS	0.00228145	0.0027066	0.0148591	0.0194264	dN
ENSG00000154734	ADAMTS1	ADAMTS-1 precursor (EC 3.4.24.-) (A disintegrin and metalloproteinase with thrombospondin motifs 1) (ADAM-TS 1) (ADAM-TS1) (METH-1). [Source:Uniprot/SWISSPROT;Acc:Q9UHI8]	ovulation (sensu Mammalia), kidney development, metalloendopeptidase activity, integrin binding, protein binding, basement membrane, proteolysis, integrin-mediated signaling pathway, heparin binding, zinc ion binding, negative regulation of cell proliferation, cytoplasmic vesicle, metal ion binding, ovulation (sensu Mammalia), kidney development, metalloendopeptidase activity, protein binding, ba…	0.000603689	0.257467	0.457708	0	0	0.191857	D	0.000397993	0.240964	0.434822	0.106905	0.0464916	0.200915	D	0.068064	0.0877513	0.00366145	0.382449	D	0.293901	0.197275	0.140322	0.110099	0.144664	0.114645	0.0992278	0.113547	0.141306	0.127765	0.127882	dS	0.00204712	0.00213263	0.00907488	0.0151494	dN	0	0.000611515	0.00186847	0.00243029	dS	0.00200198	0.00214891	0.00915813	0.0151294	dN
ENSG00000074054	CLASP1	CLIP-associating protein 1 (Cytoplasmic linker-associated protein 1) (Multiple asters homolog 1) (hOrbit1). [Source:Uniprot/SWISSPROT;Acc:Q7Z460]	kinetochore, microtubule bundle formation, protein binding, Golgi apparatus, centrosome, kinetochore microtubule, cytoskeleton, cytoplasmic microtubule, negative regulation of microtubule depolymerization, cell cycle, mitosis, establishment and/or maintenance of cell polarity, cortical microtubule cytoskeleton, kinetochore binding, microtubule plus-end binding, cell division	0.000638849	0.234368	0.227276	0	0	0.111684	D	1.58058e-06	0.102747	0.102682	0.0106628	0	0.0642746	D	0.0213799	0.0582438	0.00261407	0.261045	D	0.325864	0.309268	0.171293	0.111563	0.121948	0.12205	0.180845	0.106965	0.14055	0.106507	0.168478	dS	0.00216646	0.00211794	0.00716471	0.0144973	dN	0	0.000518956	0.000977627	0.00129083	dS	0.00216341	0.00210251	0.00717121	0.0144946	dN
ENSG00000132326	PER2	Period circadian protein homolog 2 (Circadian clock protein PERIOD 2) (hPER2). [Source:Uniprot/SWISSPROT;Acc:O15055]	, signal transducer activity, protein binding, nucleus, transcription, regulation of transcription, DNA-dependent, signal transduction, circadian rhythm, protein binding, nucleus, cytoplasm, circadian rhythm	0.000642431	0.232258	0.24386	0	0	0.127331	D	0.00947877	0.299406	0.316235	0.127154	0.0617705	0.219188	D	0.0823479	0.0989246	0.0114851	0.324048	D	0.25166	0.261216	0.209107	0.25024	0.260004	0.194893	0.216749	0.17854	0.309142	0.253831	0.205026	dS	0.00382581	0.00283243	0.0110535	0.0187573	dN	0	0.000700754	0.00215745	0.00442901	dS	0.00367985	0.00287941	0.0112922	0.0186865	dN
ENSG00000042832	TG	Thyroglobulin precursor. [Source:Uniprot/SWISSPROT;Acc:P01266]	serine esterase activity, hormone activity, extracellular region, thyroid hormone generation, signal transduction, hormone biosynthetic process	0.000694714	0.16607	0.450495	0.9057	0.615106	1.27015	A	0.134237	0.080819	0.214296	0.542226	0.386266	0.722208	A	0.281297	0.578079	0.362614	0.856923	A	0.192923	0.166343	0.0732467	0.155349	0.146463	0.103046	0.113116	0.123009	0.143163	0.12261	0.127168	dS	0.00234466	0.00264348	0.0112116	0.0139189	dN	0.00179108	0.000983029	0.0018879	0.00496062	dS	0.00267989	0.00260557	0.0106553	0.014112	dN
ENSG00000083857	FAT	Cadherin-related tumor suppressor homolog precursor (Protein fat homolog). [Source:Uniprot/SWISSPROT;Acc:Q14517]	calcium ion binding, protein binding, integral to plasma membrane, cell adhesion, homophilic cell adhesion, cell-cell signaling, anatomical structure morphogenesis, membrane	0.000704371	0.115386	0.0825836	0.384525	0.257715	0.546463	A	0.00794445	0.150864	0.106249	0.213713	0.17075	0.26279	A	0.00863961	0.403583	0.283941	0.552201	A	0.304848	0.378304	0.175549	0.195969	0.143996	0.16438	0.149249	0.141884	0.169986	0.130193	0.190796	dS	0.00337136	0.00350731	0.0140221	0.0237247	dN	0.00105009	0.000768763	0.00143232	0.00270627	dS	0.00381143	0.00343642	0.0132677	0.024036	dN
ENSG00000165801		CDNA FLJ10357 fis, clone NT2RM2001221, weakly similar to KALIRIN. [Source:Uniprot/SPTREMBL;Acc:Q9NW24]	Rho guanyl-nucleotide exchange factor activity, intracellular, regulation of Rho protein signal transduction, Rho guanyl-nucleotide exchange factor activity, intracellular, regulation of Rho protein signal transduction	0.000728586	0.300524	0.339345	0.78709	0.431114	1.29472	A	0.0262767	0.267258	0.301891	0.386564	0.256575	0.553098	A	5.5976e-05	0.904172	0.502126	1.47537	A	0.254472	0.246525	0.238087	0.265786	0.18965	0.128697	0.143235	0.145731	0.238515	0.175207	0.144133	dS	0.00225981	0.00200671	0.00809157	0.0127319	dN	0.00150051	0.000470571	0.00183913	0.00323966	dS	0.00251893	0.00199076	0.00770385	0.012853	dN
ENSG00000164078	MST1R	Macrophage-stimulating protein receptor precursor (EC 2.7.10.1) (MSP receptor) (p185-Ron) (CD136 antigen) (CDw136) [Contains: Macrophage- stimulating protein receptor alpha chain; Macrophage-stimulating protein receptor beta chain]. [Source:Uniprot/SWISSPROT;Acc:Q04912]	nucleotide binding, stress fiber, protein-tyrosine kinase activity, receptor activity, macrophage colony stimulating factor receptor activity, ATP binding, plasma membrane, integral to plasma membrane, protein amino acid phosphorylation, cell motility, defense response, signal transduction, multicellular organismal development, fertilization (sensu Metazoa), positive regulation of cell proliferat…	0.000744998	0.117709	0.327375	0.156445	0	0.648517	D	0.00111928	0.162062	0.452658	0.350733	0.237037	0.492641	D	0.0690194	0.251745	0.0795228	0.564284	D	0.425827	0.189862	0.149679	0.161481	0.118756	0.10358	0.121123	0.117295	0.142545	0.137919	0.127104	dS	0.00115656	0.00251723	0.00991102	0.0129769	dN	0.000156273	0.00115949	0.00355652	0.00502969	dS	0.00106227	0.00255531	0.0100054	0.0129331	dN
ENSG00000150893	FREM2	FRAS1-related extracellular matrix protein 2 precursor (ECM3 homolog). [Source:Uniprot/SWISSPROT;Acc:Q5SZK8]	morphogenesis of an epithelium, morphogenesis of an epithelium, calcium ion binding, protein binding, protein binding, proteinaceous extracellular matrix, cell communication, cell adhesion, homophilic cell adhesion, multicellular organismal development, membrane, integral to membrane	0.000755513	0.155368	0.187331	0.601298	0.377206	0.899856	A	0.342201	0.152359	0.182078	0.231922	0.159185	0.323252	A	1	0.188468	0.0832128	0.358126	A	0.23353	0.154759	0.0983984	0.141445	0.120647	0.0937713	0.134228	0.100418	0.107907	0.124922	0.195473	dS	0.00157544	0.00223407	0.00863794	0.0158508	dN	0.000772532	0.000345723	0.000838009	0.00221482	dS	0.00189416	0.00221577	0.0081356	0.0160169	dN
ENSG00000021826	CPS1	Carbamoyl-phosphate synthase [ammonia], mitochondrial precursor (EC 6.3.4.16) (Carbamoyl-phosphate synthetase I) (CPSase I). [Source:Uniprot/SWISSPROT;Acc:P31327]	urea cycle, nucleotide binding, carbamoyl-phosphate synthase (ammonia) activity, protein binding, ATP binding, cytoplasm, mitochondrion, arginine biosynthetic process, glutamine metabolic process, nitrogen compound metabolic process, ligase activity, pyrimidine base biosynthetic process	0.000798965	0.280561	0.107722	0.288789	0.10534	0.612686	A	0.00998606	0.388399	0.149313	0.123298	0.0638963	0.211132	D	0.395148	0.112642	0.0194338	0.331679	D	0.137533	0.153718	0.194318	0.128843	0.16713	0.117096	0.178211	0.123695	0.158337	0.179061	0.147076	dS	0.00248396	0.00255893	0.00823548	0.012199	dN	0.000603772	0.000127227	0.000517829	0.000506397	dS	0.00261549	0.00254184	0.0080527	0.0122414	dN
ENSG00000130940		Castor homolog 1 zinc finger protein (Castor-related protein) (Zinc finger protein 693). [Source:Uniprot/SWISSPROT;Acc:Q86V15]	, DNA binding, intracellular, nucleus, transcription, regulation of transcription, DNA-dependent, zinc ion binding, metal ion binding, nucleic acid binding, DNA binding, intracellular, nucleus, transcription, regulation of transcription, DNA-dependent, zinc ion binding, metal ion binding	0.000805828	0.09736	0.785614	0	0	0.174601	D	5.99076e-13	0.0714126	0.596431	0	0	0.0550812	D	0.000119349	0.217862	0.0348037	0.65244	D	0.0550292	0.162457	0.0667528	0.073259	0.211144	0.0600229	0.0527615	0.0550067	0.0621919	0.0753114	0.0741582	dS	0.00299764	0.00242973	0.0097298	0.01661	dN	0	0.00281393	0.00467862	0.00873505	dS	0.0029954	0.00243241	0.0097318	0.0166065	dN
ENSG00000123989		Chondroitin sulfate synthase 2 (EC 2.4.1.175) (Glucuronosyl-N- acetylgalactosaminyl-proteoglycan 4-beta-N- acetylgalactosaminyltransferase II) (N-acetylgalactosaminyl- proteoglycan 3-beta-glucuronosyltransferase II) (EC 2.4.1.226) (Chondroitin glucuronylt [Source:Uniprot/SWISSPROT;Acc:Q8IZ52]	protein binding, membrane, integral to membrane, transferase activity, metal ion binding, glucuronosyl-N-acetylgalactosaminyl-proteoglycan 4-beta-N-acetylgalactosaminyltransferase activity, N-acetylgalactosaminyl-proteoglycan 3-beta-glucuronosyltransferase activity, protein binding, membrane, integral to membrane, transferase activity, metal ion binding, glucuronosyl-N-acetylgalactosaminyl-proteo…	0.000811893	0.255701	0.0810006	0.483773	0.190397	0.986636	A	0.441504	0.280065	0.0903404	0.130833	0.0558465	0.254275	A	0.293808	0.181449	0.030526	0.557829	A	0.269096	0.237511	0.194526	0.227153	0.180975	0.192659	0.162333	0.146097	0.206681	0.166015	0.173818	dS	0.00292821	0.00261012	0.00981145	0.0133063	dN	0.00124452	0.000172531	0.000533074	0.000841553	dS	0.00314742	0.00257537	0.00951197	0.0134148	dN
ENSG00000156239		HemK methyltransferase family member 2 (EC 2.1.1.-) (M.HsaHemK2P). [Source:Uniprot/SWISSPROT;Acc:Q9Y5N5]	nucleic acid binding, methyltransferase activity, transferase activity, methylation, methyltransferase activity, transferase activity	0.000840899	0.256779	0.274515	2.20591	0.781904	4.77947	A	0.0149333	0.245539	0.254029	0.69984	0.317364	1.31351	A	0.0942186	0.860514	0.146175	2.63561	A	0.293674	0.180639	0.14284	0.107167	0.1539	0.107451	0.0927117	0.119492	0.146282	0.133108	0.117211	dS	0.00200602	0.00205445	0.00895325	0.0152039	dN	0.00365707	0.000326131	0.0011308	0.00144245	dS	0.00216302	0.00203499	0.00871733	0.0152779	dN
ENSG00000171962		Leucine-rich repeat-containing protein 48. [Source:Uniprot/SWISSPROT;Acc:Q9H069]	protein binding, cytoplasm	0.000852736	0.12141	0.186536	1.15743	0.584363	2.01998	A	0.000122354	0.215979	0.318731	0.589547	0.361655	0.896989	A	0.622389	0.3038	0.0458332	0.968253	D	0.186089	0.266244	0.141708	0.153259	0.131157	0.0948307	0.131914	0.108333	0.127602	0.117382	0.137223	dS	0.00235896	0.00237755	0.0121898	0.0179004	dN	0.00250654	0.000897031	0.00243686	0.00387845	dS	0.00250905	0.00235426	0.0119373	0.0180033	dN
ENSG00000064655	EYA2	Eyes absent homolog 2 (EC 3.1.3.48). [Source:Uniprot/SWISSPROT;Acc:O00167]	magnesium ion binding, catalytic activity, protein tyrosine phosphatase activity, nucleus, transcription, regulation of transcription, DNA-dependent, multicellular organismal development, mesodermal cell fate specification, metabolic process, hydrolase activity, magnesium ion binding, phosphoprotein phosphatase activity, nucleus, transcription, regulation of transcription, DNA-dependent, multicel…	0.000995193	0.0956948	0.090783	0.635801	0.257915	1.26936	A	0.0300122	0.11851	0.113355	0.217272	0.103971	0.391189	A	0.74868	0.190629	0.00934268	0.802899	A	0.0973076	0.143474	0.126787	0.104798	0.132877	0.0904791	0.153574	0.0924473	0.0997908	0.106937	0.139224	dS	0.00261344	0.00237697	0.00818973	0.0119674	dN	0.00141894	0.000274179	0.000838909	0.00101826	dS	0.00270524	0.00237536	0.00805295	0.0120153	dN
ENSG00000180509	KCNE1	Potassium voltage-gated channel subfamily E member 1 (IKs producing slow voltage-gated potassium channel subunit beta Mink) (Minimal potassium channel) (Delayed rectifier potassium channel subunit IsK). [Source:Uniprot/SWISSPROT;Acc:P15382]	epithelial cell maturation, epithelial cell maturation, delayed rectifier potassium channel activity, ion transport, potassium ion transport, muscle contraction, sensory perception of sound, circulation, regulation of heart contraction, voltage-gated potassium channel complex, potassium channel regulator activity, membrane, integral to membrane, apical plasma membrane, apical plasma membrane, pot…	0.00101604	0.327486	0.480126	2.74241	0.839899	6.34933	A	1	0.288206	0.43151	0.572685	0.193594	1.26101	A	0.477374	0.580331	0	3.00413	A	0.230882	0.134533	0.145912	0.216848	0.199602	0.17327	0.189326	0.178458	0.195897	0.239471	0.236652	dS	0.00251997	0.00217253	0.00926433	0.0143626	dN	0.0057784	0.000351429	0.00166145	0.00382732	dS	0.00264415	0.00215701	0.00907835	0.0144265	dN
ENSG00000140107		Hepatocellular carcinoma-downregulated mitochondrial carrier protein. [Source:Uniprot/SPTREMBL;Acc:Q6Q0C1]	transporter activity, binding, mitochondrial inner membrane, transport, membrane, integral to membrane, transporter activity, binding, mitochondrial inner membrane, transport, membrane, integral to membrane	0.00104532	0.103972	0.165232	1.26023	0.39236	2.92869	A	0.0213824	0.0750183	0.117657	0.462644	0.221936	0.835089	A	0.0879135	0	0	0.285806	D	0.121763	0.16614	0.0997128	0.187289	0.108123	0.0862576	0.0932894	0.0754777	0.128856	0.074248	0.0852888	dS	0.00286452	0.00374375	0.0100241	0.0180317	dN	0.00319264	0.000883308	0.00140453	0.00475008	dS	0.002984	0.00375698	0.00981217	0.0181057	dN
ENSG00000104894	CD37	Leukocyte antigen CD37 (Tetraspanin-26) (Tspan-26). [Source:Uniprot/SWISSPROT;Acc:P11049]	plasma membrane, integral to plasma membrane, protein amino acid N-linked glycosylation, integral to membrane	0.00116806	0.182668	0.173869	1.82232	0.78639	3.49668	A	1	0.198032	0.189514	0.433577	0.208933	0.774278	A	0.117134	0.766161	0.264604	1.65894	A	0.43734	0.347956	0.188483	0.225911	0.24406	0.231062	0.244632	0.183446	0.195454	0.207502	0.267502	dS	0.00247398	0.00382817	0.0125258	0.0197436	dN	0.00420622	0.00118002	0.0020928	0.00399424	dS	0.00282598	0.00376991	0.011906	0.0200147	dN
ENSG00000111666	CHPT1	choline phosphotransferase 1 [Source:RefSeq_peptide;Acc:NP_064629]	regulation of cell growth, diacylglycerol cholinephosphotransferase activity, microsome, CDP-choline pathway, platelet activating factor biosynthetic process, membrane, transferase activity, phosphotransferase activity, for other substituted phosphate groups, diacylglycerol binding	0.00117834	0.302432	0.189388	0.898982	0.365547	1.79861	A	0.00375899	0.304431	0.184025	0.432096	0.228879	0.721212	A	0.239085	0	0	0.373255	D	0.217507	0.199162	0.224927	0.245823	0.190879	0.146537	0.195996	0.142382	0.1762	0.15719	0.211265	dS	0.00260315	0.00251134	0.00913817	0.0139119	dN	0.0019002	0.000254533	0.00104868	0.00173689	dS	0.00269999	0.00250868	0.00900513	0.0139492	dN
ENSG00000070526	ST6GALNAC1	Alpha-N-acetylgalactosaminide alpha-2,6-sialyltransferase 1 (EC 2.4.99.3) (GalNAc alpha-2,6-sialyltransferase I) (ST6GalNAc I) (Sialyltransferase 7A). [Source:Uniprot/SWISSPROT;Acc:Q9NSC7]	alpha-N-acetylgalactosaminide alpha-2,6-sialyltransferase activity, protein amino acid glycosylation, oligosaccharide biosynthetic process, membrane, integral to membrane, integral to Golgi membrane, alpha-N-acetylgalactosaminide alpha-2,6-sialyltransferase activity, protein amino acid glycosylation, sialyltransferase activity, oligosaccharide biosynthetic process, integral to Golgi membrane	0.00118485	0.185451	0.644169	0	0	0.201874	D	0.000326346	0.0988496	0.349461	0.103018	0.019904	0.255249	D	0.202572	0.313221	0.108785	0.676901	D	0.145139	0.158327	0.0966497	0.115356	0.112331	0.106947	0.170466	0.106142	0.115051	0.12459	0.150004	dS	0.00300889	0.00400711	0.012374	0.0205249	dN	0	0.00210621	0.00397565	0.00787353	dS	0.00294571	0.00402228	0.0124358	0.0204997	dN
ENSG00000171163		Zinc finger protein 692. [Source:Uniprot/SWISSPROT;Acc:Q9BU19]	nucleic acid binding, DNA binding, intracellular, nucleus, transcription, regulation of transcription, DNA-dependent, zinc ion binding, metal ion binding, nucleic acid binding, intracellular, zinc ion binding, nucleic acid binding, intracellular, zinc ion binding, nucleic acid binding, intracellular, zinc ion binding, nucleic acid binding, intracellular, zinc ion binding	0.00119256	0.297443	0.598028	0	0	0.244606	D	0.00518615	0.224066	0.455461	0.203366	0.072994	0.416914	D	0.0215775	0.0932404	0.004896	0.408861	D	0.325827	0.239931	0.196917	0.157917	0.178948	0.117515	0.149655	0.125921	0.194477	0.172905	0.194674	dS	0.00270753	0.00372165	0.00856933	0.0150577	dN	0	0.00152352	0.00288126	0.00406721	dS	0.00259027	0.00374922	0.00870273	0.0150127	dN
ENSG00000006611	USH1C	Harmonin (Usher syndrome type-1C protein) (Autoimmune enteropathy- related antigen AIE-75) (Antigen NY-CO-38/NY-CO-37) (PDZ-73 protein) (Renal carcinoma antigen NY-REN-3). [Source:Uniprot/SWISSPROT;Acc:Q9Y6N9]	protein binding, protein binding, cellular_component, intracellular signaling cascade, visual perception, sensory perception of sound, response to stimulus	0.00127852	0.26909	0.144666	0.547477	0.219192	1.10099	A	0.0369213	0.386323	0.206394	0.200892	0.100476	0.350769	D	0.58968	0.194921	0.0362791	0.558442	D	0.191682	0.235976	0.152774	0.178075	0.193097	0.138732	0.165924	0.165081	0.200686	0.188355	0.171116	dS	0.00256839	0.00291594	0.00927766	0.0120151	dN	0.00114684	0.000300268	0.000621114	0.000937256	dS	0.00273126	0.00290033	0.00906814	0.0120434	dN
ENSG00000104177	MYEF2	Myelin expression factor 2 (MyEF-2) (MST156). [Source:Uniprot/SWISSPROT;Acc:Q9P2K5]	nucleotide binding, DNA binding, RNA polymerase II transcription factor activity, enhancer binding, transcription coactivator activity, RNA binding, nucleus, transcription, transcription from RNA polymerase II promoter, myoblast cell fate determination	0.00130918	0.250982	0.0854902	0.657507	0.214532	1.48953	A	0.609676	0.368073	0.128547	0.162163	0.0539273	0.361466	A	0.769856	0.214914	0.00992569	0.990761	A	0.299208	0.425699	0.224441	0.243827	0.197389	0.194753	0.213237	0.154543	0.173712	0.208597	0.229304	dS	0.00232875	0.00144762	0.0078264	0.0122854	dN	0.00125475	0.000173106	0.000489419	0.000839515	dS	0.00246534	0.00142842	0.00761829	0.0123391	dN
ENSG00000147862	NFIB	Nuclear factor 1 B-type (Nuclear factor 1/B) (NF1-B) (NFI-B) (NF-I/B) (CCAAT-box-binding transcription factor) (CTF) (TGGCA-binding protein). [Source:Uniprot/SWISSPROT;Acc:O00712]	transcription factor activity, intracellular, nucleus, DNA replication, transcription, regulation of transcription, DNA-dependent, transcription factor activity, intracellular, nucleus, DNA replication, transcription, regulation of transcription, DNA-dependent, transcription factor activity, intracellular, nucleus, DNA replication, transcription, regulation of transcription, DNA-dependent, transc…	0.00133503	0.318295	0.00929916	0.329548	0.0691275	0.923959	A	0.00179469	0.43284	0.0108547	0.106108	0.0226147	0.296219	A	0.0617057	0.119785	0.00541055	0.561756	A	0.278916	0.228968	0.242981	0.250142	0.208866	0.14039	0.257904	0.170741	0.200622	0.189098	0.26588	dS	0.00205628	0.00285067	0.00755849	0.0110352	dN	0.000545522	1.5233e-05	4.2893e-05	6.53077e-05	dS	0.00213535	0.00283291	0.00748863	0.0110778	dN
ENSG00000101605	MYOM1	Myomesin-1 (190 kDa titin-associated protein) (190 kDa connectin- associated protein). [Source:Uniprot/SWISSPROT;Acc:P52179]	striated muscle contraction, structural constituent of muscle, myofibril, striated muscle thick filament, muscle contraction, striated muscle contraction, structural constituent of muscle, sarcomere	0.00137761	0.136707	0.0904086	0.422313	0.21859	0.723614	A	2.5367e-06	0.206635	0.132256	0.32766	0.227589	0.451884	A	0.883069	0.180505	0.055775	0.413731	A	0.239512	0.288509	0.203275	0.192232	0.254538	0.157556	0.16051	0.178909	0.203313	0.173267	0.279008	dS	0.00361588	0.00298136	0.0114669	0.0155496	dN	0.0012641	0.000470458	0.00128012	0.0016327	dS	0.00368952	0.00298213	0.0112525	0.0155914	dN
ENSG00000141013	GAS8	Growth-arrest-specific protein 8 (Growth arrest-specific 11). [Source:Uniprot/SWISSPROT;Acc:O95995]	, molecular_function, cytoskeleton, microtubule, negative regulation of cell proliferation, microtubule-based flagellum, microtubule-based flagellum, sperm motility, sperm motility	0.00138369	0.224649	0.101425	0.405878	0.160902	0.82434	A	0.21353	0.23401	0.106921	0.124951	0.0573442	0.232144	A	0.00172002	0.4532	0.194342	0.878358	A	0.174576	0.233895	0.148578	0.15849	0.144164	0.142136	0.146674	0.151289	0.171905	0.16892	0.252306	dS	0.00488086	0.0051523	0.0165528	0.0301095	dN	0.00193979	0.000533669	0.0010858	0.00211653	dS	0.00518678	0.00504829	0.0159448	0.0304571	dN
ENSG00000138375	SMARCAL1	SWI/SNF-related matrix-associated actin-dependent regulator of chromatin subfamily A-like protein 1 (EC 3.6.1.-) (Sucrose nonfermenting protein 2-like 1) (HepA-related protein) (hHARP). [Source:Uniprot/SWISSPROT;Acc:Q9NZC9]	nucleotide binding, DNA binding, DNA helicase activity, ATP binding, nucleus, DNA metabolic process, regulation of transcription from RNA polymerase II promoter, DNA-dependent ATPase activity, chromatin modification, hydrolase activity, DNA-dependent ATPase activity	0.00144469	0.278656	0.634139	0	0	0.164123	D	0.00457726	0.188726	0.435853	0.180948	0.0810687	0.332063	D	0.0428469	0.14238	0.0191648	0.461791	D	0.162655	0.19302	0.176027	0.136389	0.167226	0.143746	0.14576	0.127332	0.154539	0.172805	0.162573	dS	0.00242378	0.00260741	0.00839319	0.0132293	dN	0	0.000957463	0.0028437	0.00347373	dS	0.00232464	0.00261102	0.00851002	0.0132071	dN
ENSG00000112584	KIAA1838	PPARgamma constitutive coactivator 1 [Source:RefSeq_peptide;Acc:NP_115824]		0.00145291	0.162107	0.289131	1.07449	0.539151	1.87466	A	1	0.138251	0.249638	0.364965	0.22581	0.549386	A	0.0129355	1.10322	0.554974	1.92234	A	0.224088	0.295236	0.17863	0.187411	0.150069	0.134436	0.141337	0.134072	0.18391	0.138505	0.134625	dS	0.00259268	0.0024442	0.0114914	0.0165293	dN	0.002358	0.0010876	0.00309237	0.00471543	dS	0.00285627	0.00243786	0.0109518	0.0167967	dN
ENSG00000163645		C3orf44 protein. [Source:Uniprot/SPTREMBL;Acc:Q8NCQ6]		0.00145851	0.29121	1.09666	0	0	0.262019	D	0.0168737	0.316733	1.20372	0.301501	0.121447	0.571106	D	0.987475	0.840964	0.297857	1.8164	D	0.16255	0.224964	0.14464	0.2082	0.156012	0.213609	0.167059	0.127349	0.156288	0.187535	0.174942	dS	0.00223929	0.00182428	0.00796311	0.0121663	dN	0	0.00127791	0.00361363	0.00796476	dS	0.00209679	0.00183463	0.00816674	0.0121145	dN
ENSG00000168269	FOXI1	Forkhead box protein I1 (Forkhead-related protein FKHL10) (Forkhead- related transcription factor 6) (FREAC-6) (Hepatocyte nuclear factor 3 forkhead homolog 3) (HNF-3/fork-head homolog 3) (HFH-3). [Source:Uniprot/SWISSPROT;Acc:Q12951]	transcription factor activity, nucleus, transcription, multicellular organismal development, sensory perception of sound, DNA bending activity, transcriptional activator activity, transcriptional activator activity, inner ear morphogenesis, inner ear morphogenesis, sequence-specific DNA binding, sequence-specific DNA binding, positive regulation of transcription, DNA-dependent, positive regulatio…	0.00154121	0.224342	0.340727	1.34759	0.496926	2.80308	A	0.00213761	0.221923	0.326881	0.564802	0.315074	0.918049	A	0.836591	0.240221	0	0.98513	D	0.169911	0.12266	0.117596	0.138452	0.124132	0.0869177	0.132772	0.0913622	0.124708	0.17111	0.157868	dS	0.00232692	0.00295799	0.00972788	0.0145783	dN	0.00257397	0.000444528	0.001427	0.00253818	dS	0.00246264	0.00293435	0.00954675	0.0146135	dN
ENSG00000083622		spermatogenesis and oogenesis specific basic helix-loop-helix 2 [Source:RefSeq_peptide;Acc:NP_060296]	nucleus, transcription regulator activity, regulation of transcription	0.00154225	0.37506	1.07641	1.68669	0.706792	3.28769	A	0.00407963	0.332166	0.942855	0.970902	0.567281	1.51885	A	0.531695	0.821952	0.165146	2.28534	D	0.157799	0.194873	0.202058	0.230915	0.229473	0.176005	0.217865	0.162255	0.196737	0.125962	0.266836	dS	0.00220808	0.00193448	0.00849817	0.0114845	dN	0.00303624	0.00088058	0.00403121	0.00619844	dS	0.00231272	0.00192647	0.00835231	0.0115212	dN
ENSG00000188993			protein binding	0.00157059	0.23257	1.50657	1.04554	0.345224	2.30799	D	0.000102756	0.293073	1.92778	0.941218	0.615905	1.34797	D	0.00276642	0.439758	0.132816	0.993592	D	0.410974	0.182803	0.208443	0.135136	0.145421	0.119298	0.121972	0.116603	0.186613	0.130495	0.148654	dS	0.000984224	0.00223956	0.0069114	0.0137484	dN	0.000858839	0.00219058	0.00769891	0.0100482	dS	0.00104771	0.00224871	0.00683163	0.0137874	dN
ENSG00000185219	ZNF445	Zinc finger protein 445. [Source:Uniprot/SWISSPROT;Acc:P59923]	transcription factor activity, intracellular, nucleus, transcription, regulation of transcription, DNA-dependent, zinc ion binding, metal ion binding, nucleic acid binding, transcription factor activity, intracellular, nucleus, regulation of transcription, DNA-dependent	0.00157232	0.196326	0.408289	0	0	0.148166	D	0.000121343	0.165973	0.351139	0.0974756	0.0381772	0.19307	D	0.00145341	1.79857	1.02976	2.87599	A	0.153415	0.34642	0.169067	0.221888	0.187747	0.229774	0.188713	0.195523	0.232413	0.19304	0.200013	dS	0.00329093	0.00241257	0.00943854	0.0155479	dN	0	0.00141108	0.00273027	0.00590008	dS	0.00321976	0.00242461	0.00955708	0.0154908	dN
ENSG00000167646		Uncharacterized protein C19orf51. [Source:Uniprot/SPTREMBL;Acc:Q8N9W5]		0.00157837	0.134248	0.140718	1.03949	0.447244	1.9807	A	0.533632	0.279717	0.294738	0.346414	0.155226	0.636151	A	0.0116199	0.895129	0.350472	1.79421	A	0.238974	0.243636	0.163886	0.193985	0.167145	0.189981	0.13947	0.118438	0.148974	0.162487	0.198698	dS	0.00317415	0.00322999	0.0113542	0.019795	dN	0.00317338	0.000785314	0.00188422	0.0038745	dS	0.00350506	0.00316619	0.0107852	0.0200235	dN
ENSG00000122188		Lymphocyte transmembrane adapter 1 (Membrane-associated adapter protein LAX) (Linker for activation of X cells). [Source:Uniprot/SWISSPROT;Acc:Q8IWV1]	inactivation of MAPK activity, protein binding, immune response, intracellular signaling cascade, membrane, integral to membrane, protein kinase binding, B cell activation, SH2 domain binding, immunoglobulin secretion, antigen receptor-mediated signaling pathway, negative regulation of T cell activation, lymphocyte activation, immunoglobulin secretion, antigen receptor-mediated signaling pathway	0.00158788	0.131404	0.631013	0	0	0.307881	D	0.00503143	0.184957	0.90005	0.27263	0.0898275	0.563534	D	0.323421	0.359412	0.035399	1.24806	D	0.163711	0.141349	0.134179	0.120743	0.167648	0.131328	0.141565	0.105984	0.169167	0.120116	0.192793	dS	0.00262615	0.00234737	0.00868144	0.0129589	dN	0	0.00135711	0.00482743	0.0064766	dS	0.0025657	0.00235439	0.00876564	0.0129444	dN
ENSG00000120709		Protein FAM53C. [Source:Uniprot/SWISSPROT;Acc:Q9NYF3]		0.00159983	0.188494	0.0800242	1.36337	0.428842	3.14858	A	1	0.293477	0.127246	0.175311	0.0542146	0.408255	A	0.337942	0	0	0.42304	D	0.3594	0.212203	0.100498	0.136353	0.115813	0.122941	0.138557	0.123433	0.158059	0.133812	0.152243	dS	0.00139968	0.00223422	0.00950467	0.0126507	dN	0.00157934	0.000165859	0.000334429	0.000608206	dS	0.00164479	0.00220977	0.00926366	0.0127341	dN
ENSG00000063127	SLC6A16	Orphan sodium- and chloride-dependent neurotransmitter transporter NTT5 (Solute carrier family 6 member 16). [Source:Uniprot/SWISSPROT;Acc:Q9GZN6]	neurotransmitter:sodium symporter activity, intracellular, integral to plasma membrane, neurotransmitter transport, symporter activity, membrane	0.0016174	0.244582	0.726255	0.330594	0.0619266	0.906599	D	0.00196408	0.25679	0.764385	0.475832	0.280989	0.729126	D	0.0196772	0.3358	0.0729861	0.816744	D	0.444264	0.298256	0.182697	0.220858	0.23167	0.210713	0.247335	0.180633	0.183873	0.218791	0.250967	dS	0.00234555	0.00318781	0.0121376	0.0193951	dN	0.000716626	0.00259302	0.00605906	0.011744	dS	0.00223806	0.00321983	0.0122484	0.0193618	dN
ENSG00000106004	HOXA5	Homeobox protein Hox-A5 (Hox-1C). [Source:Uniprot/SWISSPROT;Acc:P20719]	skeletal development, skeletal development, transcription factor activity, nucleus, regulation of transcription, DNA-dependent, pattern specification process, pattern specification process, thyroid gland development, thyroid gland development, body growth, body growth, sequence-specific DNA binding	0.0016458	0.23942	0.0114102	0.484678	0.0829193	1.48213	A	0.0319148	0.334347	0.0163317	0.116848	0.0194341	0.361484	A	0.642407	0	0	0.59947	D	0.276297	0.502702	0.193508	0.190746	0.207248	0.169536	0.307261	0.181718	0.222757	0.208182	0.249287	dS	0.00273011	0.00201221	0.00867045	0.0143727	dN	0.00110201	4.24209e-05	6.65211e-05	0.000109017	dS	0.00280427	0.00211968	0.0085191	0.0144427	dN
ENSG00000072274	TFRC	Transferrin receptor protein 1 (TfR1) (TR) (TfR) (Trfr) (CD71 antigen) (T9) (p90). [Source:Uniprot/SWISSPROT;Acc:P02786]	receptor activity, transferrin receptor activity, extracellular region, endosome, plasma membrane, plasma membrane, integral to plasma membrane, iron ion transport, iron ion homeostasis, iron ion homeostasis, endocytosis, cytoplasmic membrane-bound vesicle, perinuclear region of cytoplasm, perinuclear region of cytoplasm	0.00167537	0.198391	0.355336	0	0	0.19294	D	0.0774343	0.208212	0.372173	0.298547	0.167771	0.476136	D	0.130329	0.312377	0.0556078	0.865734	D	0.249698	0.384276	0.204817	0.237328	0.215226	0.166141	0.132021	0.161267	0.228251	0.229181	0.212772	dS	0.00309334	0.00232779	0.0112324	0.0194775	dN	0	0.00130422	0.00337516	0.00675548	dS	0.0029364	0.00236886	0.0114627	0.0194466	dN
ENSG00000113494	PRLR	Prolactin receptor precursor (PRL-R). [Source:Uniprot/SWISSPROT;Acc:P16471]	receptor activity, prolactin receptor activity, steroid biosynthetic process, anti-apoptosis, cell surface receptor linked signal transduction, transmembrane receptor protein tyrosine kinase activation (dimerization), lactation, cell surface, membrane, T cell activation, protein homodimerization activity, tyrosine phosphorylation of JAK2 protein, ornithine decarboxylase activator activity, recept…	0.00174509	0.30407	0.741947	0	0	0.376666	D	0.00446261	0.349615	0.862306	0.243374	0.113813	0.429681	D	0.000500542	0	0	0.293864	D	0.300207	0.453037	0.186439	0.194827	0.24966	0.264852	0.207097	0.166848	0.195103	0.177828	0.181848	dS	0.00187438	0.00154719	0.0096407	0.0141095	dN	0	0.00140991	0.00361274	0.00553558	dS	0.00179982	0.00155467	0.00974501	0.0140758	dN
ENSG00000172197	OACT1	Membrane-bound O-acyltransferase domain-containing protein 1 (EC 2.3.-.-) (O-acyltransferase domain-containing protein 1). [Source:Uniprot/SWISSPROT;Acc:Q6ZNC8]	acyltransferase activity, membrane, integral to membrane, transferase activity	0.00176053	0.158725	0.181372	1.02585	0.395806	2.07165	A	0.281798	0.187832	0.217947	0.249059	0.107961	0.473039	A	0.00387542	1.21275	0.508901	2.34562	A	0.174797	0.276865	0.159765	0.201876	0.140109	0.109085	0.169103	0.163064	0.188185	0.14791	0.176856	dS	0.00228964	0.00224418	0.00991696	0.0140937	dN	0.00201085	0.000594555	0.00155223	0.00278981	dS	0.00251147	0.00222016	0.00960285	0.0142017	dN
ENSG00000175874	CREG2	Protein CREG2 precursor. [Source:Uniprot/SWISSPROT;Acc:Q8IUH2]	endoplasmic reticulum, endoplasmic reticulum, Golgi apparatus, Golgi apparatus	0.00183309	0.143862	0.133407	1.63904	0.657858	3.30567	A	0.22873	0.148624	0.136687	0.482638	0.248368	0.830274	A	0.171921	0	0	0.443648	D	0.363391	0.213882	0.192186	0.311654	0.300791	0.241299	0.186355	0.207029	0.202298	0.249275	0.345729	dS	0.0023478	0.00291784	0.0114259	0.0159628	dN	0.003155	0.000480644	0.00167781	0.00376767	dS	0.00257028	0.00288355	0.0111378	0.0160045	dN
ENSG00000143772	ITPKB	Inositol-trisphosphate 3-kinase B (EC 2.7.1.127) (Inositol 1,4,5- trisphosphate 3-kinase B) (IP3K B) (IP3 3-kinase B) (IP3K-B). [Source:Uniprot/SWISSPROT;Acc:P27987]	MAPKKK cascade, nucleotide binding, calmodulin binding, ATP binding, cell surface receptor linked signal transduction, inositol trisphosphate 3-kinase activity, kinase activity, transferase activity, T cell differentiation, positive thymic T cell selection, positive regulation of Ras protein signal transduction, positive regulation of alpha-beta T cell differentiation	0.00184834	0.159983	0.300217	0.842083	0.416971	1.48805	A	0.0165094	0.195938	0.366195	0.439471	0.288224	0.635473	A	0.104807	0.19442	0.0476904	0.505847	D	0.163378	0.2187	0.157064	0.145934	0.154539	0.108395	0.132823	0.132476	0.164351	0.164887	0.202411	dS	0.00238061	0.00314182	0.00967793	0.0157174	dN	0.00172018	0.00111659	0.00244895	0.00370245	dS	0.00261668	0.00311716	0.00933516	0.0158291	dN
ENSG00000187475	HIST1H1T	Histone H1t (Testicular H1 histone). [Source:Uniprot/SWISSPROT;Acc:P22492]	nucleosome, DNA binding, nucleus, chromosome, nucleosome assembly, multicellular organismal development, spermatogenesis, cell differentiation	0.00191958	0.385002	0.605114	3.35548	1.42031	6.56107	A	0.00884608	0.506809	0.7695	1.25228	0.726942	1.97153	A	0.183466	0	0	0.66298	D	0.45461	0.182244	0.305942	0.269381	0.203028	0.248436	0.250226	0.225975	0.28218	0.274586	0.562262	dS	0.00185482	0.00281833	0.0106645	0.016511	dN	0.00525364	0.000653544	0.00432711	0.00588397	dS	0.00228144	0.00264004	0.0102161	0.0166237	dN
ENSG00000171560	FGA	Fibrinogen alpha chain precursor [Contains: Fibrinopeptide A]. [Source:Uniprot/SWISSPROT;Acc:P02671]	receptor binding, extracellular region, fibrinogen complex, soluble fraction, signal transduction, blood pressure regulation, positive regulation of cell proliferation, platelet activation, protein binding, bridging, protein polymerization	0.00192009	0.274152	0.538449	1.27121	0.643716	2.2141	A	0.000153059	0.324486	0.617099	0.817734	0.551288	1.15215	A	0.0508965	1.27835	0.626855	2.25112	A	0.220483	0.336515	0.206773	0.187885	0.219934	0.136766	0.180226	0.141021	0.234286	0.183313	0.222864	dS	0.00186833	0.00181236	0.00897399	0.0131876	dN	0.0020024	0.00100096	0.00307025	0.00413696	dS	0.00201076	0.00179753	0.00876369	0.013245	dN
ENSG00000151503		Condensin-II complex subunit D3 (Non-SMC condensin II complex subunit D3) (hCAP-D3). [Source:Uniprot/SWISSPROT;Acc:P42695]	, nuclear condensin complex, nucleus, cell cycle, mitosis, mitotic chromosome condensation, cell division, nuclear condensin complex, nucleus, cell cycle, mitosis, mitotic chromosome condensation, cell division	0.00192343	0.178847	0.476236	0.0750452	0.00869883	0.251813	D	0.0140309	0.0981669	0.26207	0.216883	0.129805	0.331812	D	0.798708	0.534071	0.317676	0.831729	A	0.127376	0.215999	0.105719	0.140413	0.160072	0.114023	0.117421	0.121971	0.168182	0.159136	0.0954067	dS	0.00315963	0.00281309	0.011505	0.0154993	dN	0.000211698	0.00144148	0.00288953	0.00514675	dS	0.00299318	0.00284457	0.0117983	0.0153902	dN
ENSG00000134627	PIWIL4	Piwi-like protein 4. [Source:Uniprot/SWISSPROT;Acc:Q7Z3Z4]	, multicellular organismal development, multicellular organismal development	0.00203297	0.309605	0.488912	0	0	0.276286	D	0.000889008	0.402583	0.645467	0.150173	0.0536885	0.306851	D	0.863497	0.71117	0.27596	1.44235	A	0.357104	0.553737	0.237293	0.275602	0.24877	0.25932	0.214117	0.155819	0.273033	0.236457	0.296585	dS	0.00184367	0.00160987	0.0085319	0.0125066	dN	0	0.00114144	0.00260666	0.00441963	dS	0.00179779	0.00162057	0.00859364	0.0124955	dN
ENSG00000123191	ATP7B	Copper-transporting ATPase 2 (EC 3.6.3.4) (Copper pump 2) (Wilson disease-associated protein). [Source:Uniprot/SWISSPROT;Acc:P35670]	nucleotide binding, magnesium ion binding, copper-exporting ATPase activity, copper ion transporter activity, copper ion binding, protein binding, ATP binding, membrane fraction, late endosome, Golgi trans face, integral to plasma membrane, ion transport, copper ion homeostasis, zinc ion homeostasis, lactation, metabolic process, copper ion import, intracellular copper ion transport, membrane, cy…	0.00205744	0.291719	0.394386	0.564674	0.285421	0.980542	A	0.0246822	0.338959	0.463488	0.244248	0.146393	0.375884	D	0.0120297	0.588187	0.315422	0.982598	A	0.156999	0.211353	0.17594	0.190932	0.187258	0.152382	0.146242	0.153886	0.192595	0.174105	0.175244	dS	0.00248451	0.00282695	0.00818595	0.0143507	dN	0.00119059	0.000683801	0.0016611	0.00313642	dS	0.00274287	0.0028129	0.00780165	0.0144589	dN
ENSG00000154783	FGD5	FYVE, RhoGEF and PH domain-containing protein 5 (Zinc finger FYVE domain-containing protein 23). [Source:Uniprot/SWISSPROT;Acc:Q6ZNL6]	ruffle, guanyl-nucleotide exchange factor activity, Rho guanyl-nucleotide exchange factor activity, protein binding, intracellular, cytoplasm, Golgi apparatus, cytoskeleton, cytoskeleton organization and biogenesis, zinc ion binding, regulation of cell shape, lamellipodium, actin cytoskeleton organization and biogenesis, small GTPase binding, regulation of Rho protein signal transduction, regulat…	0.00211184	0.179333	0.314392	0.107715	0.0197484	0.31386	D	0.0268615	0.255226	0.444514	0.372579	0.240256	0.540969	D	0.544166	0.401547	0.191573	0.725483	D	0.289928	0.194669	0.227132	0.167908	0.216203	0.15083	0.180324	0.15714	0.152439	0.151965	0.23459	dS	0.00234803	0.00312179	0.0100125	0.015266	dN	0.00021633	0.000904317	0.00337522	0.00384364	dS	0.00215321	0.00314967	0.0102853	0.0151684	dN
ENSG00000121058	COIL	Coilin (p80). [Source:Uniprot/SWISSPROT;Acc:P38432]	female germ cell nucleus, female germ cell nucleus, protein binding, nucleus, Cajal body, Cajal body	0.00212273	0.249282	0.449874	0	0	0.220939	D	0.475412	0.393618	0.705616	0.492733	0.284084	0.778972	D	1	0.698192	0.250203	1.49694	D	0.28963	0.388868	0.311461	0.23462	0.262332	0.16619	0.28393	0.195705	0.244577	0.272781	0.363207	dS	0.00275487	0.00228693	0.00835205	0.0108924	dN	0	0.00135577	0.00400621	0.00387899	dS	0.00255067	0.00227207	0.00864137	0.0108143	dN
ENSG00000188747	NOXA1	NADPH oxidase activator 1 [Source:RefSeq_peptide;Acc:NP_006638]	binding, superoxide metabolic process, superoxide-generating NADPH oxidase activator activity	0.00212457	0.213421	0.724987	0	0	0.315144	D	0.00229635	0.159692	0.553822	0.205428	0.0632393	0.426862	D	0.138868	0.271193	0.0515598	0.741603	D	0.218305	0.172384	0.143134	0.163128	0.141	0.135468	0.145015	0.101992	0.165927	0.135197	0.221176	dS	0.00292458	0.00471105	0.0148854	0.020802	dN	0	0.0026335	0.00689788	0.0109934	dS	0.00282351	0.00473844	0.015002	0.0207731	dN
ENSG00000173681		chromosome X open reading frame 23 (CXorf23), mRNA [Source:RefSeq_dna;Acc:NM_198279]	, receptor activity	0.00218288	0.266914	1.08796	0	0	0.352122	D	2.55252e-06	0.311006	1.30878	0.1611	0.0390179	0.372089	D	0.0115309	0.124319	0.00320591	0.567272	D	0.184883	0.172175	0.186226	0.150022	0.175386	0.134386	0.179652	0.172325	0.139666	0.219659	0.15411	dS	0.0015365	0.00215244	0.00717794	0.0093555	dN	0	0.00123751	0.00447854	0.00472367	dS	0.00148336	0.00216544	0.00722215	0.00934036	dN
ENSG00000161010		Truncated calcium binding protein. [Source:Uniprot/SPTREMBL;Acc:Q9UN54]		0.00220726	0.0776829	0.674083	0	0	0.414156	D	0.203809	0.0632373	0.568898	0.483201	0.0218608	1.20163	D	0.000123892	0	0	0.555639	D	0.105867	0.182737	0.182615	0.131224	0.097854	0.0820583	0.117148	0.0796738	0.111055	0.112812	0.14386	dS	0.0036381	0.00380635	0.0119084	0.021344	dN	0	0.00538069	0.0165863	0.0215578	dS	0.00353478	0.00379917	0.0120653	0.0213213	dN
ENSG00000160208	KIAA0179	Uncharacterized protein KIAA0179. [Source:Uniprot/SWISSPROT;Acc:Q14684]	protein binding, nucleus, rRNA processing, nucleolar preribosome, small subunit precursor	0.00233115	0.184972	0.347323	0	0	0.1216	D	0.00635742	0.196692	0.376255	0.12214	0.0462184	0.236667	D	0.319638	0.190438	0.0394457	0.494994	D	0.129149	0.166746	0.152226	0.203221	0.196429	0.194668	0.13879	0.151587	0.189448	0.158745	0.195033	dS	0.00471945	0.00432239	0.0173205	0.023341	dN	0	0.00128625	0.00468946	0.00846457	dS	0.00460223	0.00433743	0.0175515	0.0232113	dN
ENSG00000164989		Uncharacterized protein C9orf93. [Source:Uniprot/SWISSPROT;Acc:Q6TFL3]		0.00233327	0.269428	0.18074	0.702222	0.328963	1.2842	A	3.53804e-05	0.393321	0.253876	0.434828	0.280254	0.635916	A	0.0859241	0.34868	0.130107	0.727023	A	0.317676	0.223186	0.205552	0.236823	0.192144	0.145521	0.289638	0.164261	0.238709	0.189947	0.2495	dS	0.00214692	0.00262542	0.00742649	0.0107498	dN	0.00122386	0.00031689	0.000829183	0.00139042	dS	0.00225525	0.00261354	0.00726309	0.0108034	dN
ENSG00000132274	TRIM22	Tripartite motif-containing protein 22 (RING finger protein 94) (50 kDa-stimulated trans-acting factor) (Staf-50). [Source:Uniprot/SWISSPROT;Acc:Q8IYM9]	transcription factor activity, transcription corepressor activity, protein binding, intracellular, nucleus, regulation of transcription, DNA-dependent, immune response, zinc ion binding, response to virus, metal ion binding	0.00233464	0.151111	0.687621	0	0	0.460788	D	0.015937	0.194812	0.900829	0.515864	0.257611	0.873177	D	0.318074	0.537729	0.154527	1.277	D	0.208473	0.18331	0.193984	0.178134	0.159465	0.146532	0.135491	0.128209	0.2081	0.16433	0.12992	dS	0.00201654	0.00258293	0.00870083	0.0131316	dN	0	0.00194988	0.00675138	0.00946468	dS	0.00189316	0.00259108	0.0088945	0.0130566	dN
ENSG00000135541	AHI1	Jouberin (Abelson helper integration site 1 protein homolog) (AHI-1). [Source:Uniprot/SWISSPROT;Acc:Q8N157]		0.0023444	0.275304	0.358463	0.707854	0.331578	1.29368	A	0.00103104	0.40772	0.519942	0.467731	0.306488	0.674833	D	0.677126	0.292831	0.0841224	0.697033	D	0.185226	0.175191	0.181962	0.181905	0.182196	0.118053	0.277081	0.131262	0.159599	0.160524	0.287319	dS	0.00251311	0.00207632	0.00843944	0.0145046	dN	0.00149961	0.000402366	0.00169036	0.00289212	dS	0.00262949	0.00206217	0.00827628	0.0145315	dN
ENSG00000139880	CDH24	Cadherin-24 precursor. [Source:Uniprot/SWISSPROT;Acc:Q86UP0]	calcium ion binding, homophilic cell adhesion, membrane, calcium ion binding, protein binding, intercellular junction, homophilic cell adhesion, membrane, integral to membrane	0.00249725	0.0632456	0.0473672	0.425934	0.163757	0.873333	A	0.139442	0.0436057	0.0331819	0.140979	0.06354	0.262441	A	0.0145011	0.39566	0.131366	0.87461	A	0.125099	0.130583	0.122374	0.122967	0.135958	0.0773157	0.0749153	0.0890044	0.126461	0.10575	0.112364	dS	0.00325789	0.00264739	0.0101665	0.0163919	dN	0.00123653	0.000231119	0.000833029	0.00134404	dS	0.00344131	0.00262526	0.00990434	0.0164632	dN
ENSG00000118900	UBN1	Ubinuclein (Ubiquitously expressed nuclear protein) (VT4). [Source:Uniprot/SWISSPROT;Acc:Q9NPG3]	transcription factor activity, nucleus, regulation of transcription from RNA polymerase II promoter	0.00250072	0.167645	0.152563	0	0	0.150301	D	0.00378186	0.201386	0.185546	0.0830207	0.0321089	0.165191	D	0.312249	0.122843	0.0299813	0.32048	D	0.382078	0.225604	0.167178	0.166941	0.208462	0.230753	0.139074	0.138183	0.148537	0.147221	0.205824	dS	0.00193632	0.00375872	0.0118846	0.0173329	dN	0	0.000679042	0.00160047	0.00232346	dS	0.00185905	0.00377625	0.0120026	0.0172626	dN
ENSG00000035499	DEPDC1B	DEP domain containing 1B [Source:RefSeq_peptide;Acc:NP_060839]	intracellular, intracellular signaling cascade, intracellular, intracellular signaling cascade	0.00251385	0.262824	0.113219	0.904396	0.284371	2.08866	A	0.0655525	0.371566	0.158288	0.252504	0.100297	0.511041	A	0.390761	0	0	0.354512	D	0.283416	0.150557	0.156783	0.157343	0.161573	0.153929	0.138924	0.127005	0.243774	0.18234	0.125245	dS	0.00159171	0.00193032	0.00696606	0.0109049	dN	0.00117081	0.000102229	0.000382617	0.000601244	dS	0.00178319	0.00190358	0.00677149	0.010934	dN
ENSG00000154237	LRRK1	Leucine-rich repeat serine/threonine-protein kinase 1 (EC 2.7.11.1). [Source:Uniprot/SWISSPROT;Acc:Q38SD2]	, nucleotide binding, magnesium ion binding, protein serine/threonine kinase activity, protein binding, ATP binding, GTP binding, intracellular, protein amino acid phosphorylation, small GTPase mediated signal transduction, transferase activity, manganese ion binding	0.00253791	0.169131	0.122446	0.358644	0.182902	0.618667	A	6.82067e-06	0.202107	0.141688	0.225042	0.161823	0.302172	A	0.158998	0.291696	0.157696	0.484086	A	0.189406	0.2552	0.115812	0.21192	0.17838	0.120986	0.204929	0.158031	0.190518	0.172011	0.21965	dS	0.00331448	0.00352522	0.0133027	0.0140068	dN	0.00100743	0.00054846	0.000944939	0.00182631	dS	0.00346443	0.00349932	0.0130758	0.0140713	dN
ENSG00000136193	SCRN1	Secernin-1. [Source:Uniprot/SWISSPROT;Acc:Q12765]	molecular_function, nucleus, proteolysis, exocytosis, dipeptidase activity, nuclear membrane	0.00258233	0.225721	0.172722	0.96043	0.337471	2.09576	A	0.254893	0.336632	0.259909	0.286705	0.111871	0.581437	A	0.946625	0.268956	0.0152826	1.14289	A	0.227264	0.360451	0.163687	0.146428	0.220289	0.112093	0.150115	0.140698	0.191241	0.178904	0.205121	dS	0.00261536	0.00223068	0.00903302	0.0152045	dN	0.00218437	0.00053936	0.000986592	0.0014795	dS	0.00282857	0.00221974	0.00870565	0.0153166	dN
ENSG00000100012	SEC14L3	SEC14-like protein 3 (Tocopherol-associated protein 2). [Source:Uniprot/SWISSPROT;Acc:Q9UDX4]	transporter activity, intracellular, transport, lipid binding, integral to membrane	0.0025961	0.198906	0.0315775	0.439226	0.108066	1.14395	A	0.330254	0.23398	0.0379857	0.0888355	0.0224243	0.229472	A	0.0764621	0.588693	0.100569	1.79964	A	0.240566	0.485799	0.153357	0.182234	0.222636	0.20415	0.171433	0.186497	0.219098	0.184696	0.257904	dS	0.00293077	0.00172486	0.0116589	0.0149362	dN	0.00114408	0.000116309	0.00025261	0.000384431	dS	0.00306039	0.00169545	0.011461	0.015022	dN
ENSG00000158301	GPRASP2	G-protein coupled receptor-associated sorting protein 2 (GASP-2). [Source:Uniprot/SWISSPROT;Acc:Q96D09]	protein binding, cytoplasm	0.00271844	0.328775	0.381249	1.37328	0.576285	2.68302	A	0.0116333	0.426287	0.486336	0.53659	0.329774	0.812896	A	0.00496247	0	0	0.354244	D	0.315706	0.611819	0.221891	0.312346	0.319171	0.280807	0.315452	0.297372	0.252443	0.315638	0.330956	dS	0.00109966	0.00131761	0.00735645	0.00923559	dN	0.00123719	0.000729834	0.00155521	0.00273686	dS	0.0012802	0.00122539	0.00715096	0.00927241	dN
ENSG00000173209	AHSA2	AHA1, activator of heat shock 90kDa protein ATPase homolog 2 [Source:RefSeq_peptide;Acc:NP_689605]	protein folding, response to unfolded protein	0.00276606	0.22373	0.356412	1.57389	0.596577	3.27917	A	6.30132e-11	0.269604	0.333965	1.91193	1.27619	2.70849	A	0.255844	1.00719	0.250466	2.60936	A	0.188	0.294489	0.181941	0.19568	0.148416	0.168096	0.118376	0.124188	0.138883	0.126768	0.208101	dS	0.00184271	0.00174588	0.00705455	0.00899903	dN	0.00238467	0.000682341	0.00167714	0.0023098	dS	0.00180883	0.00175687	0.00708263	0.00897488	dN
ENSG00000091157	WDR7	WD repeat protein 7 (TGF-beta resistance-associated protein TRAG) (Rabconnectin-3 beta). [Source:Uniprot/SWISSPROT;Acc:Q9Y4E6]		0.00278082	0.319804	0.0899094	0.340248	0.152587	0.641276	A	0.372456	0.392424	0.112209	0.113541	0.0550904	0.202384	A	0.646239	0.0494277	0.00171213	0.248079	D	0.317718	0.260457	0.277151	0.346346	0.205524	0.167254	0.176772	0.16705	0.248275	0.207604	0.341861	dS	0.00258174	0.00253104	0.00680828	0.0105103	dN	0.00072053	0.000152331	0.00043426	0.000839866	dS	0.00278217	0.00251238	0.00647971	0.0106379	dN
ENSG00000130518	KIAA1683	Uncharacterized protein KIAA1683. [Source:Uniprot/SWISSPROT;Acc:Q9H0B3]	mitochondrion	0.00278744	0.149119	0.475457	1.17636	0.752511	1.73178	A	1	0.144871	0.461155	0.553454	0.415188	0.716907	A	0.0144603	0.98791	0.64292	1.43617	A	0.212912	0.200966	0.119425	0.138719	0.135625	0.131268	0.171461	0.128398	0.12203	0.137726	0.210734	dS	0.00284411	0.00363618	0.015024	0.0203463	dN	0.0032976	0.00230722	0.00565657	0.0089208	dS	0.00344059	0.0035487	0.0137235	0.0210967	dN
ENSG00000179409	GEMIN4	Component of gems 4 (Gemin-4) (p97). [Source:Uniprot/SWISSPROT;Acc:P57678]	protein binding, nucleus, spliceosome, nucleolus, cytoplasm, rRNA processing, mRNA processing, RNA splicing, small nuclear ribonucleoprotein complex	0.00285944	0.159725	0.162677	0.641441	0.355757	1.04617	A	1	0.205697	0.21047	0.280277	0.18191	0.407541	A	0.458516	0.326192	0.131675	0.634857	A	0.255738	0.235833	0.184801	0.20405	0.195414	0.1847	0.258382	0.153899	0.176494	0.168602	0.225972	dS	0.00391127	0.00411126	0.0127924	0.0217328	dN	0.00214952	0.000836089	0.00206868	0.00389728	dS	0.00426646	0.00404707	0.012268	0.0219278	dN
ENSG00000111912	NCOA7	Nuclear receptor coactivator 7 (140 kDa estrogen receptor-associated protein) (Estrogen nuclear receptor coactivator 1). [Source:Uniprot/SWISSPROT;Acc:Q8NI08]	receptor activity, protein binding, intracellular, nucleus, transcription, regulation of transcription, DNA-dependent, cell wall catabolic process, receptor activity, receptor activity, receptor activity	0.00289681	0.242789	0.2777	1.10948	0.55194	1.95083	A	1	0.349004	0.400966	0.359035	0.210291	0.563177	D	0.67206	0.185622	0.0188675	0.605803	D	0.342115	0.219007	0.186997	0.17063	0.166686	0.169617	0.196182	0.150509	0.167036	0.168049	0.210872	dS	0.00199542	0.00203062	0.00885909	0.012472	dN	0.00183236	0.000416388	0.00157086	0.00202302	dS	0.00229048	0.00200292	0.00845311	0.0125867	dN
ENSG00000178404		CDNA FLJ32655 fis, clone TESTI1000025, weakly similar to M.musculus testis-specific protein, DDC8. [Source:Uniprot/SPTREMBL;Acc:Q96MC4]		0.00290046	0.1748	0.740189	0.188907	0.0294326	0.517966	D	0.00807099	0.152907	0.652683	0.408133	0.252445	0.605049	D	0.000847126	0.144423	0.0203385	0.44736	D	0.18162	0.18059	0.130247	0.158189	0.174936	0.143647	0.184994	0.142628	0.148839	0.152329	0.209332	dS	0.00370258	0.00376424	0.0159008	0.0203837	dN	0.000673602	0.00275772	0.00841789	0.0131507	dS	0.00358247	0.00377656	0.0161401	0.0202648	dN
ENSG00000107902		phospholysine phosphohistidine inorganic pyrophosphate phosphatase [Source:RefSeq_peptide;Acc:NP_071409]	magnesium ion binding, metabolic process, hydrolase activity, magnesium ion binding, metabolic process, hydrolase activity, magnesium ion binding, metabolic process, hydrolase activity	0.00291183	0.171169	0.123263	1.13389	0.35738	2.61819	A	0.0380949	0.192131	0.137471	0.383579	0.159758	0.751591	A	0.295899	0	0	0.7088	D	0.215607	0.267988	0.245091	0.162541	0.224218	0.12749	0.170125	0.141649	0.211087	0.12128	0.296922	dS	0.00271148	0.00204289	0.0111813	0.0164822	dN	0.00260613	0.000341971	0.00163625	0.00166468	dS	0.00292675	0.00206197	0.0106758	0.0168544	dN
ENSG00000173258	ZNF483	Zinc finger protein 483. [Source:Uniprot/SWISSPROT;Acc:Q8TF39]	nucleic acid binding, transcription factor activity, intracellular, nucleus, regulation of transcription, DNA-dependent, transcription factor activity, nucleus, regulation of transcription, DNA-dependent, transcription factor activity, intracellular, nucleus, transcription, regulation of transcription, DNA-dependent, zinc ion binding, metal ion binding	0.00293717	0.13215	0.488643	0.105621	0.00142959	0.479069	D	0.000201306	0.138957	0.524322	0.243038	0.101415	0.45449	D	0.0209043	0.105946	0.00324415	0.479335	D	0.204994	0.144794	0.167847	0.197879	0.171547	0.176573	0.176074	0.142203	0.168249	0.148272	0.139176	dS	0.00233649	0.00238786	0.00762934	0.0112848	dN	0.000204123	0.00104983	0.00390956	0.00683321	dS	0.00226862	0.00238761	0.00770936	0.0112479	dN
ENSG00000138835	RGS3	Regulator of G-protein signaling 3 (RGS3) (RGP3). [Source:Uniprot/SWISSPROT;Acc:P49796]	inactivation of MAPK activity, signal transducer activity, GTPase activator activity, protein binding, nucleus, cytosol, regulation of G-protein coupled receptor protein signaling pathway, negative regulation of signal transduction, membrane, signal transducer activity	0.00300277	0.1551	0.244799	0	0	0.19263	D	0.00092761	0.252192	0.408221	0	0	0.150452	D	0.0301667	0	0	0.133878	D	0.26555	0.105749	0.156017	0.198383	0.177776	0.180947	0.1891	0.140872	0.169937	0.158632	0.138416	dS	0.00258269	0.00353935	0.00901595	0.0151361	dN	0	0.000528969	0.00194552	0.00416265	dS	0.00256341	0.00352927	0.00901401	0.0151424	dN
ENSG00000173276	ZNF295	Zinc finger protein 295 (Zinc finger and BTB domain-containing protein 21). [Source:Uniprot/SWISSPROT;Acc:Q9ULJ3]	DNA binding, protein binding, intracellular, nucleus, transcription, regulation of transcription, DNA-dependent, zinc ion binding, metal ion binding	0.00303757	0.118083	0.102081	0	0	0.0972414	D	6.13297e-07	0.132491	0.117631	0.0201861	0.000781003	0.0666727	D	0.0370389	0.0585276	0.00157713	0.289652	D	0.308188	0.316375	0.2442	0.252651	0.240656	0.216609	0.268286	0.181406	0.224324	0.204895	0.250135	dS	0.00269064	0.0028976	0.010946	0.015471	dN	0	0.000658806	0.00194618	0.0028762	dS	0.00267818	0.00287621	0.0109381	0.0155303	dN
ENSG00000118246	KIAA0971	FAST kinase domain-containing protein 2. [Source:Uniprot/SWISSPROT;Acc:Q9NYY8]	protein kinase activity, ATP binding, apoptosis	0.00303782	0.270888	0.90887	0	0	0.302131	D	0.0726088	0.36402	1.20369	0.572788	0.333379	0.901021	D	0.0827398	0.20099	0.00782252	0.888164	D	0.190333	0.226179	0.151138	0.174055	0.15702	0.149323	0.173453	0.159037	0.174736	0.157244	0.152872	dS	0.00249104	0.00186428	0.00915591	0.0113755	dN	0	0.00115254	0.00379082	0.00541917	dS	0.00232862	0.00188216	0.00937156	0.0113318	dN
ENSG00000178257	PRM3	Protamine-3 (Sperm protamine P3). [Source:Uniprot/SWISSPROT;Acc:Q9NNZ6]	nucleosome, molecular_function, DNA binding, cellular_component, nucleus, chromosome, mitotic chromosome condensation, multicellular organismal development, spermatogenesis, biological_process, cell differentiation	0.00305031	0.138357	0.23925	3.59383	1.29347	7.7429	A	0.00819565	0.154475	0.241375	1.42032	0.666987	2.56743	A	0.598231	0.643038	0.0345533	2.8474	A	0.37663	0.190036	0.127304	0.151714	0.171486	0.156	0.174986	0.148959	0.160864	0.119772	0.163689	dS	0.00258928	0.0029387	0.0110084	0.0157937	dN	0.00784623	0.000819496	0.0020446	0.00349307	dS	0.00277017	0.00292256	0.0107648	0.0158631	dN
ENSG00000130307	USHBP1	USH1C-binding protein 1 (Usher syndrome type-1C protein-binding protein 1) (MCC-2) (AIE-75-binding protein). [Source:Uniprot/SWISSPROT;Acc:Q8N6Y0]	protein binding	0.00305257	0.144354	0.29329	0.743039	0.386524	1.27068	A	0.365816	0.117134	0.240549	0.283922	0.170858	0.436055	A	0.894817	0.354489	0.123847	0.768441	A	0.145198	0.162542	0.119196	0.153869	0.139928	0.131178	0.165031	0.11938	0.168677	0.144331	0.186731	dS	0.00354739	0.00333003	0.013433	0.0191936	dN	0.00251077	0.00106834	0.00309741	0.00573516	dS	0.00390634	0.00325886	0.0127046	0.0195905	dN
ENSG00000160396	HIPK4	Homeodomain-interacting protein kinase 4 (EC 2.7.11.1). [Source:Uniprot/SWISSPROT;Acc:Q8NE63]	nucleotide binding, protein serine/threonine kinase activity, ATP binding, protein amino acid phosphorylation, transferase activity	0.00305888	0.142453	0.107699	0.487225	0.186712	1.00378	A	0.00747971	0.19219	0.141339	0.223529	0.118356	0.376517	A	0.0922604	0.432812	0.159401	0.908915	A	0.145367	0.243149	0.105023	0.164031	0.142741	0.132352	0.155244	0.139385	0.158972	0.138523	0.158195	dS	0.0033041	0.00354791	0.0121159	0.0169191	dN	0.0014715	0.000593675	0.000881354	0.00192023	dS	0.00345649	0.00351333	0.0118674	0.0169958	dN
ENSG00000108176	DNAJC12	DnaJ homolog subfamily C member 12 (J domain-containing protein 1). [Source:Uniprot/SWISSPROT;Acc:Q9UKB3]	protein folding, heat shock protein binding, unfolded protein binding	0.00317316	0.293892	0.373346	2.20986	0.798008	4.71547	A	0.0342717	0.462367	0.582774	0.775901	0.293844	1.61921	A	0.451684	0.538222	0.0515969	1.99956	D	0.253305	0.175821	0.239339	0.203992	0.22517	0.133907	0.263906	0.184457	0.245104	0.227626	0.190753	dS	0.00171127	0.00193325	0.00697868	0.0111817	dN	0.00315086	0.00036151	0.00176833	0.00241483	dS	0.00180034	0.00192944	0.00683846	0.0112158	dN
ENSG00000186976		DJ-1-binding protein (CAP-binding protein complex-interacting protein 1). [Source:Uniprot/SWISSPROT;Acc:Q5THR3]	calcium ion binding, nucleus, transcription, regulation of transcription, DNA-dependent, calcium ion binding	0.00326717	0.223249	0.458908	0.207629	0.0765206	0.428368	D	0.00243031	0.12197	0.252832	0.27104	0.186711	0.375069	A	0.966013	0.460654	0.228247	0.807581	A	0.253461	0.222145	0.166867	0.193057	0.148683	0.157088	0.140061	0.116816	0.159074	0.133548	0.20107	dS	0.00374972	0.00284414	0.0143333	0.0186693	dN	0.00071981	0.00122026	0.00455569	0.00680733	dS	0.00363311	0.0028801	0.0145651	0.0185112	dN
ENSG00000155085		OTTHUMP00000016974. [Source:Uniprot/SPTREMBL;Acc:Q5TCS8]	nucleotide binding, ATP binding, nucleobase, nucleoside, nucleotide and nucleic acid metabolic process, kinase activity, transferase activity, nucleotide kinase activity, ATP binding, nucleobase, nucleoside, nucleotide and nucleic acid metabolic process, nucleotide kinase activity, nucleotide binding, ATP binding, nucleobase, nucleoside, nucleotide and nucleic acid metabolic process, kinase activ…	0.00327298	0.308272	0.85152	0	0	0.492033	D	0.0576734	0.248125	0.68776	0.561817	0.296161	0.929473	D	0.810575	1.08404	0.407825	2.21606	A	0.358665	0.439172	0.269314	0.266061	0.251118	0.213193	0.165126	0.178686	0.202538	0.201831	0.299993	dS	0.00136601	0.00145494	0.00731824	0.0115493	dN	0	0.00141327	0.00438745	0.00680974	dS	0.00127418	0.00145863	0.00746242	0.0115059	dN
ENSG00000156273	BACH1	Transcription regulator protein BACH1 (BTB and CNC homolog 1) (HA2303). [Source:Uniprot/SWISSPROT;Acc:O14867]	transcription factor activity, nucleus, regulation of transcription, DNA-dependent, sequence-specific DNA binding, protein dimerization activity, DNA binding, transcription factor activity, transcription factor activity, protein binding, nucleus, nucleus, transcription, regulation of transcription, DNA-dependent, regulation of transcription, DNA-dependent, sequence-specific DNA binding, protein d…	0.00328235	0.12172	0.174056	0	0	0.221464	D	0.0205791	0.144307	0.20675	0.14471	0.0648436	0.269941	D	0.987701	0.183282	0.0294514	0.57115	D	0.287007	0.130946	0.140672	0.135789	0.16301	0.129884	0.13589	0.147126	0.14054	0.158213	0.18125	dS	0.00253657	0.00269518	0.00970448	0.016534	dN	0	0.000422403	0.00163565	0.00269283	dS	0.00249132	0.00268435	0.00979384	0.0165049	dN
ENSG00000164362	TERT	Telomerase reverse transcriptase (EC 2.7.7.49) (Telomerase catalytic subunit) (HEST2) (Telomerase-associated protein 2) (TP2). [Source:Uniprot/SWISSPROT;Acc:O14746]	telomere maintenance, chromosome, telomeric region, DNA binding, telomeric template RNA reverse transcriptase activity, RNA binding, protein binding, nucleus, chromosome, telomerase holoenzyme complex, RNA-dependent DNA replication, transferase activity, telomeric DNA binding, telomerase activity, protein binding	0.00344172	0.172057	0.501696	0.0654212	0.00143091	0.304414	D	0.000237931	0.145627	0.43184	0.141547	0.070418	0.240132	D	0.00423531	0.0909536	0.00885894	0.299654	D	0.156644	0.147365	0.112341	0.124075	0.162935	0.103067	0.123088	0.0982597	0.140726	0.126422	0.196124	dS	0.0032115	0.00414963	0.0142794	0.0221689	dN	0.00019867	0.00167988	0.00442	0.00757203	dS	0.00315303	0.00415247	0.0143819	0.0221371	dN
ENSG00000172992		dephospho-CoA kinase domain containing [Source:RefSeq_peptide;Acc:NP_079095]	ATP binding, kinase activity, ATP binding	0.00352052	0.166095	0.0878391	1.04078	0.260422	2.68326	A	0.174895	0.234405	0.123983	0.221332	0.0673819	0.519116	A	0.427605	0	0	0.779197	D	0.196846	0.221915	0.125571	0.216282	0.267845	0.128183	0.140946	0.131355	0.217737	0.192575	0.22819	dS	0.00211926	0.00186897	0.0111673	0.0152154	dN	0.00203442	0.00020112	0.00068344	0.00160945	dS	0.00226836	0.0018513	0.010975	0.0152926	dN
ENSG00000161664	ASB16	Ankyrin repeat and SOCS box protein 16 (ASB-16). [Source:Uniprot/SWISSPROT;Acc:Q96NS5]	intracellular signaling cascade	0.00357296	0.278975	0.215136	1.06511	0.394267	2.23126	A	0.194814	0.292153	0.223304	0.320829	0.155121	0.572368	A	0.378185	0.357855	0.0370307	1.18467	A	0.300005	0.208772	0.167027	0.246754	0.220512	0.174965	0.226744	0.161007	0.226737	0.223489	0.255266	dS	0.00210924	0.00197974	0.0107467	0.0144332	dN	0.00202066	0.000281092	0.00124837	0.00247443	dS	0.00231961	0.0019563	0.0104555	0.0145104	dN
ENSG00000187980		Phospholipase A2, group IIC (Fragment). [Source:Uniprot/SPTREMBL;Acc:Q5R387]	phospholipase A2 activity, calcium ion binding, lipid catabolic process	0.00359138	0.0922783	0.344676	2.48507	0.984433	5.06005	A	9.29214e-08	0.172215	0.567744	2.14179	1.30641	3.26538	A	0.220255	0	0	0.495016	D	0.158121	0.0646202	0.115343	0.0982764	0.0874583	0.0755867	0.0980089	0.0837101	0.0870823	0.0841214	0.115872	dS	0.00298955	0.00364637	0.00926609	0.0141907	dN	0.00640651	0.000763761	0.00343695	0.00451826	dS	0.00302154	0.00364604	0.00918235	0.0142272	dN
ENSG00000162894		Fas apoptotic inhibitory molecule 3 [Source:RefSeq_peptide;Acc:NP_005440]	anti-apoptosis, cellular defense response	0.00360634	0.385996	0.738117	0	0	0.356836	D	0.00574842	0.518855	1.00843	0.269486	0.101117	0.535445	D	0.0277753	0	0	0.660157	D	0.403066	0.411263	0.311999	0.421931	0.386122	0.267978	0.319443	0.263487	0.316802	0.310087	0.296328	dS	0.00262469	0.00227866	0.0117277	0.0133725	dN	0	0.00154705	0.00602743	0.00928508	dS	0.00253031	0.00232985	0.011867	0.0132798	dN
ENSG00000064012	CASP8	Caspase-8 precursor (EC 3.4.22.-) (CASP-8) (ICE-like apoptotic protease 5) (MORT1-associated CED-3 homolog) (MACH) (FADD-homologous ICE/CED-3-like protease) (FADD-like ICE) (FLICE) (Apoptotic cysteine protease) (Apoptotic protease Mch-5) (CAP4) [Contains: [Source:Uniprot/SWISSPROT;Acc:Q14790]	, protein binding, proteolysis, caspase activity, regulation of apoptosis, angiogenesis, neural tube formation, signal transducer activity, nucleus, cytoplasm, mitochondrion, cytoskeleton, proteolysis, heart development, cysteine-type peptidase activity, apoptotic program, macrophage differentiation, Noc1p-Noc2p complex, caspase activity, identical protein binding, regulation of apoptosis, positi…	0.0036898	0.281307	0.788037	0	0	0.440792	D	0.130101	0.381714	1.06874	0.529497	0.234121	0.964423	D	0.377514	0.393903	0.0820852	1.08903	D	0.277214	0.2421	0.239385	0.283254	0.24363	0.217592	0.235898	0.176849	0.199228	0.201956	0.179894	dS	0.00203508	0.00196262	0.00721365	0.012901	dN	0	0.00108148	0.00391916	0.00833392	dS	0.0019197	0.0019733	0.00736939	0.0128732	dN
ENSG00000148634	HERC4	HECT domain and RCC1-like domain-containing protein 4 (EC 6.3.2.-). [Source:Uniprot/SWISSPROT;Acc:Q5GLZ8]	ubiquitin-protein ligase activity, intracellular, protein modification, ubiquitin cycle, ligase activity	0.00369439	0.303478	0.0384763	0.308769	0.0834285	0.769799	A	0.000252128	0.375544	0.0448232	0.167448	0.0705822	0.326413	A	0.277738	0.101547	0.00473583	0.472209	A	0.248353	0.209338	0.260733	0.229594	0.253122	0.148172	0.294944	0.195152	0.258865	0.255348	0.212615	dS	0.00169096	0.00170998	0.00662353	0.01103	dN	0.000435829	3.78996e-05	0.000182321	0.000268806	dS	0.00174178	0.00170557	0.00654716	0.0110585	dN
ENSG00000170871		Uncharacterized protein KIAA0232. [Source:Uniprot/SWISSPROT;Acc:Q92628]	nucleotide binding, ATP binding	0.00376363	0.152742	0.117475	0	0	0.0598958	D	0.00102123	0.115268	0.0901862	0.0297912	0.00584634	0.0776396	D	0.0481477	0.0659458	0.0110105	0.201489	D	0.147434	0.258931	0.139397	0.191652	0.15974	0.18054	0.168632	0.15314	0.162463	0.140182	0.134514	dS	0.00427313	0.00369304	0.0117485	0.0193129	dN	0	0.000645369	0.00110962	0.00252386	dS	0.00424197	0.00370139	0.0118128	0.0193155	dN
ENSG00000039139	DNAH5	Ciliary dynein heavy chain 5 (Axonemal beta dynein heavy chain 5) (HL1). [Source:Uniprot/SWISSPROT;Acc:Q8TE73]	nucleotide binding, ciliary or flagellar motility, microtubule motor activity, ATP binding, cellular_component, axonemal dynein complex, microtubule, microtubule-based movement, biological_process, ATPase activity, nucleotide binding, ciliary or flagellar motility, ciliary or flagellar motility, microtubule motor activity, ATP binding, cellular_component, axonemal dynein complex, axonemal dynein …	0.00391874	0.105316	0.108028	0.249242	0.138551	0.405512	A	0.018445	0.121984	0.125374	0.159655	0.118161	0.208735	A	0.271636	0.214119	0.112633	0.361886	A	0.11645	0.160004	0.138165	0.209108	0.105233	0.0868459	0.112062	0.0864048	0.128577	0.100276	0.136238	dS	0.00242149	0.00291564	0.00942733	0.0171043	dN	0.00050889	0.000405229	0.00112902	0.00310512	dS	0.00256219	0.00288547	0.00917424	0.0172472	dN
ENSG00000162804	SNED1	6720455I24Rik homolog [Source:RefSeq_peptide;Acc:NP_001073906]	calcium ion binding, cell-matrix adhesion, calcium ion binding	0.00404411	0.196356	0.149254	0.427146	0.2468	0.677401	A	0.308508	0.214642	0.162396	0.200913	0.127496	0.297107	A	0.0353375	0.407495	0.207436	0.702862	A	0.220528	0.242343	0.145262	0.206383	0.218067	0.154003	0.159396	0.13674	0.263549	0.214252	0.152198	dS	0.00362417	0.00284189	0.0127984	0.0191289	dN	0.00141556	0.000480132	0.00129071	0.00275509	dS	0.00391132	0.00276592	0.0122745	0.0194115	dN
ENSG00000160593	AMICA1	Junctional adhesion molecule-like precursor (Dendritic cell-specific protein CREA7-1) (Adhesion molecule interacting with CXADR antigen 1). [Source:Uniprot/SWISSPROT;Acc:Q86YT9]	, protein binding, cell adhesion, membrane, integral to membrane	0.0040943	0.133359	0.587727	0	0	0.4113	D	0.101675	0.151123	0.668382	0.523092	0.229435	0.959944	D	0.874317	0.851187	0.260177	1.98472	A	0.187898	0.181536	0.177615	0.164717	0.169633	0.159738	0.184893	0.168823	0.151958	0.146841	0.126237	dS	0.00220162	0.00218753	0.00726215	0.0116722	dN	0	0.00144274	0.00470579	0.00701945	dS	0.00210058	0.00218732	0.0074164	0.011632	dN
ENSG00000119682	KIAA0317	K0317_HUMAN Isoform 2 of O15033 - Homo sapiens (Human) [Source:Uniprot/Varsplic;Acc:O15033-2]	, ubiquitin-protein ligase activity, intracellular, protein modification, ubiquitin cycle, membrane, integral to membrane	0.00411346	0.318942	0.0635454	0.471145	0.146838	1.09345	A	0.329612	0.41754	0.08606	0.101688	0.0309383	0.238192	A	0.253104	0.208837	0.0341366	0.649376	A	0.368148	0.400729	0.362482	0.301437	0.266182	0.197396	0.204418	0.220715	0.26683	0.245994	0.269706	dS	0.00193325	0.00218724	0.00711272	0.0138999	dN	0.000750567	0.000143814	0.000423533	0.000692028	dS	0.00210253	0.00218573	0.00686057	0.0140368	dN
ENSG00000198105	ZNF248	Zinc finger protein 248. [Source:Uniprot/SWISSPROT;Acc:Q8NDW4]	nucleic acid binding, DNA binding, intracellular, nucleus, transcription, regulation of transcription, DNA-dependent, zinc ion binding, metal ion binding, nucleic acid binding, intracellular, regulation of transcription, DNA-dependent	0.00438416	0.08536	0.214756	0	0	0.240333	D	0.0128847	0.258475	0.657314	0.140013	0.0374984	0.320452	D	0.24334	0.501843	0.153057	1.16612	D	0.194758	0.333996	0.10707	0.117397	0.149126	0.0993164	0.130409	0.105868	0.142414	0.0942215	0.172837	dS	0.00249245	0.00251303	0.00885423	0.0149786	dN	0	0.00172812	0.00195904	0.003633	dS	0.00244088	0.00249624	0.00893055	0.0149526	dN
ENSG00000088970		C20orf19 protein (Fragment). [Source:Uniprot/SPTREMBL;Acc:Q6P0M6]		0.00439946	0.192464	0.409261	1.57348	0.835077	2.65522	A	1	0.058061	0.123065	0.630254	0.410643	0.912832	A	0.0978033	0.323048	0.0727798	0.861199	A	0.313814	0.332857	0.173776	0.194341	0.206467	0.184152	0.167473	0.152253	0.192349	0.199041	0.222186	dS	0.00201103	0.00241953	0.00982883	0.0141447	dN	0.00273486	0.00149086	0.00314882	0.00505533	dS	0.00233545	0.00237165	0.00935146	0.0142795	dN
ENSG00000170835	CEL	Bile salt-activated lipase precursor (EC 3.1.1.3) (EC 3.1.1.13) (BAL) (Bile salt-stimulated lipase) (BSSL) (Carboxyl ester lipase) (Sterol esterase) (Cholesterol esterase) (Pancreatic lysophospholipase). [Source:Uniprot/SWISSPROT;Acc:P19835]	serine esterase activity, sterol esterase activity, triacylglycerol lipase activity, lipid metabolic process, triacylglycerol metabolic process, cholesterol catabolic process, heparin binding, fatty acid catabolic process, hydrolase activity, protein amino acid esterification, pancreatic juice secretion, cholesterol absorption, intestinal lipid catabolic process, serine esterase activity, sterol …	0.00443061	0.237727	0.27205	0.735926	0.370249	1.28608	A	5.10101e-05	0.29772	0.328576	0.771325	0.531399	1.07277	A	0.000156334	1.3443	0.783635	2.12338	A	0.201556	0.349803	0.340113	0.217537	0.304451	0.238131	0.22413	0.23151	0.19362	0.21818	0.325327	dS	0.00363642	0.00331147	0.00929497	0.0185386	dN	0.00228676	0.00114081	0.00309575	0.00393735	dS	0.00362017	0.00333441	0.009335	0.0185321	dN
ENSG00000119121	TRPM6	Transient receptor potential cation channel subfamily M member 6 (EC 2.7.11.1) (Channel kinase 2) (Melastatin-related TRP cation channel 6). [Source:Uniprot/SWISSPROT;Acc:Q9BX84]	, nucleotide binding, protein serine/threonine kinase activity, ion channel activity, calcium channel activity, calcium ion binding, ATP binding, protein amino acid phosphorylation, ion transport, calcium ion transport, zinc ion binding, membrane, integral to membrane, kinase activity, transferase activity, receptor activity, cation channel activity, apical plasma membrane, metal ion transport, b…	0.00447476	0.284554	0.426838	0.0403939	0.0013032	0.168175	D	1	0.404171	0.601781	0.316107	0.216007	0.442855	D	0.075572	0.198946	0.0566599	0.473689	D	0.181298	0.269817	0.218067	0.236105	0.209157	0.140918	0.170571	0.159201	0.194422	0.225407	0.249247	dS	0.00238109	0.00210984	0.0100281	0.0117946	dN	7.78779e-05	0.000693978	0.0026549	0.00337111	dS	0.00219017	0.00212643	0.0102764	0.0117355	dN
ENSG00000139354	GAS2L3	GAS2-like protein 3 (Growth arrest-specific 2-like 3). [Source:Uniprot/SWISSPROT;Acc:Q86XJ1]	cell cycle arrest	0.00450582	0.162445	0.400302	0	0	0.227683	D	0.057553	0.16072	0.401148	0.309353	0.153214	0.531084	D	0.170293	0.267663	0.0459681	0.79781	D	0.196089	0.246226	0.238591	0.184005	0.186183	0.123932	0.184794	0.127497	0.185137	0.159129	0.209777	dS	0.00238656	0.00220234	0.00826486	0.0123695	dN	0	0.00107983	0.00394519	0.00457347	dS	0.00228921	0.00220284	0.00837815	0.0123494	dN
ENSG00000092148	HECTD1	E3 ubiquitin-protein ligase HECTD1 (HECT domain-containing protein 1) (E3 ligase for inhibin receptor) (EULIR). [Source:Uniprot/SWISSPROT;Acc:Q9ULT8]	ubiquitin-protein ligase activity, binding, intracellular, protein modification, ubiquitin cycle, ligase activity	0.00462931	0.219886	0.609269	0	0	0.28968	D	6.27546e-08	0.29729	0.851291	0	0	0.0586036	D	0.00835917	0	0	0.273073	D	0.198734	0.167847	0.129384	0.139857	0.0962087	0.0991567	0.116645	0.0940288	0.194661	0.178137	0.121463	dS	0.0015787	0.00164637	0.00634378	0.0112328	dN	0	0.000637347	0.0019127	0.00366591	dS	0.00158854	0.00164116	0.00633351	0.0112416	dN
ENSG00000162771		Protein FAM71A. [Source:Uniprot/SWISSPROT;Acc:Q8IYT1]		0.00466823	0.111701	0.655646	2.05833	1.10749	3.43096	A	0.126474	0.139935	0.825779	1.00718	0.667003	1.44608	A	0.400738	0.924342	0.408449	1.74238	A	0.163532	0.201289	0.14003	0.106961	0.095807	0.118573	0.124499	0.097455	0.15827	0.137924	0.18298	dS	0.00204862	0.00278974	0.00766474	0.0128863	dN	0.00355851	0.00279281	0.0053188	0.00685825	dS	0.0023058	0.00279024	0.00729153	0.012988	dN
ENSG00000187486		ATP-sensitive inward rectifier potassium channel 11 (Potassium channel, inwardly rectifying subfamily J member 11) (Inward rectifier K(+) channel Kir6.2) (IKATP). [Source:Uniprot/SWISSPROT;Acc:Q14654]	voltage-gated ion channel activity, membrane fraction, plasma membrane, plasma membrane, integral to plasma membrane, ion transport, potassium ion transport, ATP-activated inward rectifier potassium channel activity, potassium ion binding	0.00480854	0.222703	0.0522815	0.515021	0.0987258	1.4485	A	0.000818995	0.348979	0.0745554	0.230378	0.0903843	0.467366	A	0.0749566	0.301212	0.0476145	0.915239	A	0.164445	0.219073	0.132978	0.163621	0.172174	0.121582	0.151978	0.147697	0.180898	0.165523	0.170393	dS	0.00264866	0.003088	0.00937329	0.0116263	dN	0.00110896	0.000126582	0.000238091	0.000364611	dS	0.00272404	0.00307217	0.00930345	0.0116431	dN
ENSG00000107201	DDX58	Probable ATP-dependent RNA helicase DDX58 (EC 3.6.1.-) (DEAD-box protein 58) (Retinoic acid-inducible gene 1 protein) (RIG-1) (RIG-I). [Source:Uniprot/SWISSPROT;Acc:O95786]	nucleotide binding, RNA binding, protein binding, ATP binding, ATP-dependent helicase activity, response to virus, hydrolase activity, nucleoside-triphosphatase activity, innate immune response	0.00483238	0.310047	0.501878	0	0	0.216006	D	0.00464154	0.416128	0.684176	0.205381	0.0924356	0.376229	D	0.000116256	0	0	0.139813	D	0.260822	0.308427	0.285113	0.321947	0.274855	0.189441	0.181985	0.183188	0.246398	0.216915	0.232674	dS	0.001736	0.00277483	0.00752977	0.0112359	dN	0	0.00112823	0.00285014	0.00478325	dS	0.00164812	0.0027865	0.007631	0.0112275	dN
ENSG00000100604	CHGA	Chromogranin A precursor (CgA) (Pituitary secretory protein I) (SP-I) [Contains: Vasostatin-1 (Vasostatin I); Vasostatin-2 (Vasostatin II); EA-92; ES-43; Pancreastatin; SS-18; WA-8; WE-14; LF-19; AL-11; GV-19; GR-44; ER-37]. [Source:Uniprot/SWISSPROT;Acc:P10645]	, calcium ion binding, protein binding, protein binding, extracellular space, synaptic vesicle, blood pressure regulation	0.00488054	0.312868	0.873865	0	0	0.271566	D	0.0578084	0.344173	0.968923	0.332167	0.162706	0.579403	D	0.00121298	0	0	0.285032	D	0.210148	0.25463	0.200763	0.239152	0.19884	0.179743	0.226908	0.170082	0.160402	0.219713	0.309453	dS	0.00266864	0.00291952	0.00945103	0.0151401	dN	0	0.0017266	0.00440824	0.00842699	dS	0.00258116	0.00294071	0.00958084	0.015104	dN
ENSG00000182665		Fer-1-like 4 (C. elegans) (Fragment). [Source:Uniprot/SPTREMBL;Acc:Q5JX50]		0.00490839	0.0997447	0.224807	1.66363	0.671568	3.32656	A	1	0.104228	0.236982	0.400505	0.197014	0.704775	A	0.456845	0.142334	0	0.900363	D	0.196974	0.147897	0.105358	0.116171	0.13032	0.0940962	0.0996233	0.105508	0.122758	0.0960833	0.146221	dS	0.0020029	0.00237391	0.0120304	0.0137303	dN	0.00299918	0.000711311	0.00257605	0.00325729	dS	0.0022154	0.00235192	0.0117506	0.0137963	dN
ENSG00000176584		CDNA FLJ46361 fis, clone TESTI4049899, weakly similar to Homo sapiens deleted in malignant brain tumors 1 (DMBT1). [Source:Uniprot/SPTREMBL;Acc:Q6ZRH2]	, scavenger receptor activity, membrane	0.00496101	0.315453	1.12171	0.471387	0.110151	1.14075	D	0.00426715	0.239278	0.830262	1.09593	0.579039	1.75121	A	0.00103734	0.243072	0	0.768133	D	0.385543	0.375543	0.228429	0.227723	0.286096	0.124584	0.187489	0.194048	0.231688	0.16285	0.295284	dS	0.0025761	0.00227851	0.0105521	0.0171502	dN	0.00102283	0.00260125	0.00722019	0.0116746	dS	0.00236912	0.00230438	0.0108845	0.0170282	dN
ENSG00000136003	NIFUN	Iron-sulfur cluster assembly enzyme ISCU, mitochondrial precursor (NifU-like N-terminal domain-containing protein) (NifU-like protein). [Source:Uniprot/SWISSPROT;Acc:Q9H1K1]	iron ion binding, nucleus, cytoplasm, mitochondrion, nitrogen fixation, iron-sulfur cluster assembly, metal ion binding	0.00499258	0.119734	0.024039	0.843286	0.14316	2.5878	A	0.195575	0.142625	0.029117	0.160225	0.027279	0.490904	A	0.713687	0	0	0.912889	D	0.214249	0.132566	0.0919986	0.127784	0.12434	0.108129	0.155008	0.107289	0.140826	0.133077	0.156985	dS	0.00254727	0.00225398	0.0108631	0.0142829	dN	0.00187306	5.2447e-05	0.000174848	0.00032028	dS	0.00265909	0.00223554	0.0106951	0.014334	dN
ENSG00000118420		UBCH10 binding protein with a hect-like domain [Source:RefSeq_peptide;Acc:NP_944602]		0.00511582	0.299879	0.517665	1.6462	0.740375	3.07529	A	0.000657619	0.413234	0.690588	1.04135	0.570685	1.70702	A	0.581802	0.253597	0.012275	1.06187	D	0.243674	0.238105	0.223548	0.236535	0.185814	0.151997	0.250429	0.149753	0.172505	0.208842	0.215817	dS	0.00180105	0.00192748	0.00635659	0.00989542	dN	0.00244151	0.0006629	0.00201525	0.00334467	dS	0.00188328	0.00195185	0.00623995	0.00994325	dN
ENSG00000179639	FCER1A	High affinity immunoglobulin epsilon receptor subunit alpha precursor (FcERI) (IgE Fc receptor, alpha-subunit) (Fc-epsilon RI-alpha). [Source:Uniprot/SWISSPROT;Acc:P12319]	positive regulation of type I hypersensitivity, serotonin secretion, receptor activity, receptor signaling protein activity, plasma membrane, integral to plasma membrane, immune response, cell surface receptor linked signal transduction, activation of JNK activity, external side of plasma membrane, leukotriene biosynthetic process, IgE receptor activity, positive regulation of mast cell degranula…	0.00512718	0.131389	0.579537	0	0	0.769544	D	0.00158529	0.15407	0.69428	0.390579	0.122079	0.791847	D	0.00530671	0.221208	0.0016972	0.906468	D	0.356507	0.357714	0.224049	0.203018	0.216672	0.177913	0.174304	0.165181	0.195431	0.231158	0.171061	dS	0.00241269	0.00289784	0.010719	0.0146532	dN	0	0.00402864	0.00921153	0.0114833	dS	0.00238725	0.00288877	0.0107773	0.0146216	dN
ENSG00000175815		CDNA FLJ40176 fis, clone TESTI2017102. (Fragment). [Source:Uniprot/SPTREMBL;Acc:Q8N800]		0.00512759	0.125659	1.08307	0.219768	0.0242121	0.654796	D	0.0288749	0.14334	1.24366	0.64402	0.3526	1.01792	D	0.148768	0.634277	0.292196	1.16864	D	0.108599	0.112333	0.113269	0.135163	0.124161	0.107992	0.126368	0.1163	0.130264	0.11469	0.180586	dS	0.00214454	0.00292248	0.00825657	0.0147497	dN	0.000386789	0.0023274	0.00657606	0.0141373	dS	0.00202176	0.00294223	0.00846541	0.0146754	dN
ENSG00000165120		Uncharacterized protein C7orf45. [Source:Uniprot/SWISSPROT;Acc:Q8WWF3]	membrane, integral to membrane	0.00515293	0.244241	0.675304	1.62383	0.593318	3.40465	A	0.0532321	0.348008	0.956878	0.649646	0.326418	1.12856	D	0.0170104	1.69508	0.621794	3.54401	A	0.129269	0.17737	0.129703	0.161926	0.129158	0.115967	0.184348	0.100038	0.12042	0.12349	0.114076	dS	0.00252506	0.00247048	0.0108011	0.0117059	dN	0.00344053	0.00100755	0.00324833	0.00442747	dS	0.0026543	0.00245305	0.0106257	0.0117423	dN
ENSG00000106100	CARD4	Caspase recruitment domain-containing protein 4 (Protein Nod1). [Source:Uniprot/SWISSPROT;Acc:Q9Y239]	nucleotide binding, signal transducer activity, protein binding, ATP binding, intracellular, cytoplasm, inflammatory response, intracellular signaling cascade, caspase activator activity, detection of bacterium, interleukin-8 biosynthetic process, defense response to bacterium, peptidoglycan binding, regulation of apoptosis, positive regulation of I-kappaB kinase/NF-kappaB cascade, protein oligom…	0.00517522	0.299218	0.382354	0	0	0.172874	D	0.230397	0.395209	0.503453	0.271674	0.150475	0.437799	D	0.232419	0.283763	0.0758705	0.691239	D	0.259824	0.390643	0.246713	0.212747	0.234291	0.135969	0.184112	0.165304	0.222979	0.21935	0.278202	dS	0.00227086	0.00247335	0.00943202	0.0142812	dN	0	0.00103612	0.00251187	0.00328138	dS	0.00209324	0.00248985	0.00967499	0.0142061	dN
ENSG00000147481	SNTG1	Gamma-1-syntrophin (G1SYN) (Syntrophin 4) (SYN4). [Source:Uniprot/SWISSPROT;Acc:Q9NSN8]	actin binding, protein binding, nucleus, cytoskeleton, cell communication, syntrophin complex	0.00530192	0.29948	0.117283	0.595861	0.160756	1.48675	A	0.333274	0.295537	0.118049	0.108229	0.0226371	0.304001	D	0.475864	0.15037	0.00698434	0.697076	A	0.178637	0.168518	0.178304	0.166136	0.163093	0.187486	0.227542	0.162909	0.166468	0.12058	0.295709	dS	0.00185324	0.00244252	0.00852295	0.0145641	dN	0.000892211	0.000130846	0.00048254	0.000766438	dS	0.00194963	0.0024397	0.00838175	0.0146083	dN
ENSG00000136830		Niban-like protein (Meg-3). [Source:Uniprot/SWISSPROT;Acc:Q96TA1]		0.00534306	0.134961	0.103752	0.557473	0.197813	1.17848	A	0.00625201	0.164625	0.123822	0.231834	0.11822	0.398777	A	0.135062	0.257422	0.0422761	0.693178	A	0.154546	0.0977084	0.0854825	0.169946	0.148613	0.155871	0.163256	0.119911	0.155785	0.153525	0.156216	dS	0.00258259	0.00305744	0.0103392	0.0152358	dN	0.00128429	0.000197963	0.000609148	0.0017724	dS	0.00271648	0.00305194	0.0101582	0.0152664	dN
ENSG00000169217	CD2BP2	CD2 antigen cytoplasmic tail-binding protein 2 (CD2 cytoplasmic domain-binding protein) (CD2 tail-binding protein). [Source:Uniprot/SWISSPROT;Acc:O95400]	cytoplasm, antimicrobial humoral response (sensu Vertebrata)	0.00539122	0.121059	0.0560973	0.675374	0.155673	1.77955	A	0.0042416	0.127923	0.0567115	0.258673	0.107406	0.507953	A	0.0552993	0.858257	0.180182	2.31501	A	0.141767	0.377598	0.152801	0.172578	0.149412	0.218361	0.227944	0.150859	0.280687	0.160166	0.171404	dS	0.00265502	0.0020845	0.0140109	0.0166154	dN	0.00162263	0.000311996	0.00090023	0.00119921	dS	0.0028042	0.00201527	0.0138388	0.0166729	dN
ENSG00000054690	PLEKHH1	pleckstrin homology domain containing, family H (with MyTH4 domain) member 1 [Source:RefSeq_peptide;Acc:NP_065766]	binding, cytoskeleton	0.00539486	0.270067	0.458967	0.872858	0.418835	1.56971	A	0.00711116	0.33942	0.568982	0.483952	0.327181	0.682135	D	0.909913	0.282492	0.0849566	0.665588	D	0.198978	0.157201	0.17144	0.149109	0.185643	0.129621	0.179848	0.151865	0.15472	0.146927	0.209086	dS	0.00154462	0.00208523	0.00836213	0.0115385	dN	0.00110783	0.000457197	0.00200317	0.00241281	dS	0.0017062	0.00205828	0.00813365	0.0116186	dN
ENSG00000155957		Transmembrane BAX inhibitor motif-containing protein 4 (Z-protein) (S1R protein). [Source:Uniprot/SWISSPROT;Acc:Q9HC24]	, membrane, integral to membrane	0.00542277	0.26812	0.296104	1.66678	0.469784	4.07489	A	0.0280008	0.351733	0.380956	0.657454	0.2973	1.2233	A	0.273093	0	0	0.682014	D	0.254068	0.183219	0.195291	0.188237	0.192881	0.11383	0.140596	0.122148	0.189943	0.187979	0.223752	dS	0.00194217	0.00230633	0.00735516	0.00993173	dN	0.00264811	0.000384086	0.00130044	0.00168805	dS	0.0020626	0.0023036	0.00723639	0.00996002	dN
ENSG00000206559		zinc finger, CW type with PWWP domain 2 [Source:RefSeq_peptide;Acc:NP_001035522]	zinc ion binding	0.0054571	0.291577	0.82033	2.03063	0.764233	4.21586	A	0.0141645	0.308805	0.85064	0.894723	0.494299	1.45755	A	0.120651	1.17796	0.324215	2.84377	A	0.18877	0.167812	0.13843	0.160432	0.11531	0.174758	0.234519	0.116224	0.159904	0.109744	0.175077	dS	0.0014917	0.00163048	0.00735117	0.0110825	dN	0.00253748	0.000645779	0.00240493	0.00419788	dS	0.00166211	0.00161724	0.00713386	0.0111321	dN
ENSG00000070985	TRPM5	transient receptor potential cation channel, subfamily M, member 5 [Source:RefSeq_peptide;Acc:NP_055370]	ion channel activity, ion transport, membrane, integral to membrane	0.00548011	0.180757	0.213886	0.470742	0.233923	0.828554	A	0.0781142	0.10303	0.12069	0.233884	0.149473	0.3447	A	0.0286499	0.0615494	0.000718167	0.232107	D	0.157556	0.205171	0.117531	0.154988	0.134338	0.114459	0.142416	0.0936226	0.167477	0.121495	0.165753	dS	0.00354584	0.00392876	0.0145519	0.0188266	dN	0.00154601	0.000885393	0.00187919	0.00320437	dS	0.00385837	0.00388225	0.0140391	0.0190457	dN
ENSG00000182979	MTA1	Metastasis-associated protein MTA1. [Source:Uniprot/SWISSPROT;Acc:Q13330]	transcription factor activity, protein binding, protein binding, nucleus, nucleus, cytoplasm, cytoplasm, regulation of transcription, DNA-dependent, signal transduction, zinc ion binding, NuRD complex, NuRD complex, sequence-specific DNA binding, metal ion binding	0.00562021	0.213891	0.0415951	0.317427	0.108233	0.701797	A	0.482172	0.208729	0.0413073	0.082536	0.0281461	0.182601	A	0.168954	0	0	0.104014	D	0.275212	0.268124	0.215671	0.186416	0.283963	0.157417	0.168753	0.137166	0.195034	0.185187	0.207637	dS	0.00305016	0.00416691	0.0117743	0.0206557	dN	0.000870709	0.000195258	0.000441774	0.000677919	dS	0.00319987	0.00412831	0.0114379	0.0208076	dN
ENSG00000130943	PKDREJ	Polycystic kidney disease and receptor for egg jelly-related protein precursor (PKD and REJ homolog). [Source:Uniprot/SWISSPROT;Acc:Q9NTG1]	ion channel activity, calcium ion binding, ion transport, neuropeptide signaling pathway, acrosome reaction, membrane, integral to membrane	0.00567344	0.185774	0.474579	0.360051	0.185181	0.618286	D	0.000176865	0.23913	0.62074	0.338101	0.246891	0.445837	D	0.0237456	0.458679	0.284715	0.689878	D	0.272728	0.278764	0.179801	0.179893	0.166433	0.197647	0.175742	0.145225	0.198429	0.179942	0.153821	dS	0.00250782	0.00302736	0.0120881	0.0188288	dN	0.000786753	0.0018637	0.00480167	0.00753515	dS	0.00252814	0.00301999	0.0120008	0.0189052	dN
ENSG00000108839	ALOX12	Arachidonate 12-lipoxygenase, 12S-type (EC 1.13.11.31) (12-LOX) (Platelet-type lipoxygenase 12). [Source:Uniprot/SWISSPROT;Acc:P18054]	arachidonate 12-lipoxygenase activity, iron ion binding, cytosol, electron transport, oxygen and reactive oxygen species metabolic process, anti-apoptosis, cell motility, positive regulation of cell proliferation, lipoxygenase activity, oxidoreductase activity, arachidonic acid metabolic process, leukotriene biosynthetic process, fatty acid oxidation, potassium channel inhibitor activity, positiv…	0.00572322	0.131764	0.129714	0.700644	0.280513	1.41264	A	0.0117618	0.197018	0.191441	0.396628	0.225799	0.633138	A	0.0198162	0	0	0.18585	D	0.193318	0.254913	0.226059	0.137626	0.172477	0.165763	0.155451	0.154818	0.15296	0.173002	0.207231	dS	0.00255101	0.00294091	0.00918426	0.0196782	dN	0.00159974	0.00066147	0.00182532	0.00239632	dS	0.00269415	0.00293305	0.0089377	0.0197965	dN
ENSG00000177613	CSTF2T	Cleavage stimulation factor 64 kDa subunit, tau variant (CSTF 64 kDa subunit, tau variant) (CF-1 64 kDa subunit, tau variant) (TauCstF-64). [Source:Uniprot/SWISSPROT;Acc:Q9H0L4]	nucleotide binding, RNA binding, intracellular, nucleus, mRNA processing, nucleotide binding, RNA binding, RNA binding, intracellular, nucleus, mRNA processing	0.00573809	0.250914	0.151478	0.625278	0.247282	1.26421	A	0.145157	0.32153	0.192705	0.257988	0.121133	0.470778	A	0.739053	0.294796	0.0422192	0.915777	A	0.259982	0.360402	0.149102	0.148776	0.131053	0.131627	0.155509	0.104142	0.121797	0.140043	0.13839	dS	0.00295577	0.00222772	0.00762628	0.0125787	dN	0.00154949	0.000408209	0.000576041	0.000950123	dS	0.00308736	0.00223112	0.0073624	0.0126838	dN
ENSG00000188732		Uncharacterized protein C7orf46. [Source:Uniprot/SPTREMBL;Acc:Q6P519]		0.00582379	0.316732	0.259977	1.18731	0.468879	2.41768	A	0.0711529	0.448221	0.365176	0.486511	0.253618	0.828007	A	0.945219	0.26704	0.01592	1.1401	D	0.309921	0.332667	0.255568	0.268628	0.243443	0.168964	0.232434	0.184042	0.216125	0.209209	0.238684	dS	0.00267063	0.00241851	0.00884503	0.0124996	dN	0.00257369	0.000533905	0.00150424	0.00224588	dS	0.00279476	0.00238821	0.00867748	0.0125607	dN
ENSG00000135929	CYP27A1	Cytochrome P450 27, mitochondrial precursor (EC 1.14.13.15) (Cytochrome P-450C27/25) (Sterol 26-hydroxylase) (Sterol 27- hydroxylase) (Vitamin D(3) 25-hydroxylase) (5-beta-cholestane-3- alpha,7-alpha,12-alpha-triol 27-hydroxylase). [Source:Uniprot/SWISSPROT;Acc:Q02318]	iron ion binding, mitochondrion, mitochondrion, mitochondrial inner membrane, mitochondrial inner membrane, electron transport, steroid hydroxylase activity, membrane, heme binding, metal ion binding, cholestanetriol 26-monooxygenase activity	0.00596369	0.320815	0.588604	0	0	0.290452	D	0.000258339	0.467745	0.878887	0.0473386	0	0.209915	D	0.361746	0.306603	0.0829935	0.758396	D	0.287841	0.269725	0.204091	0.213397	0.275233	0.267725	0.162695	0.187288	0.179	0.211076	0.249383	dS	0.00242056	0.0033166	0.00837966	0.0128324	dN	0	0.00141566	0.00268063	0.00431241	dS	0.00239386	0.00332671	0.00838243	0.0128399	dN
ENSG00000097096		Synapse defective 1 Rho GTPase homolog 2. [Source:Uniprot/SPTREMBL;Acc:Q5VT97]	intracellular, signal transduction	0.00604696	0.349087	0.398656	0.77045	0.393823	1.32698	A	0.00246362	0.463892	0.542321	0.303037	0.182328	0.465405	D	0.326156	0.223156	0.0472732	0.596669	D	0.266152	0.342568	0.375476	0.369357	0.261578	0.192449	0.260543	0.168844	0.216679	0.27364	0.288163	dS	0.00231958	0.00193104	0.00728928	0.0110328	dN	0.00144659	0.00061416	0.00253767	0.00377229	dS	0.00259292	0.00192676	0.00689973	0.0111603	dN
ENSG00000132109	TRIM21	52 kDa Ro protein (Sjoegren syndrome type A antigen) (SS-A) (Ro(SS-A)) (52 kDa ribonucleoprotein autoantigen Ro/SS-A) (Tripartite motif- containing protein 21) (RING finger protein 81). [Source:Uniprot/SWISSPROT;Acc:P19474]	DNA binding, RNA binding, protein binding, intracellular, cytoplasm, cytoplasm, zinc ion binding, ribonucleoprotein complex, metal ion binding	0.00606136	0.166775	0.393339	0	0	0.362301	D	0.0711081	0.189725	0.448577	0.36554	0.175957	0.645466	D	0.0114331	0	0	0.2578	D	0.285893	0.177655	0.203022	0.201606	0.179444	0.138515	0.144601	0.134108	0.224301	0.150588	0.144125	dS	0.00207482	0.00281421	0.00956281	0.0142283	dN	0	0.00104457	0.00408383	0.00603348	dS	0.00197345	0.00282821	0.00974213	0.0141529	dN
ENSG00000187678	SPRY4	Sprouty homolog 4 (Spry-4). [Source:Uniprot/SWISSPROT;Acc:Q9C004]	protein binding, multicellular organismal development, regulation of signal transduction, membrane, negative regulation of MAPK activity, protein binding, negative regulation of MAPK activity	0.00617046	0.188637	0.120639	1.1933	0.386287	2.64781	A	0.538418	0.324255	0.207957	0.319811	0.125465	0.644201	A	0.787048	0.208607	0	1.06109	A	0.339105	0.209155	0.174547	0.267047	0.169035	0.144343	0.178689	0.172487	0.182838	0.135117	0.1813	dS	0.00228136	0.00277292	0.00914737	0.0188437	dN	0.00225835	0.000302994	0.000845716	0.00267769	dS	0.00243669	0.00276085	0.00895	0.0188937	dN
ENSG00000016402	IL20RA	Interleukin-20 receptor alpha chain precursor (IL-20R-alpha) (IL-20R1) (Cytokine receptor family 2 member 8) (Cytokine receptor class-II member 8) (CRF2-8) (ZcytoR7). [Source:Uniprot/SWISSPROT;Acc:Q9UHF4]	receptor activity, blood coagulation, membrane, integral to membrane	0.00617985	0.299643	0.801081	0	0	0.319212	D	0.00221575	0.405439	1.10344	0.134112	0.0186335	0.354603	D	0.390155	0.358021	0.0599539	1.09388	D	0.19065	0.230828	0.172815	0.169444	0.180683	0.122322	0.264624	0.136697	0.181274	0.162259	0.311078	dS	0.00241379	0.00190732	0.00887693	0.0144312	dN	0	0.000982841	0.00344689	0.00548218	dS	0.0023744	0.00191314	0.0089412	0.0143928	dN
ENSG00000114107		Centrosomal protein of 70 kDa (Cep70 protein) (p10-binding protein). [Source:Uniprot/SWISSPROT;Acc:Q8NHQ1]		0.00629892	0.250587	0.430296	1.07746	0.476351	2.03953	A	0.188081	0.35889	0.617026	0.470278	0.258983	0.767938	D	0.831878	0.392604	0.0645829	1.16269	D	0.208285	0.256953	0.168592	0.140506	0.144421	0.132992	0.139634	0.146546	0.291261	0.187607	0.164175	dS	0.0023432	0.00195238	0.00760203	0.012764	dN	0.00204438	0.000693664	0.00178867	0.00248949	dS	0.00253816	0.00195311	0.00730975	0.0128389	dN
ENSG00000158856	EPB49	Dematin (Erythrocyte membrane protein band 4.9). [Source:Uniprot/SWISSPROT;Acc:Q08495]	, actin binding, cytoskeleton organization and biogenesis, actin cytoskeleton, barbed-end actin filament capping, actin filament bundle formation, actin binding, cytoskeleton organization and biogenesis, actin cytoskeleton, barbed-end actin filament capping, actin filament bundle formation, actin binding, cytoskeleton organization and biogenesis	0.0063004	0.115328	0.283522	0	0	0.244143	D	0.122979	0.128844	0.306883	0.447369	0.26118	0.702474	A	0.286788	0.116244	0	0.540424	D	0.18416	0.120826	0.159177	0.139862	0.113381	0.0783041	0.0892531	0.0951557	0.157213	0.162187	0.195214	dS	0.00272369	0.00277515	0.0119156	0.0164276	dN	0	0.000704294	0.003962	0.00484523	dS	0.00256144	0.00280234	0.0121256	0.0163797	dN
ENSG00000108433	GOSR2	Golgi SNAP receptor complex member 2 (27 kDa Golgi SNARE protein) (Membrin). [Source:Uniprot/SWISSPROT;Acc:O14653]	Golgi membrane, Golgi membrane, transporter activity, v-SNARE activity, endoplasmic reticulum membrane, endoplasmic reticulum membrane, intracellular protein transport, ER to Golgi vesicle-mediated transport, membrane fusion, membrane, integral to membrane, vesicle-mediated transport, vesicle-mediated transport	0.00630206	0.257347	0.279145	1.26614	0.31561	3.28506	A	0.0434665	0.356333	0.379294	0.400834	0.14858	0.837777	A	0.253868	0	0	0.862533	D	0.149662	0.250499	0.121013	0.153149	0.249522	0.0911576	0.0872759	0.103534	0.175566	0.150657	0.139348	dS	0.00191548	0.00182389	0.00965516	0.0128738	dN	0.00215522	0.000448106	0.00112773	0.00190233	dS	0.00202109	0.00181559	0.00951698	0.0129071	dN
ENSG00000186532	SMYD4	SET and MYND domain-containing protein 4. [Source:Uniprot/SWISSPROT;Acc:Q8IYR2]	binding, nucleus, zinc ion binding, metal ion binding, binding, nucleus, zinc ion binding, metal ion binding	0.00634505	0.10475	0.326081	0.165166	0.0325325	0.452486	D	0.0204947	0.106016	0.327448	0.37372	0.240573	0.544435	A	0.477799	0.500949	0.247329	0.885949	A	0.180031	0.205178	0.120085	0.163386	0.141237	0.129863	0.178284	0.10918	0.130702	0.138557	0.182124	dS	0.00401878	0.00354828	0.0133791	0.0217983	dN	0.000570368	0.00192754	0.00428239	0.00950531	dS	0.00386075	0.0035722	0.0135895	0.0217486	dN
ENSG00000095777	MYO3A	Myosin IIIA (EC 2.7.11.1). [Source:Uniprot/SWISSPROT;Acc:Q8NEV4]	nucleotide binding, motor activity, actin binding, protein serine/threonine kinase activity, calmodulin binding, ATP binding, cytoskeleton, protein amino acid phosphorylation, visual perception, sensory perception of sound, myosin complex, transferase activity, filopodium, actin-dependent ATPase activity, filamentous actin, ADP binding, protein amino acid autophosphorylation, response to stimulus…	0.00638995	0.222214	0.196361	0.505713	0.273704	0.842135	A	0.0735322	0.0862103	0.0760547	0.27859	0.192191	0.386692	A	0.0682424	0.484112	0.256658	0.817515	A	0.234664	0.301335	0.228469	0.216384	0.199723	0.266223	0.162025	0.173051	0.208519	0.189182	0.283033	dS	0.00270737	0.00259063	0.0100933	0.0129616	dN	0.00113226	0.000567035	0.00168184	0.00205906	dS	0.00285948	0.0025791	0.00982101	0.013088	dN
ENSG00000126749		Probable ribosome biogenesis protein NEP1 (Nucleolar protein EMG1 homolog) (Protein C2f). [Source:Uniprot/SWISSPROT;Acc:Q92979]	protein binding, nucleus, small nucleolar ribonucleoprotein complex, 35S primary transcript processing, snoRNA binding	0.00639609	0.322531	0.141678	0.793986	0.194	2.07934	A	0.0434758	0.30453	0.132718	0.288886	0.101436	0.624012	A	0.291722	0	0	0.681321	D	0.220894	0.42936	0.260966	0.19064	0.232954	0.190571	0.206846	0.229375	0.26987	0.157835	0.270781	dS	0.00278807	0.00208395	0.00979904	0.0156378	dN	0.00189407	0.000335271	0.000961461	0.00112249	dS	0.002877	0.00209133	0.00964932	0.015677	dN
ENSG00000137809	ITGA11	Integrin alpha-11 precursor. [Source:Uniprot/SWISSPROT;Acc:Q9UKX5]	magnesium ion binding, receptor activity, calcium ion binding, collagen binding, substrate-bound cell migration, substrate-bound cell migration, cell adhesion, cell-matrix adhesion, integrin-mediated signaling pathway, muscle development, integrin complex, membrane, integral to membrane	0.00641786	0.298536	0.207028	0.541256	0.259474	0.976489	A	0.0043668	0.395512	0.268883	0.321667	0.19148	0.499601	A	0.355271	0.353109	0.0991707	0.860574	A	0.234104	0.310368	0.197536	0.196163	0.211304	0.132051	0.234386	0.135672	0.258215	0.190616	0.168111	dS	0.00221279	0.00200138	0.00693417	0.0126192	dN	0.00100066	0.000361632	0.000795777	0.00143177	dS	0.00233475	0.00197122	0.00680309	0.0126272	dN
ENSG00000162745	OLFML2B	olfactomedin-like 2B [Source:RefSeq_peptide;Acc:NP_056256]	membrane, latrotoxin receptor activity, membrane, latrotoxin receptor activity, membrane, latrotoxin receptor activity	0.00647245	0.289412	0.448581	0.745339	0.341751	1.39392	A	0.0144869	0.29338	0.467234	0.227088	0.10992	0.405142	D	0.739819	0.371099	0.0881496	0.975018	D	0.175157	0.196901	0.198886	0.202582	0.184617	0.182051	0.149153	0.155013	0.190481	0.177143	0.183325	dS	0.00273683	0.00207393	0.00871992	0.0116695	dN	0.00172012	0.000542148	0.00225741	0.00310035	dS	0.00308194	0.00206269	0.00819813	0.0118202	dN
ENSG00000042781	USH2A	Usherin precursor (Usher syndrome type-2A protein) (Usher syndrome type IIa protein). [Source:Uniprot/SWISSPROT;Acc:O75445]	structural molecule activity, proteinaceous extracellular matrix, basal lamina, cell adhesion, visual perception, sensory perception of sound, membrane, integral to membrane, response to stimulus, structural molecule activity, proteinaceous extracellular matrix, basal lamina, cell adhesion, visual perception, sensory perception of sound, membrane, integral to membrane, response to stimulus	0.00657795	0.170815	0.403392	0.7118	0.532098	0.932711	A	1	0.0777068	0.183545	0.439803	0.336008	0.559768	A	0.457527	0.459128	0.300864	0.659877	A	0.220116	0.17538	0.139181	0.160195	0.130957	0.153962	0.170295	0.117424	0.136186	0.117232	0.148952	dS	0.0020169	0.00230119	0.00745997	0.0116609	dN	0.00118809	0.000780428	0.00203756	0.00365413	dS	0.00235002	0.00228146	0.00686507	0.0118154	dN
ENSG00000139668	WDFY2	WD repeat and FYVE domain-containing protein 2 (WD40- and FYVE domain- containing protein 2) (Zinc finger FYVE domain-containing protein 22). [Source:Uniprot/SWISSPROT;Acc:Q96P53]	zinc ion binding, metal ion binding	0.00658848	0.323222	0.0400329	0.362192	0.0614277	1.11082	A	0.111204	0.5075	0.0642609	0.0846903	0.0137025	0.264217	A	0.538209	0	0	0.312193	D	0.179815	0.231159	0.201166	0.220009	0.209775	0.173775	0.157733	0.175513	0.227809	0.199889	0.204991	dS	0.00247404	0.00271256	0.00819443	0.0144087	dN	0.000756654	6.60246e-05	0.000173067	0.00033138	dS	0.00255171	0.00272205	0.00806637	0.0144439	dN
ENSG00000079841		Regulating synaptic membrane exocytosis protein 1 (Rab3-interacting molecule 1) (RIM 1). [Source:Uniprot/SWISSPROT;Acc:Q86UR5]	, small GTPase regulator activity, protein binding, protein complex assembly, neurotransmitter transport, intracellular protein transport, membrane fusion, visual perception, zinc ion binding, synaptic vesicle exocytosis, Rab GTPase binding, calcium ion-dependent exocytosis, positive regulation of synaptic vesicle fusion to presynaptic membrane, presynaptic membrane, regulated secretory pathway, …	0.00665407	0.292294	0.191097	0	0	0.123787	D	0.0837723	0.391651	0.255385	0.142419	0.0780937	0.232872	D	0.113839	0.0540317	0.00164852	0.268657	D	0.374793	0.285186	0.245345	0.260811	0.198292	0.216536	0.201283	0.140102	0.185526	0.152018	0.333271	dS	0.00154859	0.00198684	0.00741583	0.0117266	dN	0	0.000313873	0.00101896	0.00171187	dS	0.00149548	0.0019891	0.00752139	0.0116903	dN
ENSG00000170390	DCAMKL2	Serine/threonine-protein kinase DCAMKL2 (EC 2.7.11.1) (Doublecortin- like and CAM kinase-like 2). [Source:Uniprot/SWISSPROT;Acc:Q8N568]	nucleotide binding, protein serine/threonine kinase activity, ATP binding, protein amino acid phosphorylation, intracellular signaling cascade, transferase activity	0.00667585	0.27251	0.0996976	0.83413	0.274502	1.86696	A	0.265046	0.173334	0.0628081	0.211448	0.0914586	0.397615	A	0.69267	0.153424	0.00766447	0.647928	A	0.385805	0.269486	0.200832	0.249451	0.207175	0.135475	0.166617	0.140097	0.271053	0.179424	0.200671	dS	0.00111308	0.00214743	0.00678167	0.0112024	dN	0.000778725	0.000176734	0.000417427	0.000858821	dS	0.00123356	0.00212752	0.00662775	0.0112422	dN
ENSG00000178999	AURKB	Serine/threonine-protein kinase 12 (EC 2.7.11.1) (Aurora-B) (Aurora- and Ipl1-like midbody-associated protein 1) (AIM-1) (Aurora/IPL1- related kinase 2) (Aurora-related kinase 2) (STK-1). [Source:Uniprot/SWISSPROT;Acc:Q96GD4]	nucleotide binding, chromosome, pericentric region, protein serine/threonine kinase activity, protein binding, ATP binding, nucleus, chromosome, protein amino acid phosphorylation, cell cycle, mitosis, transferase activity, cell division, nucleotide binding, chromosome, pericentric region, protein serine/threonine kinase activity, protein binding, ATP binding, nucleus, chromosome, protein amino a…	0.00677946	0.235646	0.156723	1.00791	0.390074	2.05945	A	1	0.297335	0.200432	0.234648	0.0946171	0.467107	A	0.909752	0.198222	0.0102873	0.884681	D	0.335438	0.254024	0.196421	0.199456	0.244066	0.186122	0.179691	0.175432	0.178324	0.203769	0.181881	dS	0.00243587	0.00268496	0.01188	0.0149946	dN	0.00224745	0.000411321	0.00141722	0.00182813	dS	0.00260859	0.00265856	0.0116065	0.0151183	dN
ENSG00000104313	EYA1	Eyes absent homolog 1 (EC 3.1.3.48). [Source:Uniprot/SWISSPROT;Acc:Q99502]	, magnesium ion binding, protein tyrosine phosphatase activity, nucleus, transcription, regulation of transcription, DNA-dependent, multicellular organismal development, sensory perception of sound, metabolic process, anatomical structure morphogenesis, hydrolase activity, magnesium ion binding, protein tyrosine phosphatase activity, nucleus, transcription, regulation of transcription, DNA-depend…	0.00679922	0.273253	0.0857969	0.540268	0.133738	1.40479	A	0.326114	0.362646	0.116686	0.112784	0.027923	0.290819	D	0.381414	0	0	0.29533	D	0.219754	0.17782	0.21198	0.193289	0.20332	0.17717	0.141303	0.113821	0.146102	0.130281	0.188123	dS	0.00175649	0.00206314	0.00741405	0.013754	dN	0.000780066	9.52707e-05	0.000405485	0.000687618	dS	0.00186158	0.00206637	0.00724696	0.0138073	dN
ENSG00000095485	CWF19L1	CWF19-like 1, cell cycle control [Source:RefSeq_peptide;Acc:NP_060764]		0.00680519	0.24925	0.137286	0.825058	0.291951	1.78947	A	0.0112758	0.380121	0.202124	0.373048	0.195157	0.632794	A	0.192029	0	0	0.305147	D	0.341852	0.230595	0.24102	0.223409	0.229998	0.167393	0.193404	0.16588	0.16378	0.21211	0.219573	dS	0.00204484	0.00224079	0.00882713	0.0132779	dN	0.0014209	0.000242316	0.000981962	0.0013803	dS	0.00218118	0.00223289	0.0086098	0.0133542	dN
ENSG00000073146	MOV10L1	Putative helicase Mov10l1 (EC 3.6.1.-) (Moloney leukemia virus 10-like protein 1) (MOV10-like 1). [Source:Uniprot/SWISSPROT;Acc:Q9BXT6]	nucleotide binding, magnesium ion binding, RNA binding, ATP-dependent RNA helicase activity, helicase activity, ATP binding, intracellular, multicellular organismal development, germ cell development, spermatogenesis, muscle development, cell proliferation, hydrolase activity, negative regulation of progression through cell cycle, muscle development, cell proliferation, negative regulation of pro…	0.0068793	0.154485	0.151831	0.509423	0.257627	0.870025	A	1	0.157298	0.15468	0.165335	0.0951684	0.261299	A	0.590478	0.183089	0.0500165	0.448935	A	0.195087	0.235424	0.0967096	0.198998	0.196208	0.135304	0.202614	0.122679	0.188142	0.158397	0.148739	dS	0.00312806	0.00374182	0.0160364	0.0194961	dN	0.00148062	0.000795578	0.00141516	0.00355325	dS	0.00342416	0.0036547	0.0155264	0.0197334	dN
ENSG00000151466		sodium channel associated protein 1 [Source:RefSeq_peptide;Acc:NP_653244]		0.00691699	0.0928165	0.275059	0	0	0.257505	D	0.0495959	0.0899495	0.269055	0.243664	0.0945344	0.484641	D	0.0662915	0.139442	0.00564343	0.631391	D	0.149501	0.185028	0.147452	0.142942	0.126957	0.0973916	0.0938082	0.0984499	0.117555	0.0968106	0.10465	dS	0.0020903	0.00195099	0.00705248	0.0132923	dN	0	0.000871281	0.00252604	0.00460033	dS	0.00204005	0.00196026	0.00714347	0.0132675	dN
ENSG00000138286	KIAA0974			0.00701355	0.277878	0.329916	1.1417	0.467191	2.25888	A	4.64671e-06	0.380418	0.428858	0.681427	0.433944	1.00479	A	0.384622	0.208304	0.0129906	0.792746	D	0.286127	0.334445	0.159231	0.215928	0.175163	0.154552	0.176928	0.16814	0.174786	0.203301	0.280424	dS	0.00185937	0.0021966	0.00882186	0.0120112	dN	0.0017791	0.00073332	0.00139825	0.00258563	dS	0.00194935	0.00215966	0.00863094	0.0120591	dN
ENSG00000181524		OTTHUMP00000016411 (Fragment). [Source:Uniprot/SPTREMBL;Acc:Q5T8W0]	structural constituent of ribosome, intracellular, ribosome, translation	0.00702947	0.129861	0.153351	2.23591	0.567777	5.75106	A	0.115554	0.159838	0.184537	0.614614	0.232699	1.27381	A	0.0680386	1.11918	0.187901	3.4623	A	0.235355	0.180166	0.102001	0.196527	0.139265	0.137791	0.178495	0.113206	0.167299	0.119595	0.135791	dS	0.00181885	0.00244165	0.00901163	0.0133752	dN	0.00359998	0.000455994	0.000960528	0.00276382	dS	0.00189729	0.00240064	0.0088819	0.0134775	dN
ENSG00000125637		PH and SEC7 domain-containing protein 4 (Pleckstrin homology and SEC7 domain-containing protein 4) (Exchange factor for ADP-ribosylation factor guanine nucleotide factor 6B) (Telomeric of interleukin-1 cluster protein). [Source:Uniprot/SWISSPROT;Acc:Q8NDX1]	, ARF guanyl-nucleotide exchange factor activity, intracellular, membrane, regulation of ARF protein signal transduction, ARF guanyl-nucleotide exchange factor activity, intracellular, membrane, regulation of ARF protein signal transduction	0.00707086	0.328517	0.613987	0.261525	0.0778259	0.610912	D	0.024494	0.435003	0.814387	0.476825	0.3007	0.702694	D	0.164229	0.229761	0.0685845	0.536859	D	0.393828	0.225254	0.312217	0.305347	0.247775	0.190307	0.279429	0.174654	0.218613	0.195277	0.346106	dS	0.00301061	0.00335892	0.00873192	0.0149554	dN	0.000649973	0.00114748	0.00416798	0.00706442	dS	0.00284708	0.00336728	0.00892012	0.0149435	dN
ENSG00000164304		cancer antigen 1 [Source:RefSeq_peptide;Acc:NP_995586]		0.00709574	0.187479	0.539899	0.203213	0.0277797	0.644461	D	0.0113949	0.153466	0.444699	0.402811	0.244823	0.608531	D	0.370006	0.460392	0.160585	1.00002	A	0.28562	0.227124	0.183748	0.254706	0.20996	0.19509	0.211869	0.179109	0.225235	0.163604	0.169446	dS	0.00224825	0.00251756	0.0127356	0.0164562	dN	0.000383297	0.00135692	0.00564736	0.0101133	dS	0.00221561	0.00248328	0.0129018	0.0164331	dN
ENSG00000106344	RBM28	RNA-binding protein 28 (RNA-binding motif protein 28). [Source:Uniprot/SWISSPROT;Acc:Q9NW13]	nucleotide binding, RNA binding, nucleus	0.00710325	0.258767	0.5021	0	0	0.153274	D	0.0334452	0.351318	0.690934	0.161598	0.0600939	0.32864	D	0.000246828	0	0	0.177739	D	0.161282	0.325878	0.162322	0.152813	0.166339	0.117146	0.161421	0.122601	0.144472	0.144303	0.205779	dS	0.00264905	0.00242964	0.0103366	0.0141745	dN	0	0.00128442	0.00272211	0.00352667	dS	0.00258097	0.0024476	0.010434	0.0141444	dN
ENSG00000109716	ODZ3	Teneurin-3 (Ten-3) (Tenascin-M3) (Ten-m3) (Protein Odd Oz/ten-m homolog 3). [Source:Uniprot/SWISSPROT;Acc:Q9P273]	iron ion binding, electron transport, electron carrier activity, membrane, integral to membrane, heme binding	0.0071595	0.197164	0.0186581	0.101663	0.0312812	0.237191	A	0.0714593	0.274596	0.0258278	0.0431777	0.016073	0.0884631	A	0.139922	0.0687094	0.0171333	0.178495	A	0.204442	0.270167	0.201534	0.274964	0.166587	0.151972	0.219066	0.161109	0.221647	0.15847	0.175101	dS	0.00266922	0.00291855	0.00880161	0.017371	dN	0.00022562	6.33682e-05	0.000140528	0.000375007	dS	0.00274791	0.00293029	0.00862802	0.0174527	dN
ENSG00000205279		cortexin 3 [Source:RefSeq_peptide;Acc:NP_001041717]		0.00716123	0.246375	0.132537	2.09327	0.355947	6.44697	A	0.166303	0.295716	0.162526	0.480967	0.07979	1.48792	A	0.629921	0	0	1.74408	D	0.236885	0.166578	0.144026	0.164247	0.14478	0.125426	0.131723	0.107923	0.165874	0.131741	0.191374	dS	0.00220134	0.00248844	0.00750296	0.0123524	dN	0.00384429	0.000188127	0.00048425	0.000911263	dS	0.00226872	0.00248458	0.00742262	0.0123796	dN
ENSG00000125903	DEFB129	Beta-defensin 129 precursor (Defensin, beta 129) (Beta-defensin 29) (DEFB-29). [Source:Uniprot/SWISSPROT;Acc:Q9H1M3]	defense response to bacterium	0.00730258	0.355155	1.15852	0	0	0.616041	D	0.0181983	0.340232	1.12223	0.270313	0.0287785	0.749524	D	0.00892804	0	0	0.644858	D	0.337708	0.348959	0.185338	0.228238	0.283206	0.210518	0.25026	0.212506	0.207951	0.195488	0.310276	dS	0.00307701	0.00285955	0.00923885	0.0149405	dN	0	0.00294134	0.0051145	0.0101629	dS	0.00302106	0.00285259	0.00931962	0.0148938	dN
ENSG00000137204	SLC22A7	solute carrier family 22 member 7 isoform a [Source:RefSeq_peptide;Acc:NP_006663]	, membrane fraction, integral to plasma membrane, xenobiotic metabolic process, ion transport, response to toxin, ion transporter activity, sodium-independent organic anion transporter activity, organic anion transport, membrane, transporter activity, xenobiotic metabolic process, transport, ion transport, response to toxin, ion transporter activity, membrane, integral to membrane, transporter ac…	0.007326	0.154501	0.38168	0	0	0.48739	D	0.0023495	0.176532	0.443555	0.0633436	0	0.301372	D	0.625948	0.299487	0.0470319	0.909607	D	0.30739	0.170687	0.12698	0.191992	0.152837	0.157682	0.186645	0.179427	0.182178	0.133643	0.144304	dS	0.00156621	0.00217218	0.00882964	0.0135653	dN	0	0.000786595	0.00241577	0.00558174	dS	0.00157996	0.00216925	0.00884604	0.0135498	dN
ENSG00000004399	PLXND1	Plexin-D1 precursor. [Source:Uniprot/SWISSPROT;Acc:Q9Y4D7]	patterning of blood vessels, patterning of blood vessels, receptor activity, protein binding, protein binding, multicellular organismal development, membrane, integral to membrane, semaphorin receptor activity, semaphorin receptor activity	0.00736111	0.256019	0.141057	0.329219	0.12473	0.685916	A	0.148222	0.256924	0.142072	0.130361	0.0731287	0.210995	D	1.36697e-05	0.670177	0.356212	1.13004	A	0.169318	0.281921	0.172001	0.194039	0.192317	0.123385	0.234123	0.137501	0.14223	0.140333	0.21468	dS	0.00220533	0.0021673	0.00905435	0.0137906	dN	0.00059695	0.000275781	0.000706028	0.00121377	dS	0.00233646	0.00215675	0.00886527	0.0138321	dN
ENSG00000167699		My027 protein (Chromosome 17 open reading frame 25). [Source:Uniprot/SPTREMBL;Acc:Q9H3J8]	, lactoylglutathione lyase activity, lyase activity	0.00751008	0.158454	0.366388	0	0	0.316904	D	0.0378359	0.238278	0.556889	0.23304	0.0787892	0.488843	D	0.24879	0.226229	0.0113822	0.819861	D	0.250337	0.227122	0.179826	0.197607	0.189926	0.179537	0.253037	0.149612	0.171216	0.163611	0.220316	dS	0.00387591	0.00413544	0.0128024	0.0217158	dN	0	0.001855	0.00454361	0.00849007	dS	0.00382103	0.00412895	0.0129219	0.0216796	dN
ENSG00000136068	FLNB	Filamin-B (FLN-B) (Beta-filamin) (Actin-binding-like protein) (Thyroid autoantigen) (Truncated actin-binding protein) (Truncated ABP) (ABP- 280 homolog) (ABP-278) (Filamin 3) (Filamin homolog 1) (Fh1). [Source:Uniprot/SWISSPROT;Acc:O75369]	, actin binding, protein binding, cytoskeletal anchoring, signal transduction, multicellular organismal development, striated muscle development, actin cytoskeleton, integral to membrane, actin cytoskeleton organization and biogenesis, cell differentiation, stress fiber, focal adhesion, striated muscle development	0.00752692	0.161482	0.0365844	0.18033	0.0717746	0.365215	A	0.00744073	0.184359	0.0410072	0.0940199	0.0515793	0.155092	A	0.285319	0.101819	0.02332	0.269387	A	0.246368	0.227786	0.148754	0.26668	0.182752	0.202599	0.20183	0.195331	0.212251	0.199911	0.169757	dS	0.0028198	0.0024889	0.00899118	0.0121641	dN	0.000411831	0.000104201	0.000245507	0.000595283	dS	0.00294841	0.00248218	0.00880351	0.0122338	dN
ENSG00000112511	PHF1	PHD finger protein 1 (Protein PHF1). [Source:Uniprot/SWISSPROT;Acc:O43189]	nucleic acid binding, transcription factor activity, protein binding, nucleus, zinc ion binding, metal ion binding	0.00755381	0.226598	0.078225	0.516588	0.12881	1.33905	A	0.518536	0.0776557	0.0275008	0.0953314	0.0233573	0.249225	A	0.0862962	0.363337	0.0605495	1.12158	A	0.197564	0.238482	0.174724	0.153269	0.134445	0.155534	0.159482	0.141806	0.174229	0.141964	0.137272	dS	0.00179541	0.00168586	0.00805732	0.0122621	dN	0.000822353	0.000121815	0.000431665	0.000575987	dS	0.00192528	0.00167594	0.00788216	0.0123256	dN
ENSG00000056050		similar to CG1218-PA (LOC646058), mRNA [Source:RefSeq_dna;Acc:XR_019292]	nucleus	0.00757747	0.280161	0.243644	0.675763	0.185171	1.63358	A	0.00039042	0.383475	0.320508	0.595587	0.275701	1.09266	A	0.803543	0.277713	0	1.4804	D	0.119047	0.221254	0.184175	0.206747	0.151717	0.164726	0.222173	0.134624	0.159083	0.105696	0.177052	dS	0.00289065	0.00159399	0.00499461	0.0127295	dN	0.00163336	0.000248584	0.000670416	0.00192312	dS	0.00290615	0.00159244	0.00496283	0.0127404	dN
ENSG00000116824	CD2	T-cell surface antigen CD2 precursor (T-cell surface antigen T11/Leu- 5) (LFA-2) (LFA-3 receptor) (Erythrocyte receptor) (Rosette receptor). [Source:Uniprot/SWISSPROT;Acc:P06729]	lipid raft polarization, receptor activity, protein binding, integral to plasma membrane, induction of apoptosis, cell surface receptor linked signal transduction, membrane, cell-cell adhesion, natural killer cell activation, positive regulation of myeloid dendritic cell activation, T cell activation, regulation of T cell differentiation	0.00777207	0.160436	0.846256	0.170241	0	0.885785	D	0.000567469	0.188973	1.01974	0.298599	0.0873521	0.628085	D	0.000387466	0	0	0.401558	D	0.223711	0.24532	0.181705	0.162888	0.164057	0.147182	0.169358	0.170794	0.197858	0.189713	0.19483	dS	0.00269665	0.00244719	0.00902656	0.0125191	dN	0.000380975	0.00261832	0.00717251	0.00894007	dS	0.00266784	0.00243116	0.0090933	0.0124932	dN
ENSG00000137776		modulator of estrogen induced transcription isoform c [Source:RefSeq_peptide;Acc:NP_060438]	nucleotide binding, nucleic acid binding, nucleic acid binding, nucleic acid binding	0.00778954	0.274468	0.335042	0	0	0.183403	D	1.17707e-05	0.238739	0.299517	0	0	0.0676762	D	0.00579179	0	0	0.123551	D	0.231923	0.252289	0.175756	0.137678	0.162364	0.118588	0.158606	0.141804	0.16016	0.153874	0.179175	dS	0.00215975	0.00212786	0.00747077	0.0124429	dN	0	0.000536559	0.00131057	0.00170993	dS	0.00216295	0.0021351	0.00747059	0.0124484	dN
ENSG00000203970		Beta-defensin 111 precursor (Defensin, beta 111) (Beta-defensin 11) (DEFB-11). [Source:Uniprot/SWISSPROT;Acc:Q30KQ9]	extracellular region, defense response to bacterium	0.00791679	0.301532	0.460162	4.3608	1.24015	10.6407	A	1	0.260067	0.405747	0.842279	0.196402	2.26686	A	0.3631	1.59735	0.141186	6.18238	A	0.374154	0.339827	0.290585	0.288433	0.286043	0.265467	0.354089	0.227962	0.259988	0.295532	0.25356	dS	0.00189416	0.00177942	0.00818562	0.0131157	dN	0.00690082	0.000774708	0.00303633	0.00481533	dS	0.00196641	0.00178293	0.00804863	0.0131348	dN
ENSG00000188163		similar to 4931415M17 protein (LOC401565), mRNA [Source:RefSeq_dna;Acc:NM_001001710]		0.00795771	0.156949	0.183673	1.07861	0.433823	2.17105	A	5.67488e-07	0.164176	0.177258	0.729086	0.466215	1.07202	A	0.750733	0.201371	0.0328878	0.622463	A	0.255984	0.207363	0.162536	0.18576	0.154634	0.158714	0.178165	0.118087	0.182692	0.141323	0.201765	dS	0.00293358	0.00508974	0.0152487	0.0213731	dN	0.00301313	0.00118294	0.00275889	0.00444669	dS	0.00306984	0.0050502	0.014853	0.0216831	dN
ENSG00000106330	MOSPD3	Motile sperm domain-containing protein 3. [Source:Uniprot/SWISSPROT;Acc:O75425]	structural molecule activity, protein binding, heart development, membrane, integral to membrane, protein binding, heart development	0.00801098	0.234464	0.241154	0.926536	0.232093	2.39873	A	0.131646	0.242776	0.260035	0.178786	0.0443791	0.465031	D	0.69973	0.387093	0.0204837	1.72944	A	0.123099	0.240894	0.170979	0.17676	0.146909	0.143458	0.141852	0.127935	0.133092	0.13835	0.141528	dS	0.00275047	0.00221472	0.011824	0.0164676	dN	0.00230258	0.000505477	0.00188299	0.00270063	dS	0.00289262	0.00220052	0.011601	0.016557	dN
ENSG00000168434	COG7	Conserved oligomeric Golgi complex component 7. [Source:Uniprot/SWISSPROT;Acc:P83436]	protein binding, protein transport, membrane	0.00806495	0.185227	0.296952	0	0	0.226566	D	9.6605e-05	0.282475	0.464303	0.0422339	0	0.144689	D	0.223328	0.210261	0.0480022	0.54549	D	0.211363	0.258536	0.148985	0.195708	0.192011	0.157402	0.187314	0.167695	0.151682	0.241502	0.195403	dS	0.0027695	0.00294884	0.0118247	0.0162016	dN	0	0.00106384	0.00243999	0.00438211	dS	0.00276189	0.00294403	0.0118462	0.0161888	dN
ENSG00000117154		Immunoglobulin superfamily member 21 precursor. [Source:Uniprot/SWISSPROT;Acc:Q96ID5]		0.00811489	0.15805	0.519079	0	0	0.201251	D	6.50846e-07	0.0502809	0.171231	0	0	0.0649525	D	0.192457	0.107751	0.00463671	0.493745	D	0.12077	0.094215	0.119436	0.102441	0.136738	0.110118	0.165877	0.0960828	0.128828	0.105291	0.103586	dS	0.00329813	0.00362871	0.0103549	0.0154925	dN	0	0.00101371	0.00368994	0.00473592	dS	0.00330814	0.00359135	0.0103619	0.0155607	dN
ENSG00000144229		Thrombospondin type-1 domain-containing protein 7B precursor. [Source:Uniprot/SWISSPROT;Acc:Q9C0I4]	membrane, integral to membrane	0.00827319	0.270444	0.308419	0.620973	0.31192	1.08516	A	0.000143599	0.318331	0.347528	0.417205	0.294688	0.567506	A	0.149846	0.421174	0.166264	0.856483	A	0.207102	0.207098	0.145059	0.192647	0.119489	0.15537	0.141306	0.117411	0.197779	0.198636	0.208486	dS	0.00202012	0.00232582	0.00864822	0.0108928	dN	0.0010251	0.000445772	0.00116923	0.00195891	dS	0.00210865	0.00229866	0.00851802	0.0109305	dN
ENSG00000197442	MAP3K5	Mitogen-activated protein kinase kinase kinase 5 (EC 2.7.11.25) (MAPK/ERK kinase kinase 5) (MEK kinase 5) (MEKK 5) (Apoptosis signal- regulating kinase 1) (ASK-1). [Source:Uniprot/SWISSPROT;Acc:Q99683]	, MAPKKK cascade, nucleotide binding, magnesium ion binding, protein serine/threonine kinase activity, MAP kinase kinase kinase activity, ATP binding, protein amino acid phosphorylation, apoptosis, response to stress, activation of JNK activity, induction of apoptosis by extracellular signals, caspase activator activity, transferase activity, identical protein binding, activation of MAPK activity…	0.00831698	0.320909	0.51517	0.0541673	0.00161329	0.256795	D	8.07251e-06	0.28301	0.463971	0.0715644	0.0263274	0.14537	D	0.0206558	0.0557307	0	0.311788	D	0.203651	0.200378	0.177792	0.167542	0.17679	0.117086	0.263005	0.132754	0.179314	0.164317	0.284475	dS	0.00239741	0.00199547	0.00834247	0.0149207	dN	0.000109757	0.000541888	0.00201483	0.00337847	dS	0.00238929	0.00199938	0.00836376	0.0148985	dN
ENSG00000143473	KCNH1	Potassium voltage-gated channel subfamily H member 1 (Voltage-gated potassium channel subunit Kv10.1) (Ether-a-go-go potassium channel 1) (hEAG1) (h-eag). [Source:Uniprot/SWISSPROT;Acc:O95259]	two-component sensor activity, two-component signal transduction system (phosphorelay), delayed rectifier potassium channel activity, calmodulin binding, membrane fraction, regulation of transcription, DNA-dependent, ion transport, potassium ion transport, myoblast fusion, voltage-gated potassium channel complex, membrane, integral to membrane, potassium ion binding	0.00839602	0.291535	0.227075	0	0	0.143404	D	0.00166594	0.239264	0.190273	0.0566875	0.0144286	0.138014	D	0.00039258	0.761764	0.409406	1.27355	A	0.32212	0.321007	0.23608	0.228368	0.207138	0.168832	0.204367	0.166402	0.26851	0.238697	0.257678	dS	0.00248802	0.00305829	0.00944512	0.0134293	dN	0	0.000643695	0.0014721	0.00201983	dS	0.00245206	0.00305712	0.00949333	0.0134117	dN
ENSG00000178814	OPLAH	5-oxoprolinase (EC 3.5.2.9) (5-oxo-L-prolinase) (Pyroglutamase) (5- OPase). [Source:Uniprot/SWISSPROT;Acc:O14841]	hydrolase activity, 5-oxoprolinase (ATP-hydrolyzing) activity	0.00859914	0.132874	0.0511926	0.176041	0.0680595	0.360205	A	0.0139498	0.128044	0.0486176	0.105775	0.0602396	0.170323	A	2.53853e-09	0.624213	0.369981	0.973981	A	0.125229	0.282742	0.155895	0.144502	0.15984	0.13806	0.160698	0.094105	0.142384	0.172126	0.161067	dS	0.00446663	0.00343616	0.0145492	0.0237067	dN	0.000768656	0.000365833	0.000853302	0.00129283	dS	0.00455967	0.00341463	0.0142958	0.0238577	dN
ENSG00000179476		Uncharacterized protein C14orf28 (Dopamine receptor-interacting protein 1). [Source:Uniprot/SWISSPROT;Acc:Q4W4Y0]		0.00866302	0.312677	0.0308837	0.725552	0.151154	2.04099	A	0.0318365	0.438514	0.0415058	0.212293	0.0427265	0.606196	A	0.619926	0	0	0.771897	D	0.482653	0.386661	0.345638	0.372009	0.281756	0.251512	0.293545	0.263878	0.288801	0.267533	0.344216	dS	0.00163502	0.00170872	0.00674767	0.00950951	dN	0.000991717	5.46045e-05	0.00019253	0.000291914	dS	0.00172817	0.00171578	0.00667761	0.00952125	dN
ENSG00000103222	ABCC1	Multidrug resistance-associated protein 1 (ATP-binding cassette sub- family C member 1) (Leukotriene C(4) transporter) (LTC4 transporter). [Source:Uniprot/SWISSPROT;Acc:P33527]	nucleotide binding, transporter activity, ATP binding, membrane fraction, integral to plasma membrane, transport, membrane, integral to membrane, ATPase activity, response to drug, ATPase activity, coupled to transmembrane movement of substances, nucleotide binding, transporter activity, ATP binding, transport, integral to membrane, ATPase activity, ATPase activity, coupled to transmembrane movem…	0.00874908	0.208965	0.209648	0	0	0.10339	D	0.0869769	0.200812	0.198566	0.142352	0.0671103	0.255225	D	0.282782	0.0772755	0.00660522	0.271049	D	0.162251	0.15583	0.116973	0.134399	0.113298	0.136341	0.178377	0.111757	0.114365	0.114774	0.166555	dS	0.00275578	0.00315	0.00886453	0.0156017	dN	0	0.000404924	0.00085625	0.00173503	dS	0.00264804	0.00315976	0.00900204	0.0155504	dN
ENSG00000169851	PCDH7	Protocadherin-7 precursor (Brain-heart protocadherin) (BH-Pcdh). [Source:Uniprot/SWISSPROT;Acc:O60245]	calcium ion binding, protein binding, plasma membrane, integral to plasma membrane, cell adhesion, homophilic cell adhesion, protein binding	0.00877452	0.275772	0.0542134	0.263238	0.0550326	0.738977	A	0.0486649	0.313286	0.0609484	0.0981248	0.0361645	0.207685	A	0.293671	0	0	0.114247	D	0.183585	0.211609	0.178315	0.145299	0.188535	0.0994193	0.146015	0.121658	0.152221	0.159754	0.180776	dS	0.00208578	0.00231321	0.00736954	0.014098	dN	0.00044616	7.82543e-05	0.000208116	0.000328156	dS	0.00214006	0.00231018	0.00719463	0.0141615	dN
ENSG00000142494		CDNA FLJ10847 fis, clone NT2RP4001379. [Source:Uniprot/SPTREMBL;Acc:Q9NVA3]	multidrug transport, drug transporter activity, antiporter activity, membrane	0.0087779	0.0849268	0.196368	0	0	0.175118	D	0.135107	0.150765	0.347754	0.222871	0.0931536	0.427807	D	0.465317	0.419387	0.147445	0.902355	A	0.149687	0.255583	0.112775	0.149035	0.127279	0.10581	0.0968964	0.129059	0.162082	0.107579	0.148395	dS	0.00328172	0.00317895	0.0123366	0.0159889	dN	0	0.00165555	0.00282915	0.004843	dS	0.00318324	0.00319534	0.0125024	0.0158969	dN
ENSG00000198881	ASB12	Ankyrin repeat and SOCS box protein 12 (ASB-12). [Source:Uniprot/SWISSPROT;Acc:Q8WXK4]	intracellular signaling cascade, intracellular signaling cascade	0.00878112	0.262791	0.213909	1.68024	0.4229	4.33812	A	0.596096	0.363525	0.297371	0.346782	0.108125	0.80451	A	0.791673	0.307622	0.0179462	1.33801	A	0.299155	0.455244	0.166532	0.234435	0.124582	0.161468	0.261997	0.145074	0.200748	0.163954	0.199194	dS	0.00111184	0.00197464	0.0061488	0.0101012	dN	0.00152851	0.000633741	0.000679834	0.00158738	dS	0.00124269	0.00202566	0.00593352	0.0102111	dN
ENSG00000028116		Serine/threonine-protein kinase VRK2 (EC 2.7.11.1) (Vaccinia-related kinase 2). [Source:Uniprot/SWISSPROT;Acc:Q86Y07]	nucleotide binding, protein serine/threonine kinase activity, protein serine/threonine kinase activity, ATP binding, membrane fraction, membrane fraction, endoplasmic reticulum, endoplasmic reticulum, protein amino acid phosphorylation, membrane, integral to membrane, transferase activity, protein amino acid autophosphorylation, protein amino acid autophosphorylation	0.00880762	0.227313	0.92543	0	0	0.480374	D	0.0124752	0.300392	1.24698	0.260915	0.039847	0.732071	D	0.153703	0.314083	0	1.451	D	0.225715	0.23228	0.17282	0.176292	0.143169	0.134774	0.111241	0.116581	0.175994	0.113328	0.175905	dS	0.00167853	0.00166564	0.0072898	0.0102315	dN	0	0.00130908	0.00417274	0.00600474	dS	0.0016533	0.00168241	0.00731773	0.0102357	dN
ENSG00000144895		eukaryotic translation initiation factor 2A [Source:RefSeq_peptide;Acc:NP_114414]	tRNA binding, translation initiation factor activity, cytoplasm, eukaryotic translation initiation factor 2 complex, regulation of translation, ribosome assembly, ribosome binding, translation	0.00898028	0.344289	0.114538	0.463992	0.113529	1.21314	A	0.0879183	0.398963	0.132685	0.151967	0.0524528	0.330727	A	0.651604	0.174003	0.00955574	0.768693	A	0.20095	0.327472	0.210948	0.269055	0.215162	0.28489	0.327347	0.184453	0.246497	0.242793	0.216142	dS	0.00203426	0.0018316	0.00815649	0.0117073	dN	0.000780774	0.0001628	0.000472651	0.000869407	dS	0.00215891	0.0018126	0.00796674	0.011769	dN
ENSG00000118495	PLAGL1	Zinc finger protein PLAGL1 (Pleiomorphic adenoma-like protein 1). [Source:Uniprot/SWISSPROT;Acc:Q9UM63]	nucleic acid binding, DNA binding, intracellular, nucleus, transcription, regulation of transcription, DNA-dependent, induction of apoptosis, cell cycle arrest, zinc ion binding, positive regulation of transcription from RNA polymerase II promoter, metal ion binding, nucleic acid binding, DNA binding, intracellular, nucleus, transcription, regulation of transcription, DNA-dependent, induction of …	0.00899043	0.271532	0.640496	0	0	0.353519	D	0.000215586	0.363988	0.876302	0.0246146	0	0.168062	D	0.409447	0.401086	0.0805672	1.14934	D	0.296401	0.288605	0.121007	0.173471	0.13498	0.148047	0.168939	0.126676	0.150628	0.14309	0.169843	dS	0.00192231	0.00201601	0.00869124	0.015047	dN	0	0.00111447	0.00201424	0.00501538	dS	0.00193297	0.00200904	0.00870342	0.0150394	dN
ENSG00000149474	CSRP2BP	Cysteine-rich protein 2-binding protein (CSRP2-binding protein) (CRP2BP) (CRP2-binding partner). [Source:Uniprot/SWISSPROT;Acc:Q9H8E8]	, nucleus, N-acetyltransferase activity, metabolic process, LIM domain binding	0.00900755	0.218403	0.05814	0.359212	0.091174	0.922943	A	0.429082	0.128905	0.0350433	0.0666456	0.0168877	0.171109	A	0.225238	0	0	0.194402	D	0.190945	0.270145	0.187171	0.178483	0.215509	0.16941	0.161418	0.153987	0.22016	0.191583	0.177528	dS	0.00210597	0.00247776	0.00940223	0.0147455	dN	0.000642256	0.0001522	0.000397844	0.000596272	dS	0.00221914	0.00247732	0.00924673	0.0147806	dN
ENSG00000164442	CITED2	Cbp/p300-interacting transactivator 2 (MSG-related protein 1) (MRG-1) (P35srj). [Source:Uniprot/SWISSPROT;Acc:Q99967]	blood vessel development, blood vessel development, transcription factor activity, transcription factor activity, protein binding, protein binding, nucleus, regulation of transcription from RNA polymerase II promoter, determination of left/right symmetry, determination of left/right symmetry, central nervous system development, central nervous system development, heart development, adrenal gland …	0.00906382	0.290862	0.0644636	0.992601	0.209778	2.66414	A	1	0.395517	0.0900714	0.154407	0.0204119	0.434596	A	0.113196	0.670221	0.0319427	2.26472	A	0.395093	0.37972	0.151398	0.179907	0.159631	0.176917	0.184062	0.14838	0.184946	0.157996	0.226763	dS	0.00184212	0.00172281	0.0101711	0.0150676	dN	0.00156015	0.00011835	0.000291621	0.000512507	dS	0.00197612	0.00166521	0.0100355	0.0151231	dN
ENSG00000165816		von Willebrand factor A domain containing 2 [Source:RefSeq_peptide;Acc:NP_940898]	, extracellular region, identical protein binding	0.00916014	0.292378	0.483511	1.32339	0.657444	2.32475	A	1	0.251426	0.417474	0.602418	0.393584	0.87169	A	0.0743188	0.753101	0.29148	1.52865	A	0.343365	0.221786	0.269521	0.206381	0.19874	0.163172	0.190484	0.140022	0.200782	0.193029	0.268616	dS	0.00224784	0.00272728	0.00834945	0.0130565	dN	0.00240961	0.00080434	0.00300665	0.00361975	dS	0.00244975	0.00272017	0.0079863	0.0131833	dN
ENSG00000135899	SP110	Sp110 nuclear body protein (Speckled 110 kDa) (Transcriptional coactivator Sp110) (Interferon-induced protein 41/75). [Source:Uniprot/SWISSPROT;Acc:Q9HB58]	, DNA binding, hematopoietin/interferon-class (D200-domain) cytokine receptor signal transducer activity, protein binding, nucleus, transcription, regulation of transcription, DNA-dependent, zinc ion binding, metal ion binding	0.00917769	0.309303	1.28138	0.316906	0.0417301	0.905221	D	0.0127679	0.456601	1.91033	0.497683	0.21667	0.902684	D	0.607737	0.6061	0.217668	1.26468	D	0.268096	0.180164	0.180371	0.219109	0.213334	0.223919	0.188976	0.168076	0.193456	0.20569	0.221069	dS	0.00261574	0.0029347	0.00896013	0.0134832	dN	0.000681227	0.00183081	0.00548935	0.0100428	dS	0.00252509	0.00296343	0.00903954	0.0134797	dN
ENSG00000131264	CDX4	Homeobox protein CDX-4 (Caudal-type homeobox protein 4). [Source:Uniprot/SWISSPROT;Acc:O14627]	blood vessel development, blood vessel development, placenta development, placenta development, transcription factor activity, nucleus, regulation of transcription, DNA-dependent, multicellular organismal development, sequence-specific DNA binding	0.00919678	0.218067	0.390642	1.65237	0.509675	3.85521	A	0.017646	0.302231	0.532885	0.824693	0.384398	1.51055	A	0.227462	1.32465	0.403503	3.11148	A	0.191608	0.378412	0.198819	0.207235	0.187352	0.177402	0.202796	0.17336	0.186035	0.166782	0.17392	dS	0.00159564	0.00199634	0.00578744	0.00906397	dN	0.00216094	0.00111411	0.00167335	0.00276181	dS	0.00168143	0.00198163	0.00567911	0.00908458	dN
ENSG00000127311	HELB	helicase (DNA) B [Source:RefSeq_peptide;Acc:NP_387467]	ATP-dependent DNA helicase activity, helicase activity, DNA-dependent DNA replication	0.00931942	0.211539	0.797535	0.243405	0.0554465	0.62242	D	0.0299145	0.103943	0.391541	0.515065	0.353986	0.715839	A	0.0296059	0.202656	0.0464492	0.515692	D	0.20859	0.150072	0.153016	0.162864	0.160733	0.0923422	0.117086	0.101484	0.157385	0.154332	0.186762	dS	0.00194084	0.00233865	0.00747779	0.00966758	dN	0.000385287	0.0010807	0.00350184	0.00485345	dS	0.00184492	0.00235716	0.00762327	0.009654	dN
ENSG00000129071	MBD4	Methyl-CpG-binding domain protein 4 (EC 3.2.2.-) (Methyl-CpG-binding protein MBD4) (Methyl-CpG-binding endonuclease 1) (Mismatch-specific DNA N-glycosylase). [Source:Uniprot/SWISSPROT;Acc:O95243]	chromatin, chromatin, DNA binding, DNA binding, satellite DNA binding, endodeoxyribonuclease activity, protein binding, nucleus, nucleus, base-excision repair, response to DNA damage stimulus, DNA damage response, signal transduction resulting in induction of apoptosis, DNA damage response, signal transduction resulting in induction of apoptosis, response to radiation, response to radiation, hydr…	0.00937776	0.117295	0.321734	0	0	0.268045	D	0.209331	0.159579	0.440673	0.330474	0.143135	0.613355	D	0.397553	0.373198	0.0892996	0.979345	D	0.157433	0.210413	0.186147	0.183412	0.20983	0.111667	0.228583	0.139972	0.154641	0.140836	0.256985	dS	0.00228156	0.00246373	0.00963486	0.0150347	dN	0	0.00120973	0.00415785	0.00643244	dS	0.00217503	0.00247243	0.00980309	0.0149922	dN
ENSG00000129007	CALML4	calmodulin-like 4 isoform 1 [Source:RefSeq_peptide;Acc:NP_219501]	, calcium ion binding	0.00953101	0.321852	0.269504	1.71621	0.437117	4.27401	A	0.0736469	0.309835	0.258995	0.544499	0.150605	1.3101	A	0.466851	0.63266	0	2.58854	A	0.195514	0.266212	0.172363	0.174566	0.174114	0.118054	0.204716	0.136354	0.261125	0.162032	0.138319	dS	0.00236805	0.00208958	0.00731869	0.0133438	dN	0.00347231	0.000390021	0.000905553	0.0016688	dS	0.00243817	0.00206254	0.00722482	0.0133895	dN
ENSG00000112419	PHACTR2	Phosphatase and actin regulator 2. [Source:Uniprot/SWISSPROT;Acc:O75167]	, actin binding, protein phosphatase inhibitor activity	0.00955958	0.274256	0.384715	1.27089	0.561261	2.41761	A	1	0.366829	0.516739	0.345451	0.187695	0.570893	D	0.34066	0.629417	0.177096	1.53311	A	0.324787	0.267932	0.126459	0.181332	0.141239	0.161133	0.166958	0.13728	0.157797	0.152899	0.186546	dS	0.0019155	0.0019188	0.00901589	0.0139711	dN	0.00197555	0.000587787	0.00130532	0.00288118	dS	0.00215496	0.00188972	0.00871772	0.0140674	dN
ENSG00000117000	RLF	Zinc finger protein Rlf (Rearranged L-myc fusion gene protein) (Zn-15- related protein). [Source:Uniprot/SWISSPROT;Acc:Q13129]	transcription factor activity, protein binding, intracellular, nucleus, transcription, regulation of transcription, DNA-dependent, zinc ion binding, metal ion binding	0.00956744	0.280606	0.228687	0	0	0.0973694	D	0.12397	0.371729	0.302379	0.1019	0.0470698	0.186352	D	0.677522	0.149149	0.0457083	0.348431	D	0.190315	0.221582	0.151176	0.142255	0.163723	0.140332	0.0999256	0.134261	0.18307	0.151416	0.209604	dS	0.00195822	0.0026603	0.00755917	0.0123272	dN	0	0.00038714	0.000760555	0.00116692	dS	0.00184835	0.00267341	0.0077016	0.0122852	dN
ENSG00000197996		Protein-arginine deiminase type-6 (EC 3.5.3.15) (Protein-arginine deiminase type VI) (Peptidylarginine deiminase VI). [Source:Uniprot/SWISSPROT;Acc:Q6TGC4]	protein-arginine deiminase activity, cytoplasm, protein modification, intermediate filament cytoskeleton	0.00957836	0.118093	0.431399	0.0659058	0	0.329835	D	0.000267691	0.189128	0.705058	0.133236	0.0383043	0.289712	D	0.416984	0.202597	0.0481324	0.536029	D	0.117167	0.0847522	0.112703	0.0961493	0.130307	0.0991276	0.147376	0.0941988	0.125134	0.100792	0.0957332	dS	0.00319259	0.00352568	0.0103705	0.0152177	dN	0.000192267	0.00099614	0.00389717	0.00488293	dS	0.00316524	0.00353006	0.0104197	0.0151924	dN
ENSG00000166473	PKD1L2	polycystin 1-like 2 isoform a [Source:RefSeq_peptide;Acc:NP_443124]	, calcium ion binding, sugar binding, neuropeptide signaling pathway, membrane, integral to membrane	0.0096111	0.184416	0.507656	0.996442	0.686178	1.38732	A	1	0.156483	0.432859	0.55457	0.422225	0.710681	A	0.0103344	0.87431	0.583236	1.24716	A	0.25125	0.212677	0.150819	0.167567	0.134094	0.112375	0.194617	0.0934255	0.123584	0.0991353	0.139726	dS	0.00340498	0.00323837	0.00932623	0.0164833	dN	0.00297705	0.00166717	0.00340942	0.00669571	dS	0.00396975	0.00316365	0.00841496	0.0168685	dN
ENSG00000197889		meiosis expressed gene 1 homolog [Source:RefSeq_peptide;Acc:NP_001074305]	protein binding, nucleus	0.00962137	0.212258	0.0580463	1.35146	0.146775	4.71851	A	0.00203425	0.185275	0.0438809	0.602125	0.181596	1.39611	A	0.131746	0.696365	0.0147618	3.30256	A	0.229575	0.254679	0.18845	0.19492	0.200408	0.215462	0.267959	0.184926	0.194854	0.176312	0.181714	dS	0.0029877	0.00292312	0.0101447	0.0174848	dN	0.00334367	0.000168125	0.000432156	0.000772063	dS	0.00304174	0.00292822	0.0101221	0.0174731	dN
ENSG00000164823		Oxidative stress induced growth inhibitor 2 (hT41). [Source:Uniprot/SWISSPROT;Acc:Q9Y236]	molecular_function, cellular_component, meiosis, germ cell development	0.00962714	0.334353	0.120361	0.587774	0.143486	1.53331	A	0.119391	0.481537	0.17439	0.179907	0.0573921	0.405235	A	0.229875	0.288148	0.0478111	0.892094	A	0.237241	0.296314	0.27451	0.238625	0.240483	0.158928	0.23394	0.159307	0.30052	0.224821	0.242528	dS	0.00184547	0.0025206	0.00732562	0.0113413	dN	0.000916191	0.000227062	0.000608274	0.000826797	dS	0.00196426	0.00250555	0.00713108	0.0114195	dN
ENSG00000204634		TBC1 domain family member 8 (Vascular Rab-GAP/TBC-containing protein) (AD 3). [Source:Uniprot/SWISSPROT;Acc:O95759]	, GTPase activator activity, Rab GTPase activator activity, intracellular, circulation, positive regulation of cell proliferation, membrane, regulation of Rab GTPase activity, GTPase activator activity, Rab GTPase activator activity, intracellular, circulation, positive regulation of cell proliferation, membrane, regulation of Rab GTPase activity	0.00962899	0.179113	0.0542707	0.517533	0.185944	1.11071	A	0.171948	0.1776	0.0531378	0.178161	0.0855954	0.320028	A	0.886765	0.0823839	0.00447825	0.365946	A	0.422426	0.232131	0.195645	0.29304	0.326491	0.269916	0.206618	0.232522	0.22966	0.279086	0.392216	dS	0.00233068	0.00304837	0.0103599	0.0166584	dN	0.000983694	0.000176736	0.00050026	0.0012095	dS	0.00249808	0.00302559	0.0100778	0.0167612	dN
ENSG00000162843		WD repeat domain 64 [Source:RefSeq_peptide;Acc:NP_653226]		0.00964484	0.064122	0.166883	0.123157	0.0187129	0.384442	D	0.0280558	0.198007	0.513436	0.278267	0.163127	0.434065	D	0.484591	0.395714	0.194138	0.703386	D	0.185174	0.123583	0.11474	0.128785	0.098566	0.0949275	0.130715	0.0638759	0.0986884	0.106761	0.132223	dS	0.0028353	0.00401492	0.00923673	0.0170844	dN	0.000291558	0.00107343	0.00229595	0.00477417	dS	0.00276709	0.00403545	0.00936947	0.0170313	dN
ENSG00000075914	EXOSC7	Exosome complex exonuclease RRP42 (EC 3.1.13.-) (Ribosomal RNA- processing protein 42) (Exosome component 7) (p8). [Source:Uniprot/SWISSPROT;Acc:Q15024]	3'-5'-exoribonuclease activity, exosome (RNase complex), RNA binding, exonuclease activity, protein binding, nucleus, rRNA processing, RNA catabolic process, hydrolase activity	0.00977763	0.367014	0.0602167	0.394874	0.0531966	1.32502	A	0.0277991	0.330364	0.0532133	0.155063	0.0314534	0.442168	A	0.276451	0.277344	0.0240067	1.08058	A	0.178944	0.430376	0.224636	0.294306	0.265951	0.284384	0.238907	0.236969	0.288237	0.225562	0.253547	dS	0.00325304	0.00232416	0.00921744	0.0152833	dN	0.00104572	0.00013386	0.000276081	0.000601963	dS	0.00330768	0.00232414	0.00912455	0.0153206	dN
ENSG00000167987		vacuolar protein sorting 37C [Source:RefSeq_peptide;Acc:NP_060436]		0.00978182	0.258296	0.277023	1.13754	0.416017	2.39848	A	1	0.174975	0.187428	0.352746	0.163623	0.640198	A	0.597405	0.151917	0.00739051	0.674778	D	0.271714	0.224579	0.181231	0.219541	0.210204	0.178005	0.16079	0.147897	0.179223	0.169973	0.295858	dS	0.00241205	0.00324556	0.0121992	0.0173165	dN	0.00249149	0.000711946	0.00216068	0.00370047	dS	0.00259639	0.0032205	0.0119248	0.0173827	dN
ENSG00000006118	HSPA5BP1	transmembrane protein 132A isoform a [Source:RefSeq_peptide;Acc:NP_060340]	integral to membrane	0.00984117	0.385032	0.197487	0.623983	0.281415	1.16326	A	1	0.519949	0.268768	0.192572	0.107447	0.312714	D	0.842233	0.174808	0.0438229	0.44839	D	0.430355	0.298633	0.27018	0.342013	0.324586	0.278553	0.287888	0.236756	0.284062	0.272483	0.488857	dS	0.00227525	0.00328347	0.0115138	0.0153896	dN	0.00124296	0.000442371	0.00139673	0.00236894	dS	0.0025754	0.00325361	0.011046	0.0155704	dN
ENSG00000103342	GSPT1	G1 to S phase transition protein 1 homolog (GTP-binding protein GST1- HS). [Source:Uniprot/SWISSPROT;Acc:P15170]	G1/S transition of mitotic cell cycle, nucleotide binding, mRNA catabolic process, nonsense-mediated decay, translation release factor activity, GTPase activity, protein binding, GTP binding, intracellular, translation	0.0100869	0.147339	0.0374252	0.428459	0.111091	1.08539	A	0.0575945	0.200564	0.0475873	0.176924	0.0478186	0.404592	A	6.51084e-07	0.672261	0.258672	1.37927	A	0.226626	0.108063	0.12446	0.121078	0.13621	0.115768	0.187141	0.119528	0.139053	0.125535	0.156046	dS	0.00278355	0.00345304	0.0114872	0.0173942	dN	0.0010372	8.22982e-05	0.00031634	0.000464613	dS	0.00286919	0.00343719	0.0113502	0.0174401	dN
ENSG00000100170	SLC5A1	Sodium/glucose cotransporter 1 (Na(+)/glucose cotransporter 1) (High affinity sodium-glucose cotransporter). [Source:Uniprot/SWISSPROT;Acc:P13866]	metanephros development, metanephros development, transporter activity, sugar porter activity, glucose transporter activity, glucose:sodium symporter activity, integral to plasma membrane, brush border, brush border, ion transport, sodium ion transport, symporter activity, glucose transport, membrane, apical plasma membrane, apical plasma membrane, sodium ion binding, intestinal absorption, intes…	0.0101286	0.347041	0.234927	0.725918	0.318397	1.3787	A	9.84403e-05	0.471478	0.304249	0.58672	0.368826	0.87631	A	0.0674471	0.558726	0.173089	1.26672	A	0.330926	0.30109	0.342141	0.29523	0.265331	0.20349	0.161792	0.178645	0.26166	0.254231	0.327338	dS	0.00261173	0.0025074	0.00836052	0.0140192	dN	0.00157412	0.000424919	0.00161756	0.00231761	dS	0.00266297	0.00250679	0.00831056	0.014004	dN
ENSG00000164674	SYTL3	synaptotagmin-like 3 [Source:RefSeq_peptide;Acc:NP_001009991]	protein binding, intracellular protein transport, zinc ion binding, Rab GTPase binding, protein binding, intracellular protein transport, zinc ion binding, Rab GTPase binding, protein binding, protein binding, phospholipid binding, calcium-dependent phospholipid binding, membrane fraction, intracellular protein transport, exocytosis, zinc ion binding, Rab GTPase binding, extrinsic to plasma membr…	0.0101865	0.165416	0.257524	0.648631	0.257679	1.31163	A	0.0359571	0.230101	0.358178	0.380371	0.223907	0.594572	A	0.602766	0.201742	0.0194499	0.68377	D	0.139552	0.183548	0.195154	0.194938	0.137983	0.101218	0.138729	0.118647	0.136515	0.126073	0.154059	dS	0.00333256	0.00275248	0.0124205	0.0156998	dN	0.0018455	0.000671654	0.00320531	0.0040931	dS	0.00345168	0.00273393	0.0122214	0.0157801	dN
ENSG00000183530		CDNA FLJ27434 fis, clone WMD09549. [Source:Uniprot/SPTREMBL;Acc:Q6ZNN1]		0.0102029	0.303928	0.83743	0.413561	0.205314	0.721824	D	0.0352953	0.420152	1.16017	0.61483	0.465219	0.787817	D	0.230747	0.564715	0.340168	0.865651	D	0.269946	0.268781	0.259045	0.217944	0.210587	0.186519	0.146752	0.166767	0.188902	0.19691	0.255485	dS	0.00258586	0.00239596	0.00807429	0.0146253	dN	0.000894631	0.00147861	0.0048194	0.00730041	dS	0.00241479	0.0024219	0.00835392	0.0145175	dN
ENSG00000196083	IL1RAP	Interleukin-1 receptor accessory protein precursor (IL-1 receptor accessory protein) (IL-1RAcP). [Source:Uniprot/SWISSPROT;Acc:Q9NPH3]	transmembrane receptor activity, interleukin-1 receptor activity, protein binding, integral to plasma membrane, protein complex assembly, inflammatory response, immune response, membrane, cytokine and chemokine mediated signaling pathway, interleukin-2 biosynthetic process, signal transducer activity, transmembrane receptor activity, interleukin-1 receptor activity, protein binding, membrane, cyt…	0.0102585	0.265316	0.51118	0	0	0.224761	D	3.74182e-06	0.364076	0.721384	0	0	0.0538487	D	0.0156453	0	0	0.255572	D	0.191361	0.190612	0.132821	0.142597	0.159757	0.105839	0.13205	0.120467	0.169091	0.158682	0.144876	dS	0.00276357	0.00244844	0.00889209	0.0154389	dN	0	0.000735052	0.00185983	0.00346985	dS	0.00275361	0.00246406	0.00889617	0.0154314	dN
ENSG00000100065	CARD10	Caspase recruitment domain-containing protein 10 (CARD-containing MAGUK protein 3) (Carma 3). [Source:Uniprot/SWISSPROT;Acc:Q9BWT7]	protein binding, intracellular, cytoplasm, protein complex assembly, activation of NF-kappaB-inducing kinase, receptor signaling complex scaffold activity, CBM complex, regulation of apoptosis	0.0103453	0.277678	0.326354	0	0	0.123952	D	0.0010713	0.170723	0.204304	0.0291007	0.00347566	0.08418	D	0.781545	0.116662	0.0285204	0.30264	D	0.17426	0.115255	0.0940329	0.172401	0.150168	0.069705	0.175744	0.101682	0.171735	0.153395	0.190884	dS	0.00259946	0.00440623	0.0138244	0.0164003	dN	0	0.000601185	0.00154865	0.00336104	dS	0.00257453	0.00440455	0.0138801	0.0163684	dN
ENSG00000161980	POLR3K	DNA-directed RNA polymerases III 12.5 kDa polypeptide (EC 2.7.7.6) (RNA polymerase III subunit K) (RNA polymerase III C11 subunit) (HsC11p) (hRPC11). [Source:Uniprot/SWISSPROT;Acc:Q9Y2Y1]	DNA binding, RNA polymerase II transcription factor activity, DNA-directed RNA polymerase activity, nucleus, DNA-directed RNA polymerase III complex, RNA elongation, regulation of transcription, DNA-dependent, transcription from RNA polymerase III promoter, zinc ion binding, transferase activity, metal ion binding	0.0104755	0.149568	0.0465683	0.658028	0.111451	2.02158	A	0.423082	0.153577	0.0495495	0.112943	0.0181376	0.351598	A	0.543721	0	0	0.799099	D	0.155243	0.226208	0.114152	0.169317	0.145043	0.124384	0.120464	0.0922932	0.142748	0.138267	0.138706	dS	0.0042892	0.00384897	0.0206742	0.0193964	dN	0.00277463	0.000267117	0.000720827	0.00101044	dS	0.00437357	0.00385056	0.0204437	0.0195236	dN
ENSG00000198604	BAZ1A	Bromodomain adjacent to zinc finger domain protein 1A (ATP-utilizing chromatin assembly and remodeling factor 1) (hACF1) (ATP-dependent chromatin remodelling protein) (Williams syndrome transcription factor-related chromatin-remodeling factor 180) (WCRF18 [Source:Uniprot/SWISSPROT;Acc:Q9NRL2]	, protein binding, nucleus, transcription, regulation of transcription, DNA-dependent, zinc ion binding, metal ion binding, nuclear chromosome	0.010488	0.247878	0.350172	0	0	0.337347	D	0.00377663	0.297956	0.426982	0.161529	0.0773081	0.288585	D	0.267675	0.454989	0.127471	1.08018	A	0.335658	0.19356	0.216525	0.199525	0.101436	0.121563	0.182962	0.116945	0.186438	0.177015	0.152502	dS	0.00129645	0.0013579	0.0064974	0.0110119	dN	0	0.000329565	0.0016654	0.00259027	dS	0.00124226	0.00137542	0.00656039	0.0109723	dN
ENSG00000108239	TBC1D12	TBC1 domain family member 12. [Source:Uniprot/SWISSPROT;Acc:O60347]	GTPase activator activity, Rab GTPase activator activity, intracellular, regulation of Rab GTPase activity	0.0105235	0.286604	0.503932	0	0	0.398133	D	0.0736944	0.396577	0.701776	0.270349	0.119468	0.499302	D	0.00759945	0	0	0.220457	D	0.303168	0.261439	0.234048	0.217325	0.197293	0.151685	0.256967	0.179429	0.13808	0.208336	0.184015	dS	0.00157407	0.00199515	0.00766757	0.0128751	dN	0	0.000740807	0.00257281	0.00399897	dS	0.00152518	0.00199349	0.00774119	0.0128679	dN
ENSG00000141506	PIK3R5	Phosphoinositide 3-kinase regulatory subunit 5 (PI3-kinase regulatory subunit 5) (PI3-kinase p101 subunit) (PtdIns-3-kinase p101) (p101- PI3K) (Phosphatidylinositol-4,5-bisphosphate 3-kinase regulatory subunit) (PtdIns-3-kinase regulatory subunit) (Protei [Source:Uniprot/SWISSPROT;Acc:Q8WYR1]	nucleus, membrane, nucleus, membrane	0.0105822	0.129833	0.157393	0	0	0.157229	D	0.0670232	0.210618	0.257376	0.12437	0.0616814	0.218051	D	0.31367	0.124936	0.00340146	0.495347	D	0.198245	0.214498	0.164846	0.132816	0.148724	0.103973	0.125068	0.124907	0.124564	0.172062	0.174317	dS	0.00305337	0.00270657	0.0114837	0.018728	dN	0	0.00062266	0.00202208	0.00264118	dS	0.0030099	0.00270385	0.0115802	0.0186899	dN
ENSG00000121413		Zinc finger protein 447. [Source:Uniprot/SWISSPROT;Acc:Q8TBC5]	transcription factor activity, intracellular, nucleus, transcription, regulation of transcription, DNA-dependent, zinc ion binding, metal ion binding	0.0106001	0.128023	0.46084	0	0	0.457974	D	0.00638535	0.123543	0.458362	0.261261	0.0802578	0.542467	D	0.0465022	0.15137	0	0.655904	D	0.202971	0.177724	0.169396	0.188093	0.191095	0.178306	0.198748	0.156943	0.145147	0.199801	0.185124	dS	0.00166933	0.00304201	0.0107983	0.0179097	dN	0	0.00171574	0.00580853	0.0108049	dS	0.00160549	0.00305224	0.0109309	0.0178384	dN
ENSG00000090924	PLEKHG2	pleckstrin homology domain containing, family G (with RhoGef domain) member 2 [Source:RefSeq_peptide;Acc:NP_073746]	Rho guanyl-nucleotide exchange factor activity, intracellular, regulation of Rho protein signal transduction, guanyl-nucleotide exchange factor activity, Rho guanyl-nucleotide exchange factor activity, intracellular, regulation of Rho protein signal transduction	0.0108659	0.125731	0.361408	0.105121	0.0245052	0.276075	D	0.0127295	0.0118607	0.0344	0.183489	0.111269	0.279021	A	0.293843	0.540628	0.312748	0.854485	A	0.106821	0.151965	0.0929266	0.110212	0.126185	0.0958332	0.113369	0.104611	0.122904	0.118699	0.134069	dS	0.0038161	0.00388899	0.0114536	0.0184562	dN	0.000370359	0.0015615	0.00281638	0.00536735	dS	0.00368746	0.00387214	0.0116597	0.0183251	dN
ENSG00000082516	GEMIN5	Gem-associated protein 5 (Gemin5). [Source:Uniprot/SWISSPROT;Acc:Q8TEQ6]	spliceosomal snRNP biogenesis, protein binding, nucleus, nucleoplasm, spliceosome, cytoplasm, protein complex assembly, RNA splicing, nuclear body, snRNA binding	0.010998	0.138863	0.216039	0.0790241	0.0165865	0.218975	D	0.00595364	0.159692	0.250493	0.129995	0.0691401	0.217148	D	1	0.32141	0.120976	0.668079	A	0.19237	0.211484	0.13453	0.188797	0.190636	0.180146	0.223624	0.135197	0.134642	0.162797	0.231188	dS	0.00321011	0.00255118	0.0103713	0.0135025	dN	0.000210329	0.000694978	0.00179616	0.00328471	dS	0.00315921	0.00255139	0.0104293	0.0135086	dN
ENSG00000151623	NR3C2	Mineralocorticoid receptor (MR). [Source:Uniprot/SWISSPROT;Acc:P08235]	, transcription factor activity, steroid hormone receptor activity, receptor activity, steroid binding, protein binding, nucleus, transcription, regulation of transcription, DNA-dependent, sodium ion homeostasis, signal transduction, excretion, zinc ion binding, lipid binding, sequence-specific DNA binding, metal ion binding, steroid binding, protein binding, sodium ion homeostasis, excretion	0.0110351	0.283496	0.193792	1.10994	0.310881	2.65549	A	1	0.222814	0.153993	0.215968	0.079477	0.445617	A	0.308479	0	0	0.431727	D	0.365641	0.261172	0.186799	0.246509	0.200691	0.132282	0.160584	0.136357	0.265043	0.174112	0.196307	dS	0.00115908	0.00213466	0.00682914	0.0111404	dN	0.00107999	0.00032122	0.000735196	0.00157199	dS	0.00129361	0.00212375	0.00666115	0.0111651	dN
ENSG00000006607	FARP2	FERM, RhoGEF and pleckstrin domain-containing protein 2 (FERM domain including RhoGEF) (FIR). [Source:Uniprot/SWISSPROT;Acc:O94887]	guanyl-nucleotide exchange factor activity, Rho guanyl-nucleotide exchange factor activity, binding, intracellular, cytoplasm, cytoskeleton, cytoskeletal protein binding, membrane, neuron remodeling, Rac protein signal transduction, regulation of Rho protein signal transduction	0.0110566	0.120144	0.113811	0.532527	0.300227	0.859548	A	1	0.209484	0.201743	0.175142	0.108178	0.263981	D	0.612077	0.31937	0.10052	0.730574	A	0.240761	0.265848	0.157775	0.202154	0.2259	0.147223	0.163977	0.13639	0.260084	0.210423	0.157585	dS	0.003569	0.00289965	0.0127776	0.019614	dN	0.00175168	0.000681018	0.00177036	0.00345126	dS	0.00387939	0.00286358	0.0121932	0.019873	dN
ENSG00000196376	SLC35F1	solute carrier family 35, member F1 [Source:RefSeq_peptide;Acc:NP_001025029]		0.0112626	0.282987	0.71527	0	0	0.644802	D	2.119e-07	0.380201	0.994895	0	0	0.0835155	D	0.00934713	0	0	0.831167	D	0.355373	0.448778	0.266629	0.246398	0.199796	0.168677	0.179627	0.153362	0.187109	0.253615	0.253959	dS	0.00171786	0.00142259	0.00710981	0.0107095	dN	0	0.00131915	0.00389776	0.00542882	dS	0.00172019	0.0014326	0.0071079	0.0107079	dN
ENSG00000198959	TGM2	Protein-glutamine gamma-glutamyltransferase 2 (EC 2.3.2.13) (Tissue transglutaminase) (TGase C) (TGC) (TG(C)) (Transglutaminase-2) (TGase- H). [Source:Uniprot/SWISSPROT;Acc:P21980]	protein-glutamine gamma-glutamyltransferase activity, calcium ion binding, GTP binding, proteinaceous extracellular matrix, cytosol, G-protein coupled receptor protein signaling pathway, acyltransferase activity, membrane, transferase activity, peptide cross-linking, positive regulation of cell adhesion	0.0112894	0.282158	0.338561	0	0	0.230532	D	0.00344309	0.398981	0.488894	0.0563813	0	0.197014	D	0.3969	0.203162	0.0328333	0.630488	D	0.340634	0.2929	0.204678	0.201291	0.221599	0.177573	0.207329	0.191062	0.180531	0.202379	0.228971	dS	0.00221629	0.00281628	0.00946559	0.0129098	dN	0	0.000832982	0.0019688	0.00264427	dS	0.00218866	0.0028208	0.00948983	0.0129	dN
ENSG00000118985	ELL2	RNA polymerase II elongation factor ELL2. [Source:Uniprot/SWISSPROT;Acc:O00472]	RNA polymerase II transcription factor activity, nucleus, transcription, regulation of transcription, DNA-dependent, RNA elongation from RNA polymerase II promoter, transcription elongation factor complex, RNA polymerase II transcription factor activity, nucleus, transcription, regulation of transcription, DNA-dependent, RNA elongation from RNA polymerase II promoter, transcription elongation fac…	0.0113687	0.283431	0.685622	0.130465	0	0.780286	D	5.87222e-06	0.317308	0.787676	0.0670187	0	0.215192	D	0.0157816	0.14299	0	0.772432	D	0.379202	0.38635	0.232637	0.261062	0.175738	0.199895	0.215111	0.146138	0.180083	0.2106	0.242347	dS	0.00179872	0.00168341	0.00703646	0.0118561	dN	0.000194454	0.00129427	0.00328307	0.00620546	dS	0.0018221	0.00167961	0.00702355	0.0118633	dN
ENSG00000168938	PPIC	Peptidyl-prolyl cis-trans isomerase C (EC 5.2.1.8) (PPIase) (Rotamase) (Cyclophilin C). [Source:Uniprot/SWISSPROT;Acc:P45877]	peptidyl-prolyl cis-trans isomerase activity, cytoplasm, protein folding, signal transduction, cyclosporin A binding, isomerase activity, unfolded protein binding	0.0113788	0.266205	0.232653	1.05344	0.300355	2.56558	A	0.0644023	0.362443	0.313039	0.413784	0.131201	0.943856	A	0.59569	0.464798	0.0382049	1.82958	A	0.178485	0.27548	0.162365	0.125337	0.142571	0.153439	0.15502	0.130403	0.172654	0.139921	0.201523	dS	0.00245294	0.0018909	0.0076781	0.0126968	dN	0.00215514	0.000382712	0.000908976	0.00115922	dS	0.00253013	0.00189126	0.00758147	0.0127293	dN
ENSG00000129467	ADCY4	Adenylate cyclase type 4 (EC 4.6.1.1) (Adenylate cyclase type IV) (ATP pyrophosphate-lyase 4) (Adenylyl cyclase 4). [Source:Uniprot/SWISSPROT;Acc:Q8NFM4]	magnesium ion binding, adenylate cyclase activity, intracellular, intracellular, cAMP biosynthetic process, G-protein signaling, coupled to cAMP nucleotide second messenger, G-protein signaling, coupled to cAMP nucleotide second messenger, intracellular signaling cascade, membrane, integral to membrane, dendrite, dendrite	0.0114341	0.222359	0.210737	0	0	0.133059	D	0.0820676	0.333064	0.317564	0.110189	0.0432519	0.222879	D	0.692633	0.17632	0.029346	0.541167	D	0.22763	0.242994	0.186753	0.15489	0.159985	0.196679	0.134727	0.150518	0.185759	0.161806	0.152978	dS	0.00252955	0.00199112	0.00829792	0.0129899	dN	0	0.000384353	0.00122971	0.00159806	dS	0.00244895	0.00199953	0.00836428	0.012989	dN
ENSG00000204300		PMP22 claudin domain-containing protein [Source:RefSeq_peptide;Acc:NP_001013765]		0.0114762	0.349408	1.28362	2.28339	0.877872	4.65045	A	0.0613828	0.360162	1.3108	1.21191	0.693721	1.91168	D	0.373649	1.76335	0.692764	3.49936	A	0.209054	0.313786	0.198899	0.244214	0.228883	0.185454	0.219687	0.175866	0.216296	0.228696	0.281671	dS	0.00276144	0.00289659	0.0110097	0.014373	dN	0.00536126	0.00278774	0.00683983	0.0110014	dS	0.00292408	0.00286678	0.0107901	0.0144286	dN
ENSG00000186871		CDNA FLJ90238 fis, clone NT2RM2000632, weakly similar to EXCISION REPAIR PROTEIN ERCC-6. [Source:Uniprot/SPTREMBL;Acc:Q8NCI1]	DNA binding, helicase activity, ATP binding, DNA binding, helicase activity, ATP binding	0.0115478	0.255533	0.565527	0	0	0.323098	D	0.00579152	0.322727	0.726679	0.184113	0.0714232	0.353354	D	0.182545	0.505296	0.207743	0.989264	D	0.20474	0.351846	0.17726	0.226475	0.208101	0.193619	0.154902	0.171337	0.182958	0.168145	0.166267	dS	0.00154123	0.00209107	0.0062627	0.00949482	dN	0	0.0013652	0.00199893	0.00389098	dS	0.00149072	0.00209878	0.00632804	0.00947829	dN
ENSG00000198892		Transmembrane protein 58 precursor. [Source:Uniprot/SWISSPROT;Acc:Q96DD7]	membrane, integral to membrane	0.0115854	0.138971	0.0526469	0.758616	0.126222	2.34655	A	0.197054	0.180585	0.0697603	0.184963	0.0383084	0.52157	A	0.497672	0	0	0.651588	D	0.15846	0.186536	0.132665	0.151167	0.151974	0.0992849	0.156252	0.106129	0.156956	0.144458	0.113957	dS	0.00246046	0.00281769	0.00776057	0.0134773	dN	0.00157836	0.000168006	0.00032863	0.000654767	dS	0.00254045	0.00281454	0.00767038	0.0135107	dN
ENSG00000133313	CNDP2	Cytosolic nonspecific dipeptidase (Glutamate carboxypeptidase-like protein 1) (CNDP dipeptidase 2). [Source:Uniprot/SWISSPROT;Acc:Q96KP4]	, carboxypeptidase activity, proteolysis, metallopeptidase activity, protein dimerization activity, proteolysis, metallopeptidase activity, hydrolase activity, cytosol nonspecific dipeptidase activity, protein dimerization activity	0.0116253	0.130279	0.0534378	0.52172	0.177486	1.15528	A	0.00172145	0.321157	0.125703	0.260925	0.120518	0.480857	A	0.114203	0.46686	0.126099	1.16417	A	0.258095	0.388328	0.162485	0.185847	0.207322	0.179594	0.307578	0.161674	0.199359	0.165312	0.248436	dS	0.00289811	0.00247744	0.0128047	0.0153178	dN	0.00129889	0.000332368	0.000733565	0.00100187	dS	0.00300298	0.00243728	0.0126877	0.015358	dN
ENSG00000066294	CD84	SLAM family member 5 precursor (Signaling lymphocytic activation molecule 5) (Leukocyte differentiation antigen CD84) (CD84 antigen) (Cell surface antigen MAX.3) (Hly9-beta). [Source:Uniprot/SWISSPROT;Acc:Q9UIB8]	, receptor activity, protein binding, plasma membrane, integral to plasma membrane, defense response, cell adhesion, homophilic cell adhesion	0.0116388	0.335804	1.15322	0	0	0.408048	D	0.00742966	0.22806	0.798963	0.212482	0.00590242	0.585948	D	0.517428	0.76332	0.180903	2.00998	D	0.185751	0.31457	0.237314	0.216142	0.203093	0.173482	0.302323	0.19103	0.190057	0.228173	0.175349	dS	0.00249977	0.00204106	0.00710067	0.0137734	dN	0	0.00190084	0.00504868	0.00883681	dS	0.00243364	0.00205784	0.00719609	0.0137181	dN
ENSG00000174137		Protein FAM53A (Dorsal neural-tube nuclear protein). [Source:Uniprot/SWISSPROT;Acc:Q6NSI3]	nucleus	0.0116446	0.18595	0.459519	0.965356	0.457799	1.7444	A	8.97521e-05	0.180512	0.423363	0.861361	0.55276	1.26047	A	0.50894	0.549952	0.214117	1.11752	A	0.137412	0.162974	0.150948	0.161729	0.177501	0.142505	0.146812	0.110731	0.170094	0.158452	0.21973	dS	0.00400552	0.00498875	0.0139314	0.0245147	dN	0.00358064	0.00185817	0.00481704	0.00907919	dS	0.00405622	0.00496687	0.0138249	0.024542	dN
ENSG00000171864	PRND	Prion-like protein doppel precursor (PrPLP) (Prion protein 2). [Source:Uniprot/SWISSPROT;Acc:Q9UKY0]	membrane, GPI anchor binding, membrane, GPI anchor binding	0.0116691	0.345492	0.457114	1.22432	0.389051	2.77971	A	0.156292	0.345432	0.464551	0.439833	0.16186	0.917493	D	0.779292	0.333662	0	1.75727	D	0.196568	0.339526	0.234109	0.266212	0.211762	0.205956	0.238966	0.21426	0.251246	0.231336	0.359835	dS	0.00378188	0.00249638	0.0110043	0.0153922	dN	0.00390193	0.000931476	0.00287284	0.00458737	dS	0.00393093	0.00247681	0.0108207	0.01546	dN
ENSG00000187867				0.0117413	0.179693	0.577732	0	0	0.282269	D	0.0561431	0.13081	0.423858	0.258519	0.0863869	0.534909	D	0.311779	0.317451	0.0525404	0.965076	D	0.182378	0.187811	0.127317	0.152687	0.144368	0.154992	0.163683	0.146875	0.162624	0.138904	0.22611	dS	0.00269657	0.00316605	0.0126585	0.0192443	dN	0	0.0017807	0.00484863	0.00882502	dS	0.00262903	0.00318382	0.0127598	0.0192131	dN
ENSG00000076944	STXBP2	Syntaxin-binding protein 2 (Unc-18 homolog 2) (Unc-18B) (Unc18-2). [Source:Uniprot/SWISSPROT;Acc:Q15833]	cellular_component, intracellular protein transport, vesicle docking during exocytosis, vesicle-mediated transport, syntaxin-2 binding, syntaxin-3 binding, vesicle docking during exocytosis, vesicle-mediated transport	0.0120828	0.161614	0.0497799	0.183239	0.0444913	0.480122	A	0.000873609	0.12699	0.0366481	0.156411	0.0721979	0.2859	A	0.874775	0.0611063	0.00346602	0.269319	A	0.0913708	0.161712	0.152115	0.121264	0.108446	0.123248	0.1812	0.0912159	0.158501	0.126002	0.16551	dS	0.00435077	0.00454254	0.0123869	0.0231247	dN	0.000772203	0.00021963	0.000564839	0.000834757	dS	0.00437191	0.00454009	0.0123727	0.0230804	dN
ENSG00000151552	QDPR	Dihydropteridine reductase (EC 1.5.1.34) (HDHPR) (Quinoid dihydropteridine reductase). [Source:Uniprot/SWISSPROT;Acc:P09417]	6,7-dihydropteridine reductase activity, cytoplasm, amino acid metabolic process, L-phenylalanine catabolic process, tetrahydrobiopterin biosynthetic process, metabolic process, electron carrier activity, dihydrobiopterin metabolic process, 6,7-dihydropteridine reductase activity, cytoplasm, amino acid metabolic process, L-phenylalanine catabolic process, tetrahydrobiopterin biosynthetic process,…	0.0121661	0.304851	0.117237	0.957929	0.154151	2.85321	A	1	0.420055	0.166912	0.168371	0.0271048	0.512009	A	0.00672754	0.888788	0.21331	2.32368	A	0.264212	0.258549	0.159165	0.260047	0.242629	0.216071	0.221655	0.146923	0.164936	0.220504	0.292095	dS	0.00222448	0.00256108	0.00867708	0.012394	dN	0.00175004	0.000204631	0.000435678	0.00102629	dS	0.0023145	0.00254507	0.00856226	0.012422	dN
ENSG00000179455	MKRN3	Makorin-3 (Zinc finger protein 127) (RING finger protein 63). [Source:Uniprot/SWISSPROT;Acc:Q13064]	nucleic acid binding, protein binding, zinc ion binding, ribonucleoprotein complex, metal ion binding	0.0121775	0.122371	0.361855	0	0	0.239805	D	0.281834	0.1457	0.426807	0.34884	0.166208	0.620308	D	0.212142	0.217874	0.0467929	0.600838	D	0.134743	0.157958	0.118209	0.130339	0.153211	0.105585	0.166507	0.109582	0.123807	0.147898	0.152869	dS	0.00273499	0.0032459	0.0104931	0.0172887	dN	0	0.0012584	0.00304355	0.00554091	dS	0.00266107	0.00326229	0.0106031	0.0172809	dN
ENSG00000168702	LRP1B	Low-density lipoprotein receptor-related protein 1B precursor (Low- density lipoprotein receptor-related protein-deleted in tumor) (LRP- DIT). [Source:Uniprot/SWISSPROT;Acc:Q9NZR2]	, receptor activity, low-density lipoprotein receptor activity, calcium ion binding, receptor-mediated endocytosis, protein transport, membrane, integral to membrane, receptor activity, low-density lipoprotein receptor activity, low-density lipoprotein receptor activity, calcium ion binding, protein binding, membrane fraction, receptor-mediated endocytosis, protein transport, membrane, integral t…	0.012396	0.322169	0.171192	0.267069	0.143188	0.447145	A	0.767492	0.366217	0.197172	0.123127	0.0825614	0.174122	D	0.0288788	0.237306	0.12069	0.408383	A	0.243184	0.234363	0.212796	0.214474	0.169518	0.175937	0.160869	0.138764	0.19966	0.235726	0.230512	dS	0.00199974	0.00222283	0.00844947	0.0123582	dN	0.000431274	0.000224756	0.000773983	0.00113879	dS	0.00214541	0.00220217	0.00822162	0.0124364	dN
ENSG00000163069	SGCB	Beta-sarcoglycan (Beta-SG) (43 kDa dystrophin-associated glycoprotein) (43DAG) (A3b). [Source:Uniprot/SWISSPROT;Acc:Q16585]	cytoskeleton, integral to plasma membrane, cytoskeleton organization and biogenesis, muscle development, sarcoglycan complex, membrane, cytoskeleton, integral to plasma membrane, cytoskeleton organization and biogenesis, muscle development, sarcoglycan complex, membrane	0.0124338	0.335557	0.146947	1.43502	0.353818	3.69366	A	1	0.450025	0.200491	0.242033	0.0596974	0.61749	A	0.339584	0	0	0.562746	D	0.48894	0.285557	0.267998	0.19502	0.197355	0.173788	0.174781	0.160046	0.256965	0.188223	0.215724	dS	0.00122855	0.00202375	0.00703288	0.0133649	dN	0.00147715	0.00021171	0.000690847	0.000958029	dS	0.00136512	0.00200565	0.00683933	0.0134307	dN
ENSG00000177302	TOP3A	DNA topoisomerase 3-alpha (EC 5.99.1.2) (DNA topoisomerase III alpha). [Source:Uniprot/SWISSPROT;Acc:Q13472]	, DNA topoisomerase type I activity, nucleus, chromosome, DNA topological change, DNA unwinding during replication, DNA modification, chromosome organization and biogenesis (sensu Eukaryota), meiosis, zinc ion binding, metal ion binding	0.0124547	0.121397	0.134203	0.468711	0.179849	0.969303	A	0.220127	0.0879744	0.0972699	0.203015	0.119271	0.317147	A	0.0320192	0.060042	0.00445349	0.237152	D	0.14836	0.255359	0.134534	0.171762	0.133733	0.101414	0.134134	0.128766	0.1596	0.116736	0.153857	dS	0.00254789	0.00282811	0.0133858	0.0157226	dN	0.0010886	0.000732455	0.00181687	0.00272603	dS	0.0026953	0.0028008	0.0131538	0.0158188	dN
ENSG00000140464	PML	Probable transcription factor PML (Tripartite motif-containing protein 19) (RING finger protein 71). [Source:Uniprot/SWISSPROT;Acc:P29590]	response to hypoxia, DNA binding, transcription coactivator activity, protein binding, intracellular, insoluble fraction, nucleus, nucleoplasm, nucleolus, transcription, regulation of transcription, DNA-dependent, protein complex assembly, DNA damage response, signal transduction by p53 class mediator resulting in cell cycle arrest, zinc ion binding, negative regulation of transcription, negative…	0.012457	0.145266	0.386449	0.0812996	0	0.383572	D	0.000787373	0.174151	0.472102	0.137248	0.0509544	0.275075	D	1.74945e-05	0	0	0.158304	D	0.177314	0.256655	0.128577	0.139486	0.167665	0.166735	0.192418	0.138387	0.178048	0.182813	0.145498	dS	0.00242592	0.0026257	0.01067	0.013562	dN	0.000175292	0.00157927	0.00323481	0.00448097	dS	0.00240237	0.0026218	0.0106962	0.0135778	dN
ENSG00000070018	LRP6	Low-density lipoprotein receptor-related protein 6 precursor. [Source:Uniprot/SWISSPROT;Acc:O75581]	receptor activity, low-density lipoprotein receptor activity, protein binding, membrane fraction, membrane fraction, plasma membrane, endocytosis, multicellular organismal development, anterior/posterior pattern formation, anterior/posterior pattern formation, gastrulation (sensu Mammalia), gastrulation (sensu Mammalia), integral to membrane, Wnt receptor signaling pathway, negative regulation of…	0.0124916	0.463378	0.0251893	0.169559	0.0419213	0.440994	A	0.118134	0.48967	0.0265634	0.0563446	0.0194722	0.122545	A	0.598431	0.0351481	0.00193452	0.156238	A	0.473949	0.350506	0.471026	0.304879	0.403927	0.299597	0.22268	0.252227	0.346839	0.267699	0.383874	dS	0.00204819	0.00331211	0.00812774	0.0137922	dN	0.000286854	5.19029e-05	0.000170954	0.000189697	dS	0.00215595	0.00328725	0.00793749	0.0138835	dN
ENSG00000140749	IGSF6	immunoglobulin superfamily, member 6 [Source:RefSeq_peptide;Acc:NP_005840]	transmembrane receptor activity, integral to plasma membrane, immune response, cell surface receptor linked signal transduction	0.0125651	0.347811	1.19418	0	0	0.501842	D	0.000698502	0.460304	1.62733	0.116489	0	0.363365	D	0.0692622	0.258861	0	1.3391	D	0.239261	0.311689	0.197564	0.219787	0.198601	0.227055	0.227746	0.219449	0.20396	0.200078	0.269597	dS	0.00282131	0.00284647	0.011248	0.0149483	dN	0	0.00248803	0.00629163	0.00927442	dS	0.00281691	0.00284315	0.0112639	0.0149247	dN
ENSG00000108828	VAT1	Synaptic vesicle membrane protein VAT-1 homolog (EC 1.-.-.-). [Source:Uniprot/SWISSPROT;Acc:Q99536]	synaptic vesicle, zinc ion binding, integral to membrane, oxidoreductase activity, DNA binding, nucleus, zinc ion binding, cell growth, oxidoreductase activity	0.0126176	0.281119	0.160803	1.26183	0.39023	2.93946	A	0.293499	0.385503	0.218444	0.331949	0.127118	0.689352	A	0.0240521	1.08229	0.221868	3.06459	A	0.407083	0.360088	0.22958	0.192157	0.178793	0.174674	0.187169	0.200595	0.168701	0.178411	0.193738	dS	0.0015252	0.00137893	0.00881474	0.0156192	dN	0.00160044	0.000231201	0.00095419	0.00143651	dS	0.00180186	0.00133184	0.00855578	0.0157599	dN
ENSG00000205531		Nucleosome assembly protein 1-like 4 (Nucleosome assembly protein 2) (NAP2). [Source:Uniprot/SWISSPROT;Acc:Q99733]	nucleus, chromatin assembly complex, cytoplasm, nucleosome assembly, unfolded protein binding	0.0126445	0.27611	0.0917001	0.466807	0.115535	1.21451	A	0.10887	0.172023	0.0564829	0.153731	0.0552758	0.33004	A	0.258199	0	0	0.269537	D	0.216848	0.250407	0.168574	0.200489	0.170838	0.149829	0.184505	0.127753	0.207114	0.148845	0.178242	dS	0.00305259	0.00344256	0.0127018	0.0170288	dN	0.00128553	0.000260659	0.000641155	0.00102499	dS	0.00315951	0.00342244	0.0125131	0.017095	dN
ENSG00000137460			actin binding, cellular component organization and biogenesis, actin cytoskeleton organization and biogenesis	0.0126969	0.0996737	0.224307	0.216956	0.0262053	0.728782	D	0.000716764	0.124197	0.285015	0.247172	0.11826	0.427785	D	0.38903	1.05061	0.60816	1.66755	A	0.362419	0.361029	0.220241	0.22986	0.218159	0.138257	0.184628	0.155202	0.265227	0.217496	0.280197	dS	0.00149614	0.00191889	0.0075555	0.0131957	dN	0.000271698	0.00129069	0.00313252	0.00569394	dS	0.00148325	0.0019224	0.00758307	0.0131706	dN
ENSG00000095794	CREM	cAMP-responsive element modulator. [Source:Uniprot/SWISSPROT;Acc:Q03060]	transcription factor activity, nucleus, regulation of transcription, DNA-dependent, cAMP response element binding protein binding, sequence-specific DNA binding, protein dimerization activity, transcription factor activity, nucleus, regulation of transcription, DNA-dependent, sequence-specific DNA binding, protein dimerization activity, transcription factor activity, nucleus, regulation of transc…	0.0128178	0.110914	0.0599259	0.581242	0.145731	1.50241	A	0.00122886	0.132061	0.0677063	0.343565	0.152769	0.65108	A	0.859369	0.254506	0.0161243	1.08725	A	0.166018	0.380517	0.153817	0.159476	0.212509	0.142461	0.180968	0.149637	0.205444	0.160165	0.214428	dS	0.00281961	0.00217565	0.0100313	0.0141444	dN	0.00136263	0.000368917	0.000695594	0.00101166	dS	0.00285731	0.00214742	0.009984	0.0141392	dN
ENSG00000178752		CDNA FLJ37034 fis, clone BRACE2011478 (Hypothetical protein FLJ37034). [Source:Uniprot/SPTREMBL;Acc:Q8N9J7]		0.0128418	0.234322	0.499722	0	0	0.269597	D	0.0623689	0.310588	0.672486	0.124564	0	0.59116	D	0.0204385	0	0	0.51146	D	0.240009	0.290216	0.225072	0.247198	0.260999	0.204843	0.225446	0.187543	0.322453	0.232144	0.222217	dS	0.00400941	0.00290119	0.0112822	0.0180515	dN	0	0.00157083	0.00483879	0.00846912	dS	0.00396355	0.00289625	0.0114058	0.0179585	dN
ENSG00000187688	TRPV2	Transient receptor potential cation channel subfamily V member 2 (TrpV2) (osm-9-like TRP channel 2) (OTRPC2) (Vanilloid receptor-like protein 1) (VRL-1). [Source:Uniprot/SWISSPROT;Acc:Q9Y5S1]	, ion channel activity, calcium channel activity, calcium ion binding, integral to plasma membrane, ion transport, calcium ion transport, sensory perception, membrane, ion channel activity, cation channel activity, calcium channel activity, calcium channel activity, calcium ion binding, intracellular, plasma membrane, integral to plasma membrane, ion transport, calcium ion transport, sensory perc…	0.0129489	0.113119	0.197909	0	0	0.246462	D	0.0744943	0.138763	0.23636	0.50902	0.305353	0.784472	A	0.906494	0.560381	0.122905	1.49345	A	0.222034	0.302535	0.216096	0.181587	0.180375	0.118324	0.145532	0.131738	0.135312	0.108258	0.164123	dS	0.00232018	0.00143313	0.00896947	0.0158518	dN	0	0.000682864	0.00296817	0.00441947	dS	0.0020988	0.00150794	0.00924666	0.0157264	dN
ENSG00000166183		Full-length cDNA clone CS0DM001YM08 of Fetal liver of Homo sapiens (human) (Fragment). [Source:Uniprot/SPTREMBL;Acc:Q86U10]	asparaginase activity, amino acid metabolic process	0.0130006	0.216514	0.314474	1.05826	0.519423	1.87191	A	0.0161262	0.174711	0.249764	0.665127	0.37007	1.07423	A	0.33684	0.67926	0.239537	1.43175	A	0.249394	0.289569	0.229526	0.156091	0.24868	0.132269	0.163992	0.146271	0.188258	0.166457	0.237965	dS	0.00298548	0.00337841	0.00966882	0.0191551	dN	0.00276593	0.00121669	0.00280361	0.00383236	dS	0.00311407	0.00332346	0.00940144	0.019286	dN
ENSG00000162004		coiled-coil domain containing 78 isoform 1 [Source:RefSeq_peptide;Acc:NP_001026907]		0.0131723	0.186177	0.710171	0	0	0.57483	D	0.079036	0.180358	0.676621	0.537079	0.262436	0.931254	D	0.00131428	0	0	0.418535	D	0.232445	0.288177	0.1292	0.156069	0.143307	0.15904	0.106848	0.11347	0.149412	0.121211	0.15852	dS	0.00352955	0.0047808	0.0239149	0.0225304	dN	0	0.00520922	0.0117099	0.0133717	dS	0.00337094	0.00485958	0.0241229	0.0224846	dN
ENSG00000171861	RNMTL1	RNA methyltransferase like 1 [Source:RefSeq_peptide;Acc:NP_060616]	RNA binding, RNA processing, RNA methyltransferase activity, transferase activity, RNA binding, RNA processing, RNA methyltransferase activity, transferase activity	0.0132342	0.163384	0.211982	0	0	0.207615	D	0.0844989	0.217929	0.274528	0.310939	0.157211	0.535168	A	0.188753	0.101606	0.00376169	0.450574	D	0.256574	0.233363	0.183161	0.20331	0.193807	0.184009	0.257805	0.152956	0.17527	0.167439	0.225619	dS	0.00390087	0.00410179	0.0128263	0.0216982	dN	0	0.00106217	0.00260758	0.00489917	dS	0.00377065	0.00414397	0.013001	0.0216634	dN
ENSG00000118523	CTGF	Connective tissue growth factor precursor (Hypertrophic chondrocyte- specific protein 24). [Source:Uniprot/SWISSPROT;Acc:P29279]	cartilage condensation, cartilage condensation, ossification, ossification, angiogenesis, angiogenesis, regulation of cell growth, integrin binding, integrin binding, protein binding, insulin-like growth factor binding, extracellular region, extracellular region, proteinaceous extracellular matrix, proteinaceous extracellular matrix, extracellular space, soluble fraction, plasma membrane, DNA rep…	0.0132786	0.398094	0.141771	0.61095	0.125135	1.68759	A	0.00309441	0.379207	0.109414	0.472758	0.15139	0.973424	A	0.135666	0.530537	0.0513259	1.80277	A	0.212933	0.327828	0.164086	0.195479	0.188085	0.146258	0.134792	0.146645	0.189004	0.181012	0.174182	dS	0.00245906	0.00193441	0.00969366	0.012734	dN	0.001229	0.000183011	0.0004635	0.000726032	dS	0.0024756	0.00192905	0.0096504	0.0127564	dN
ENSG00000148400		Neurogenic locus notch homolog protein 1 precursor (Notch 1) (hN1) (Translocation-associated notch protein TAN-1) [Contains: Notch 1 extracellular truncation; Notch 1 intracellular domain]. [Source:Uniprot/SWISSPROT;Acc:P46531]	cell fate specification, epithelial to mesenchymal transition, sprouting angiogenesis, chromatin binding, receptor activity, calcium ion binding, protein binding, nucleus, cytoplasm, immune response, Notch signaling pathway, multicellular organismal development, determination of left/right symmetry, compartment specification, axonogenesis, foregut morphogenesis, endoderm development, heart develo…	0.0132977	0.222463	0.0937528	0.0171779	0.000629708	0.0832133	D	0.0256646	0.200782	0.0849514	0.0418657	0.022631	0.0688543	D	0.866704	0.0828561	0.0304315	0.175598	D	0.231218	0.211907	0.128462	0.136103	0.180893	0.184833	0.160061	0.166844	0.210927	0.184209	0.251519	dS	0.00385222	0.00478978	0.0168302	0.0268249	dN	6.15903e-05	0.000398633	0.000847045	0.0014326	dS	0.00378318	0.00481961	0.0169892	0.0267259	dN
ENSG00000122779		Transcription intermediary factor 1-alpha (TIF1-alpha) (Tripartite motif-containing protein 24) (RING finger protein 82). [Source:Uniprot/SWISSPROT;Acc:O15164]	DNA binding, specific RNA polymerase II transcription factor activity, transcription coactivator activity, intracellular, nucleus, cytoplasm, transcription, regulation of transcription, DNA-dependent, transcription from RNA polymerase II promoter, zinc ion binding, ligand-dependent nuclear receptor binding, metal ion binding, protein binding, intracellular, cytoplasm, zinc ion binding, ligand-dep…	0.0133853	0.273854	0.313138	0	0	0.162181	D	0.000772116	0.395752	0.461891	0.021037	0	0.0863958	D	0.00732405	0	0	0.141563	D	0.18006	0.229836	0.120625	0.129498	0.187407	0.140026	0.212679	0.121779	0.211969	0.122709	0.133177	dS	0.0024926	0.00228819	0.00864849	0.012819	dN	0	0.000504988	0.000997763	0.00159421	dS	0.00248075	0.00230731	0.0086516	0.0128156	dN
ENSG00000051128		Homer protein homolog 3 (Homer-3). [Source:Uniprot/SWISSPROT;Acc:Q9NSC5]	, protein binding, cellular_component, protein targeting, protein binding, cellular_component, protein targeting, metabotropic glutamate receptor signaling pathway	0.0134109	0.14126	0.0917978	0.591013	0.147568	1.5312	A	0.442622	0.098476	0.0632456	0.122893	0.0471211	0.252915	A	0.263707	0	0	0.237471	D	0.149241	0.115351	0.0718695	0.097418	0.108594	0.085151	0.102977	0.108116	0.0843007	0.103216	0.129518	dS	0.00226549	0.00354302	0.0192041	0.0192861	dN	0.00130466	0.000262624	0.000875449	0.00119162	dS	0.00242923	0.00350438	0.0189733	0.0193667	dN
ENSG00000169071	ROR2	Tyrosine-protein kinase transmembrane receptor ROR2 precursor (EC 2.7.10.1) (Neurotrophic tyrosine kinase, receptor-related 2). [Source:Uniprot/SWISSPROT;Acc:Q01974]	nucleotide binding, protein-tyrosine kinase activity, receptor activity, ATP binding, protein amino acid phosphorylation, membrane, integral to membrane, transferase activity, nucleotide binding, skeletal development, skeletal development, cartilage condensation, cartilage condensation, somitogenesis, somitogenesis, transmembrane receptor protein tyrosine kinase activity, receptor activity, prote…	0.0134281	0.189138	0.0598287	0.455298	0.14151	1.05735	A	0.0184166	0.156256	0.0478398	0.146239	0.0736221	0.255055	A	0.912032	0.079604	0.00428587	0.356636	A	0.313039	0.219933	0.136951	0.173177	0.190169	0.126455	0.155513	0.161859	0.199133	0.213835	0.172766	dS	0.00176122	0.00251681	0.0127418	0.0145084	dN	0.000681156	0.00014935	0.000467859	0.000676982	dS	0.0019284	0.00248875	0.0125222	0.0145932	dN
ENSG00000186340	THBS2	Thrombospondin-2 precursor. [Source:Uniprot/SWISSPROT;Acc:P35442]	structural molecule activity, calcium ion binding, protein binding, extracellular region, proteinaceous extracellular matrix, cell adhesion, heparin binding	0.0134346	0.156565	0.142349	0	0	0.129881	D	7.64305e-05	0.154194	0.143543	0.0245528	0.00245194	0.0752876	D	0.696107	0.226608	0.0589954	0.574767	A	0.236506	0.310634	0.187569	0.198943	0.158106	0.142259	0.149237	0.140758	0.19415	0.146029	0.14206	dS	0.00256496	0.00246763	0.011447	0.0165921	dN	0	0.000584823	0.00166086	0.00252636	dS	0.00257222	0.00244978	0.0114663	0.0165793	dN
ENSG00000141510	TP53	Cellular tumor antigen p53 (Tumor suppressor p53) (Phosphoprotein p53) (Antigen NY-CO-13). [Source:Uniprot/SWISSPROT;Acc:P04637]	protein import into nucleus, translocation, DNA strand annealing activity, in utero embryonic development, transcription factor activity, nuclease activity, copper ion binding, protein binding, ATP binding, insoluble fraction, nucleus, nucleoplasm, replication fork, nucleolus, cytoplasm, mitochondrion, cytosol, base-excision repair, nucleotide-excision repair, transcription, regulation of transcr…	0.0135131	0.123253	0.278944	0	0	0.40185	D	0.0688662	0.126389	0.288856	0.358542	0.134921	0.71846	A	0.0187335	0	0	0.560852	D	0.331707	0.292367	0.247302	0.128549	0.14565	0.131228	0.172338	0.115441	0.110615	0.109669	0.17839	dS	0.00177523	0.00183506	0.00862769	0.0163768	dN	0	0.00105881	0.00424923	0.00419047	dS	0.00175218	0.00183409	0.00871698	0.016335	dN
ENSG00000102837	OLFM4	olfactomedin 4 precursor [Source:RefSeq_peptide;Acc:NP_006409]	, extracellular space, membrane, latrotoxin receptor activity	0.0135967	0.28189	0.788337	0	0	0.357801	D	0.36773	0.386058	1.07704	0.361332	0.1738	0.636409	D	0.0289322	0.13701	0.00892061	0.571091	D	0.154026	0.236294	0.15402	0.185019	0.18479	0.120908	0.1424	0.134998	0.182529	0.169817	0.144632	dS	0.00239367	0.00259555	0.00835637	0.0143595	dN	0	0.00144952	0.00306127	0.00629052	dS	0.00228525	0.00262009	0.00851767	0.0143024	dN
ENSG00000186118				0.0137976	0.269469	0.581438	3.80775	1.48617	7.78313	A	1	0.349699	0.754967	1.06347	0.517648	1.89445	A	0.0199682	3.0805	1.13262	6.44749	A	0.492311	0.430933	0.23861	0.229604	0.209569	0.139813	0.197533	0.150039	0.238438	0.211905	0.168769	dS	0.0015059	0.00175728	0.00735421	0.010155	dN	0.00476546	0.00132236	0.00314166	0.00419628	dS	0.00181236	0.00171669	0.00702394	0.0102593	dN
ENSG00000163424		Uncharacterized protein C3orf30. [Source:Uniprot/SWISSPROT;Acc:Q96M34]		0.0138624	0.34042	1.69362	0.446143	0.070301	1.36879	D	2.03932e-05	0.410425	2.09728	0.413187	0.134496	0.855718	D	0.924655	0.840381	0.295337	1.78858	D	0.322826	0.164101	0.292249	0.315419	0.323681	0.198195	0.222309	0.22041	0.273978	0.263745	0.248366	dS	0.00203122	0.00277466	0.00679659	0.0138042	dN	0.000747542	0.0018583	0.00807447	0.0179192	dS	0.0020507	0.00277175	0.00681533	0.0137832	dN
ENSG00000011260		U3 small nucleolar RNA-associated protein 18 homolog (WD repeat protein 50). [Source:Uniprot/SWISSPROT;Acc:Q9Y5J1]	protein binding, nucleus, small nucleolar ribonucleoprotein complex, 35S primary transcript processing, snoRNA binding	0.0139291	0.281837	0.481522	0	0	0.289672	D	0.179206	0.372127	0.633726	0.343044	0.17015	0.596559	D	0.125253	0.120195	0.00718993	0.515191	D	0.297913	0.234447	0.227731	0.25929	0.200019	0.131107	0.189114	0.13226	0.172655	0.185852	0.156114	dS	0.00186935	0.00269477	0.00890011	0.0136596	dN	0	0.00091441	0.00295082	0.00511408	dS	0.00179375	0.00270596	0.00900804	0.0136235	dN
ENSG00000182264		Izumo sperm-egg fusion protein 1 precursor (Sperm-specific protein izumo). [Source:Uniprot/SWISSPROT;Acc:Q8IYV9]	cell adhesion, fusion of sperm to egg plasma membrane, membrane, integral to membrane	0.0139739	0.132693	0.550872	0.423207	0.0671673	1.30697	D	0.00320661	0.207626	0.874503	0.332195	0.135154	0.626073	D	0.0349726	0.140555	0	0.676448	D	0.375852	0.167689	0.133763	0.183335	0.166624	0.210156	0.217532	0.145783	0.200403	0.164046	0.186865	dS	0.00214501	0.00286353	0.0118921	0.021142	dN	0.00085145	0.00185631	0.00618893	0.0150714	dS	0.00214689	0.00284943	0.0118539	0.0211423	dN
ENSG00000137033		Interleukin-33 precursor (IL-33) (Interleukin-1 family member 11) (IL- 1F11) (Nuclear factor from high endothelial venules) (NF-HEV). [Source:Uniprot/SWISSPROT;Acc:O95760]	cytokine activity, protein binding, extracellular space, cytokine activity, protein binding, extracellular space	0.0140053	0.333087	1.3688	0	0	0.669309	D	0.335331	0.401849	1.65479	0.768604	0.311743	1.47066	D	0.280332	0.500083	0.0823887	1.54431	D	0.244292	0.238107	0.255216	0.234749	0.227018	0.150554	0.166004	0.193791	0.213995	0.190871	0.268914	dS	0.00207386	0.00285482	0.00775269	0.0115155	dN	0	0.00223892	0.00655977	0.00894114	dS	0.00198118	0.00286283	0.00788631	0.0114842	dN
ENSG00000143107		fibronectin type III domain containing 7 [Source:RefSeq_peptide;Acc:NP_775803]		0.0141695	0.228722	0.290018	1.02328	0.378775	2.15169	A	1	0.319921	0.408863	0.309804	0.144906	0.563409	D	0.885689	0.437326	0.082273	1.23941	A	0.254424	0.365424	0.143737	0.153537	0.130379	0.128483	0.124864	0.108991	0.129323	0.146299	0.206028	dS	0.00195271	0.00206903	0.00879508	0.0119668	dN	0.0016182	0.000775161	0.00129833	0.00189774	dS	0.00212973	0.00204276	0.00853814	0.0120369	dN
ENSG00000112234	FBXL4	F-box/LRR-repeat protein 4 (F-box and leucine-rich repeat protein 4) (F-box protein FBL4/FBL5). [Source:Uniprot/SWISSPROT;Acc:Q9UKA2]	ubiquitin ligase complex, protein binding, nucleus, ubiquitin-dependent protein catabolic process, ubiquitin cycle, ubiquitin ligase complex, protein binding, nucleus, ubiquitin-dependent protein catabolic process, ubiquitin cycle	0.014268	0.251776	0.138248	0.574373	0.161395	1.40255	A	0.0375657	0.319594	0.171929	0.254038	0.104496	0.500882	A	0.00245865	0.843595	0.316093	1.76981	A	0.231507	0.283118	0.160511	0.177104	0.207559	0.116845	0.121486	0.157622	0.186793	0.189209	0.209423	dS	0.00214369	0.00182317	0.00807153	0.0112678	dN	0.000989581	0.000227824	0.00057177	0.000881617	dS	0.00223306	0.00181717	0.00796387	0.0112994	dN
ENSG00000188716	DUPD1	dual specificity phosphatase and pro isomerase domain containing 1 [Source:RefSeq_peptide;Acc:NP_001003892]	protein amino acid dephosphorylation, protein tyrosine/serine/threonine phosphatase activity, hydrolase activity, phosphoric monoester hydrolase activity	0.0143018	0.215316	0.383917	1.21588	0.295229	3.18329	A	0.746531	0.287541	0.518676	0.296039	0.0717842	0.751899	D	0.857999	0.437388	0.0221541	1.95252	D	0.112998	0.195679	0.0833904	0.126431	0.126902	0.0897291	0.132269	0.105938	0.112962	0.151544	0.122912	dS	0.00208784	0.00201036	0.00966096	0.0122471	dN	0.002173	0.000604695	0.00122929	0.00237227	dS	0.00217952	0.00199333	0.00954038	0.0122874	dN
ENSG00000196208		GREB1 protein isoform b [Source:RefSeq_peptide;Acc:NP_149081]	molecular_function, cellular_component, biological_process, molecular_function, cellular_component, biological_process, molecular_function, cellular_component, biological_process	0.0143095	0.23688	0.190634	0.404721	0.216644	0.678758	A	0.0769131	0.2315	0.184491	0.218976	0.135183	0.330743	A	0.137698	0.0910379	0.0217999	0.232681	D	0.223821	0.232444	0.139042	0.136323	0.20195	0.117949	0.124453	0.119027	0.136075	0.116037	0.176204	dS	0.00242373	0.00308479	0.00802107	0.0170599	dN	0.000818879	0.000485331	0.000754554	0.00156114	dS	0.00260087	0.00306888	0.00771096	0.0172054	dN
ENSG00000147231		Uncharacterized protein CXorf57. [Source:Uniprot/SWISSPROT;Acc:Q6NSI4]		0.0144269	0.290422	0.426095	0	0	0.753246	D	0.000808631	0.384301	0.573836	0.0930473	0.0125678	0.256443	D	0.146291	1.12388	0.578613	1.93117	A	0.617487	0.466038	0.217841	0.296443	0.312765	0.268684	0.232082	0.250037	0.204462	0.310555	0.251604	dS	0.000725832	0.00173069	0.00728786	0.00925083	dN	0	0.000931175	0.00194125	0.00329616	dS	0.000756991	0.00171234	0.00728778	0.00924843	dN
ENSG00000135480	KRT7	Keratin, type II cytoskeletal 7 (Cytokeratin-7) (CK-7) (Keratin-7) (K7) (Sarcolectin). [Source:Uniprot/SWISSPROT;Acc:P08729]	structural molecule activity, protein binding, protein binding, intermediate filament, cytoskeleton organization and biogenesis	0.0145853	0.12966	0.201196	0.915517	0.321145	1.9811	A	1	0.160801	0.251175	0.298774	0.125991	0.575678	A	0.863717	0.199833	0.0110261	0.841187	D	0.15804	0.147614	0.116028	0.106426	0.166733	0.102071	0.107149	0.0990145	0.132847	0.142508	0.154158	dS	0.002543	0.00288211	0.00948927	0.0142833	dN	0.00213623	0.000607125	0.00156876	0.00216451	dS	0.00270343	0.00285499	0.00926934	0.0143836	dN
ENSG00000114127	XRN1	5'-3' exoribonuclease 1 (EC 3.1.11.-) (Strand-exchange protein 1 homolog). [Source:Uniprot/SWISSPROT;Acc:Q8IZH2]	DNA binding, RNA binding, exonuclease activity, intracellular, cytoplasm, cytoplasm, cell cycle, hydrolase activity, negative regulation of progression through cell cycle	0.0146797	0.242435	0.231561	0.408118	0.184565	0.764742	A	0.0010123	0.255094	0.238415	0.340047	0.222654	0.493602	A	0.717064	0.261793	0.0929259	0.565858	A	0.1721	0.313069	0.188122	0.130462	0.106307	0.104362	0.130306	0.126735	0.186652	0.148346	0.193639	dS	0.00217765	0.00212695	0.00595457	0.0110947	dN	0.000723117	0.000519535	0.000872494	0.00112899	dS	0.0022392	0.00211852	0.00588533	0.0111252	dN
ENSG00000099882	SHANK3	SH3 and multiple ankyrin repeat domains protein 3 (Shank3) (Proline- rich synapse-associated protein 2) (ProSAP2) (Fragment). [Source:Uniprot/SWISSPROT;Acc:Q9BYB0]	protein binding, MAPKKK cascade, embryonic epithelial tube formation, structural constituent of ribosome, peroxidase activity, protein binding, intracellular, ribosome, translation, response to oxidative stress	0.0147058	0.143106	0.218866	0.0341222	0.00175526	0.135893	D	6.86051e-07	0.131398	0.205211	0.0147888	0.00189584	0.0447974	D	0.914852	0.378815	0.219705	0.599165	A	0.123398	0.257062	0.0708551	0.161226	0.160561	0.102736	0.151084	0.0973512	0.183322	0.138416	0.127766	dS	0.0032177	0.00370469	0.0163929	0.0200959	dN	0.000104887	0.00138974	0.00169819	0.00472337	dS	0.00325199	0.00368971	0.0163557	0.0200974	dN
ENSG00000021488	SLC7A9	B(0,+)-type amino acid transporter 1 (B(0,+)AT) (Glycoprotein- associated amino acid transporter b0,+AT1). [Source:Uniprot/SWISSPROT;Acc:P82251]	plasma membrane, integral to plasma membrane, protein complex assembly, amino acid metabolic process, transport, neutral amino acid transporter activity, L-cystine transporter activity, neutral amino acid transport, peptide antigen binding	0.0148801	0.17546	0.146727	0.527526	0.168409	1.19516	A	0.00729787	0.222223	0.181132	0.314791	0.167994	0.526743	A	0.797777	0.212532	0.0330193	0.62202	A	0.177912	0.202233	0.14663	0.161128	0.16369	0.153612	0.205854	0.130573	0.187731	0.186614	0.211467	dS	0.00378774	0.00304168	0.0119952	0.0192342	dN	0.00174186	0.000451101	0.00127935	0.00226492	dS	0.00385271	0.00305097	0.0118015	0.0193127	dN
ENSG00000170962	PDGFD	Platelet-derived growth factor D precursor (PDGF D) (Iris-expressed growth factor) (Spinal cord-derived growth factor B) (SCDGF-B). [Source:Uniprot/SWISSPROT;Acc:Q9GZP0]	regulation of progression through cell cycle, growth factor activity, cell proliferation, membrane, regulation of peptidyl-tyrosine phosphorylation, regulation of peptidyl-tyrosine phosphorylation	0.0152591	0.136565	0.388426	0	0	0.376919	D	0.000114224	0.144509	0.42497	0.0884149	0	0.300107	D	0.00916844	0	0	0.381955	D	0.193895	0.227179	0.221509	0.234621	0.212984	0.195259	0.285945	0.149968	0.144068	0.154087	0.337494	dS	0.00258351	0.00248148	0.00878144	0.0104272	dN	0	0.00135245	0.00460499	0.00578468	dS	0.00256497	0.00249061	0.00882818	0.0104124	dN
ENSG00000135931		armadillo repeat containing 9 [Source:RefSeq_peptide;Acc:NP_079415]	binding, binding	0.0152679	0.286141	0.194176	0.551924	0.195166	1.19537	A	0.000790002	0.419463	0.271912	0.314764	0.17358	0.51626	A	0.709689	0.18867	0.0319417	0.577684	D	0.227546	0.207989	0.132063	0.185479	0.221525	0.145514	0.182353	0.146212	0.188056	0.209933	0.193432	dS	0.00250117	0.00297483	0.00963901	0.0131947	dN	0.00116007	0.000352832	0.000723943	0.00139916	dS	0.00263189	0.0029674	0.00946182	0.013235	dN
ENSG00000154930		Acetyl-coenzyme A synthetase 2-like, mitochondrial precursor (EC 6.2.1.1) (Acetate--CoA ligase 2) (Acetyl-CoA synthetase 2) (Acyl- CoA synthetase short-chain family member 1). [Source:Uniprot/SWISSPROT;Acc:Q9NUB1]	acetate-CoA ligase activity, catalytic activity, acetate-CoA ligase activity, mitochondrion, mitochondrial matrix, acetyl-CoA biosynthetic process, metabolic process, AMP binding, ligase activity, catalytic activity, metabolic process, acetate-CoA ligase activity, mitochondrial matrix, acetyl-CoA biosynthetic process	0.0152877	0.195609	0.19006	0	0	0.176302	D	0.0746319	0.266866	0.261576	0.132859	0.0535485	0.25953	D	0.780014	0.34478	0.106878	0.80056	A	0.274549	0.309723	0.212447	0.195889	0.187884	0.137266	0.177613	0.151789	0.20176	0.182399	0.268316	dS	0.00272497	0.00288439	0.0123918	0.0168894	dN	0	0.000779971	0.00227809	0.00286368	dS	0.00253731	0.00295168	0.0125452	0.016827	dN
ENSG00000041880	PARP3	Poly [ADP-ribose] polymerase 3 (EC 2.4.2.30) (PARP-3) (NAD(+) ADP- ribosyltransferase 3) (Poly[ADP-ribose] synthetase 3) (pADPRT-3) (hPARP-3) (IRT1). [Source:Uniprot/SWISSPROT;Acc:Q9Y6F1]	NAD+ ADP-ribosyltransferase activity, nucleus, DNA repair, protein amino acid ADP-ribosylation, transferase activity, transferring glycosyl groups	0.0152998	0.139128	0.333903	1.1551	0.523072	2.15101	A	0.000927538	0.126799	0.292407	0.619762	0.380816	0.941086	A	0.383349	1.17297	0.436048	2.44572	A	0.176738	0.341161	0.0999242	0.154134	0.124138	0.128876	0.130029	0.0955556	0.124057	0.0954598	0.104907	dS	0.00245377	0.00210333	0.0126846	0.0154425	dN	0.00245896	0.00147174	0.0026492	0.00494866	dS	0.00257946	0.00207181	0.012507	0.0155228	dN
ENSG00000138041		SMEK homolog 2. [Source:Uniprot/SWISSPROT;Acc:Q5MIZ7]		0.0153437	0.241664	0.0584734	0.379096	0.0839713	1.03723	A	0.465849	0.338723	0.0830632	0.0965064	0.0348965	0.206367	A	0.643804	0.126956	0.00459035	0.62919	A	0.261298	0.306533	0.215791	0.215511	0.184611	0.193987	0.160378	0.165311	0.231755	0.155735	0.25624	dS	0.00181219	0.00180659	0.0077379	0.0110808	dN	0.000559525	0.000109682	0.000329536	0.000471392	dS	0.00188738	0.00181032	0.00762893	0.011101	dN
ENSG00000134376	CRB1	Crumbs homolog 1 precursor. [Source:Uniprot/SWISSPROT;Acc:P82279]	calcium ion binding, calcium ion binding, establishment and/or maintenance of cell polarity, cell-cell signaling, visual perception, membrane, integral to membrane, membrane organization and biogenesis, eye photoreceptor cell development, response to stimulus, calcium ion binding	0.0153991	0.171025	0.33098	1.00373	0.517398	1.7208	A	0.0648134	0.122959	0.2401	0.491952	0.333338	0.69138	A	0.474664	0.355543	0.127925	0.755337	A	0.257272	0.234442	0.263647	0.183485	0.198089	0.170565	0.204648	0.143053	0.22362	0.162608	0.183369	dS	0.00152141	0.00244315	0.00669574	0.0146722	dN	0.00125072	0.000900227	0.00278561	0.004286	dS	0.00173248	0.00241231	0.00636101	0.0147939	dN
ENSG00000164631	ZNF12	Zinc finger protein 12 (Zinc finger protein KOX3) (Zinc finger protein 325) (Gonadotropin-inducible transcription repressor 3) (GIOT-3). [Source:Uniprot/SWISSPROT;Acc:P17014]	nucleic acid binding, intracellular, nucleus, regulation of transcription, DNA-dependent, zinc ion binding, metal ion binding, DNA binding, intracellular, nucleus, transcription, regulation of transcription, DNA-dependent, zinc ion binding, metal ion binding	0.0155379	0.127252	0.158989	0	0	0.15223	D	0.176775	0.146994	0.184037	0.155982	0.0666116	0.294866	D	0.620579	0.246092	0.0607561	0.638503	A	0.20201	0.150767	0.172894	0.166691	0.157635	0.113931	0.146593	0.140925	0.137318	0.154451	0.241433	dS	0.00297536	0.00318229	0.0100596	0.0150579	dN	0	0.000493354	0.00179508	0.00259014	dS	0.00290941	0.00319478	0.0101641	0.0150083	dN
ENSG00000089505	CKLFSF1	CKLF-like MARVEL transmembrane domain-containing protein 1 (Chemokine- like factor superfamily member 1). [Source:Uniprot/SWISSPROT;Acc:Q8IZ96]	, membrane, cytokine activity, extracellular space, chemotaxis, membrane, integral to membrane	0.0155752	0.308926	2.04668	0.225229	0	1.18322	D	0.072367	0.412474	2.77004	0.915458	0.453239	1.53621	D	0.118803	0.410998	0.0592395	1.28928	D	0.215382	0.153055	0.200918	0.170726	0.207248	0.165086	0.264783	0.18362	0.195253	0.173223	0.2798	dS	0.00236609	0.00318361	0.0104022	0.014002	dN	0.000449921	0.00270377	0.0116153	0.0133814	dS	0.00223221	0.00319466	0.0105668	0.0139499	dN
ENSG00000077274	CAPN6	Calpain-6 (Calpamodulin) (CalpM) (Calpain-like protease X-linked). [Source:Uniprot/SWISSPROT;Acc:Q9Y6Q1]	calpain activity, intracellular, proteolysis	0.0155824	0.265805	0.103226	1.20669	0.348821	2.91046	A	1	0.348552	0.138757	0.148686	0.0476328	0.335902	A	0.838007	0.12903	0.00943744	0.528988	D	0.422829	0.26649	0.20487	0.229095	0.284335	0.128587	0.211356	0.147868	0.195339	0.291274	0.172147	dS	0.000712765	0.00223393	0.00703907	0.00973474	dN	0.000713789	0.000191431	0.00045887	0.00072918	dS	0.000921507	0.00221281	0.00680545	0.00991323	dN
ENSG00000132693	CRP	C-reactive protein precursor [Contains: C-reactive protein(1-205)]. [Source:Uniprot/SWISSPROT;Acc:P02741]	binding, calcium ion binding, extracellular region, acute-phase response, inflammatory response	0.0156631	0.129491	0.38969	0	0	0.848569	D	0.100317	0.204898	0.618397	0.513067	0.20237	0.985811	D	0.0877814	0.227462	0	1.26774	D	0.34526	0.363115	0.230127	0.210586	0.214396	0.171661	0.192259	0.161585	0.193135	0.231194	0.174986	dS	0.00260849	0.00301913	0.0107627	0.0147387	dN	0	0.00286369	0.00645755	0.00820554	dS	0.00255318	0.00302324	0.0108193	0.0147254	dN
ENSG00000144152		CDNA FLJ37440 fis, clone BRAWH2006405, weakly similar to FIBULIN-1, ISOFORM C. [Source:Uniprot/SPTREMBL;Acc:Q8N9G0]	calcium ion binding, calcium ion binding	0.0156664	0.352195	0.238116	0.903842	0.282668	2.06134	A	0.238617	0.48799	0.329784	0.321129	0.14828	0.586584	D	0.310347	0.504861	0.133147	1.24577	A	0.315752	0.375918	0.273677	0.29738	0.276606	0.249243	0.283089	0.255767	0.249022	0.203787	0.370616	dS	0.00220041	0.00247178	0.00962433	0.0142297	dN	0.00161576	0.000504832	0.00144692	0.00233315	dS	0.00234591	0.00244264	0.00941923	0.0143132	dN
ENSG00000102891	MT4	Metallothionein-4 (MT-4) (Metallothionein-IV) (MT-IV). [Source:Uniprot/SWISSPROT;Acc:P47944]	copper ion binding, cytoplasm, metal ion homeostasis, metal ion homeostasis, biological_process, zinc ion binding, metal ion binding, metal ion binding	0.0160308	0.122236	0.105141	1.95928	0.321127	6.11621	A	0.311229	0.13517	0.1196	0.455488	0.0738664	1.43284	A	0.169353	0.950598	0.0561522	4.16244	A	0.211498	0.176189	0.170264	0.135553	0.170798	0.107244	0.164968	0.120935	0.14511	0.15704	0.209832	dS	0.00274935	0.00283914	0.00917511	0.0155788	dN	0.0046316	0.000372268	0.00115032	0.0015637	dS	0.00282931	0.00284229	0.00904594	0.0156241	dN
ENSG00000178105	DDX10	Probable ATP-dependent RNA helicase DDX10 (EC 3.6.1.-) (DEAD box protein 10). [Source:Uniprot/SWISSPROT;Acc:Q13206]	nucleotide binding, RNA binding, RNA helicase activity, ATP binding, ATP-dependent helicase activity, hydrolase activity	0.0161277	0.341844	0.286924	0.704204	0.288892	1.40559	A	0.00643991	0.409138	0.334839	0.402687	0.252665	0.602151	A	0.882579	0.329453	0.054203	1.01586	D	0.270052	0.429464	0.215898	0.276764	0.289017	0.22536	0.225964	0.238143	0.254868	0.258572	0.363099	dS	0.0021924	0.00158697	0.00956142	0.0117904	dN	0.00125237	0.000465064	0.00140624	0.00222436	dS	0.00228563	0.00157606	0.00943528	0.0118237	dN
ENSG00000117091	CD48	CD48 antigen precursor (B-lymphocyte activation marker BLAST-1) (BCM1 surface antigen) (Leukocyte antigen MEM-102) (TCT.1). [Source:Uniprot/SWISSPROT;Acc:P09326]	protein binding, plasma membrane, integral to plasma membrane, defense response, GPI anchor binding	0.0162536	0.324034	1.4847	0	0	0.584506	D	0.0868084	0.280062	1.29874	0.418091	0.0721228	1.04955	D	0.0860003	0.372873	0	1.82856	D	0.183202	0.3372	0.238198	0.231303	0.206715	0.182627	0.323465	0.195928	0.195912	0.232975	0.190006	dS	0.00270029	0.00186643	0.00693302	0.0130155	dN	0	0.00247751	0.00651972	0.0118436	dS	0.00263147	0.00187796	0.00703104	0.012985	dN
ENSG00000148219	ASTN2	astrotactin 2 isoform a [Source:RefSeq_peptide;Acc:NP_054729]	integral to membrane, integral to membrane	0.0162944	0.359747	0.0599097	0.232676	0.0825658	0.502419	A	0.00157035	0.28742	0.0449674	0.155554	0.0804921	0.261708	A	6.23227e-05	0.327704	0.140459	0.633786	A	0.307616	0.223822	0.229986	0.272712	0.252216	0.240251	0.222901	0.188478	0.23575	0.22824	0.186074	dS	0.00238053	0.00271215	0.00846923	0.0145506	dN	0.000463938	8.46093e-05	0.000271787	0.000553064	dS	0.00247734	0.00268172	0.00841476	0.0145517	dN
ENSG00000181513		Acyl-CoA-binding domain-containing protein 4. [Source:Uniprot/SWISSPROT;Acc:Q8NC06]	, acyl-CoA binding, binding	0.0163079	0.273365	1.12383	0	0	0.600283	D	0.0295439	0.162675	0.676672	0.240483	0.0414887	0.586284	D	0.398004	1.15283	0.350572	2.709	A	0.203175	0.189022	0.113906	0.146932	0.271706	0.103989	0.118531	0.10915	0.1608	0.149561	0.190883	dS	0.0017855	0.00183376	0.00995615	0.0135798	dN	0	0.00125398	0.00414857	0.00730025	dS	0.00174297	0.00183801	0.0100124	0.013569	dN
ENSG00000077235	GTF3C1	General transcription factor 3C polypeptide 1 (Transcription factor IIIC-subunit alpha) (TF3C-alpha) (TFIIIC 220 kDa subunit) (TFIIIC220) (TFIIIC box B-binding subunit). [Source:Uniprot/SWISSPROT;Acc:Q12789]	, transcription factor TFIIIC complex, DNA binding, RNA polymerase III transcription factor activity, sugar porter activity, nucleus, transcription, transcription from RNA polymerase III promoter, rRNA transcription, tRNA transcription, phosphoenolpyruvate-dependent sugar phosphotransferase system	0.0163937	0.242631	0.208313	0.0397931	0.00239516	0.166399	D	0.000785798	0.217255	0.189249	0.0818703	0.0416418	0.136381	D	0.0927654	0.16042	0.0536815	0.35373	D	0.24695	0.343833	0.216578	0.263456	0.294461	0.258331	0.321117	0.218384	0.262813	0.232836	0.292101	dS	0.00225933	0.00306928	0.0115571	0.0200232	dN	7.96824e-05	0.000793667	0.00190443	0.00400639	dS	0.00221047	0.00306357	0.0116538	0.0199524	dN
ENSG00000198471		Receptor-transporting protein 2. [Source:Uniprot/SWISSPROT;Acc:Q5QGT7]	cell surface, membrane, integral to membrane, olfactory receptor binding, protein insertion into membrane	0.0165254	0.270973	0.389321	1.68018	0.478507	4.00253	A	0.0126669	0.379616	0.526201	0.720294	0.312355	1.368	A	0.0119427	1.5494	0.450053	3.58042	A	0.240162	0.20354	0.118914	0.149915	0.147933	0.115992	0.176446	0.137555	0.172447	0.1563	0.142998	dS	0.00190571	0.00239492	0.00786049	0.0150398	dN	0.00264713	0.000568707	0.00111362	0.00265308	dS	0.00202285	0.00237352	0.00768227	0.015091	dN
ENSG00000173040		Limbin. [Source:Uniprot/SWISSPROT;Acc:Q86UK5]	, membrane, integral to membrane	0.0165852	0.133539	0.199639	0.432277	0.20819	0.770844	A	0.000798959	0.241623	0.354308	0.401794	0.276936	0.556193	A	0.401563	0.338289	0.148447	0.63908	D	0.140451	0.298739	0.161753	0.168714	0.187365	0.190037	0.178514	0.167671	0.154743	0.166751	0.145583	dS	0.0042687	0.00349637	0.0108381	0.0172514	dN	0.00160612	0.00135274	0.00228484	0.00378432	dS	0.00430441	0.00347772	0.0107744	0.0172691	dN
ENSG00000151338	MIPOL1	Mirror-image polydactyly gene 1 protein. [Source:Uniprot/SWISSPROT;Acc:Q8TD10]		0.0166753	0.256467	0.81792	0	0	0.73223	D	0.00610482	0.342818	1.13303	0.244564	0.025565	0.708514	D	0.459684	0.353374	0.0110886	1.60407	D	0.327807	0.214678	0.274207	0.244714	0.182041	0.169923	0.268512	0.171025	0.138225	0.134995	0.201017	dS	0.00173824	0.00181264	0.00645171	0.0100489	dN	0	0.00103883	0.00476467	0.00665579	dS	0.00170497	0.00180538	0.00648013	0.0100395	dN
ENSG00000179133		Uncharacterized protein C10orf67. [Source:Uniprot/SWISSPROT;Acc:Q8IYJ2]		0.0167474	0.29112	0.972436	0	0	0.578969	D	0.0352825	0.397371	1.34754	0.323548	0.0732656	0.778303	D	0.104704	0.254245	0.00422154	1.24372	D	0.273481	0.274448	0.199523	0.223177	0.170366	0.235971	0.138623	0.162044	0.179636	0.172446	0.227726	dS	0.00206755	0.00259172	0.00893593	0.0126775	dN	0	0.00194335	0.00488178	0.00771361	dS	0.00202331	0.00261011	0.00897455	0.0126545	dN
ENSG00000167525		proline-rich cyclin A1-interacting protein [Source:RefSeq_peptide;Acc:NP_689678]	phospholipase A2 activity, calcium ion binding, lipid catabolic process	0.0168319	0.259428	1.20521	0.28415	0.0132137	1.26016	D	0.000416757	0.236842	1.13519	0.281011	0.0962336	0.582881	D	0.299475	0.854817	0.128699	2.66677	D	0.330022	0.351992	0.157434	0.165947	0.154381	0.12041	0.210149	0.119864	0.166206	0.114786	0.124743	dS	0.00190008	0.00125281	0.010678	0.0128371	dN	0.000463501	0.00173139	0.0066903	0.00849184	dS	0.00188459	0.00127802	0.0106733	0.0128422	dN
ENSG00000197183		Uncharacterized protein C20orf112. [Source:Uniprot/SWISSPROT;Acc:Q96MY1]	, GTP binding, microtubule, microtubule-based process	0.0168825	0.320956	0.450492	0	0	0.337514	D	0.000480192	0.325365	0.469904	0.0441775	0	0.177159	D	0.384946	0.624162	0.191625	1.45808	A	0.35046	0.289428	0.209346	0.267019	0.208258	0.156843	0.261346	0.186647	0.186082	0.23315	0.208852	dS	0.00227424	0.00255788	0.0102353	0.0155413	dN	0	0.00088599	0.00258647	0.00499311	dS	0.00225156	0.00256477	0.0102599	0.0155114	dN
ENSG00000054392	HHAT	Protein-cysteine N-palmitoyltransferase HHAT (EC 2.3.1.-) (Hedgehog acyltransferase) (Skinny hedgehog protein 1) (Melanoma antigen recognized by T-cells 2) (MART-2). [Source:Uniprot/SWISSPROT;Acc:Q5VTY9]	nucleotide binding, GTP binding, endoplasmic reticulum, smoothened signaling pathway, multicellular organismal development, acyltransferase activity, membrane, integral to membrane, palmitoyltransferase activity, transferase activity, protein palmitoylation, nucleotide binding, GTP binding, endoplasmic reticulum, smoothened signaling pathway, multicellular organismal development, acyltransferase …	0.0168861	0.345582	0.467772	0	0	0.311207	D	0.00394086	0.294016	0.409003	0.0475952	0	0.236379	D	0.398446	0.243704	0.0363704	0.767283	D	0.33146	0.311007	0.238052	0.22731	0.206696	0.170372	0.192164	0.162573	0.261286	0.234125	0.256855	dS	0.00237364	0.00303475	0.00913947	0.013177	dN	0	0.00107697	0.0024937	0.00342245	dS	0.00234921	0.00304147	0.00915809	0.0131655	dN
ENSG00000159113	IL10RB	Interleukin-10 receptor beta chain precursor (IL-10R-B) (IL-10R2) (Cytokine receptor family 2 member 4) (Cytokine receptor class-II member 4) (CRF2-4) (CDw210b antigen). [Source:Uniprot/SWISSPROT;Acc:Q08334]	receptor activity, interleukin-10 receptor activity, protein binding, plasma membrane, inflammatory response, immune response, signal transduction, blood coagulation, integral to membrane, interleukin-28 receptor complex, receptor activity, interleukin-10 receptor activity, interleukin-10 receptor activity, protein binding, plasma membrane, inflammatory response, immune response, signal transduct…	0.0169011	0.328643	0.739614	0	0	0.46067	D	0.13109	0.317822	0.707708	0.400747	0.1708	0.751593	D	0.757133	0.224701	0.0167596	0.876524	D	0.247443	0.135067	0.161389	0.232275	0.195856	0.167907	0.198061	0.182526	0.188657	0.226503	0.270107	dS	0.00280308	0.00243871	0.00935865	0.0148886	dN	0	0.000622841	0.00285913	0.0065553	dS	0.00272894	0.00244563	0.00946596	0.0148427	dN
ENSG00000115008	IL1A	Interleukin-1 alpha precursor (IL-1 alpha) (Hematopoietin-1). [Source:Uniprot/SWISSPROT;Acc:P01583]	regulation of progression through cell cycle, fever, signal transducer activity, interleukin-1 receptor binding, extracellular region, extracellular space, cytoplasm, apoptosis, anti-apoptosis, chemotaxis, inflammatory response, immune response, cell-cell signaling, cell proliferation, negative regulation of cell proliferation	0.0169594	0.349531	0.802803	0	0	0.482164	D	0.336022	0.502947	1.1518	0.542008	0.223548	1.04046	D	0.021388	0	0	0.426103	D	0.303898	0.250728	0.290583	0.327853	0.258742	0.231941	0.287574	0.231221	0.253553	0.195416	0.397428	dS	0.00270322	0.00304962	0.00847179	0.0137543	dN	0	0.0014471	0.00463769	0.00849983	dS	0.00259816	0.0030531	0.00862266	0.0137189	dN
ENSG00000091986		steroid-sensitive protein 1 [Source:RefSeq_peptide;Acc:NP_955806]		0.0170819	0.370664	0.317015	0	0	0.15088	D	0.204152	0.386585	0.332969	0.167759	0.0756835	0.309641	D	0.726154	0.222521	0.053117	0.590541	D	0.270256	0.322607	0.335253	0.318368	0.304999	0.223799	0.243861	0.252838	0.286719	0.318266	0.262966	dS	0.00242531	0.00273205	0.00758822	0.0136242	dN	0	0.000606669	0.00176506	0.00300616	dS	0.00233889	0.00274093	0.00770279	0.0135882	dN
ENSG00000166479	TXNDC10	Protein disulfide-isomerase TXNDC10 precursor (EC 5.3.4.1) (Thioredoxin domain-containing protein 10) (Thioredoxin-related transmembrane protein 3). [Source:Uniprot/SWISSPROT;Acc:Q96JJ7]	protein disulfide isomerase activity, calcium ion binding, endoplasmic reticulum, membrane, integral to membrane, isomerase activity, cell redox homeostasis	0.0170903	0.345399	0.459031	0	0	0.238171	D	0.0229587	0.306168	0.411472	0.127044	0.0285216	0.329158	D	0.627049	0.347835	0.0576618	1.07124	D	0.312165	0.367653	0.214893	0.177632	0.218247	0.222168	0.327936	0.17881	0.205909	0.172942	0.208015	dS	0.00274578	0.00231011	0.00975141	0.0146691	dN	0	0.00092682	0.00229944	0.00284723	dS	0.00269911	0.00231854	0.00980695	0.0146516	dN
ENSG00000169855	ROBO1	Roundabout homolog 1 precursor (H-Robo-1) (Deleted in U twenty twenty). [Source:Uniprot/SWISSPROT;Acc:Q9Y6N7]	, receptor activity, protein binding, integral to plasma membrane, chemotaxis, cell adhesion, homophilic cell adhesion, multicellular organismal development, nervous system development, axon guidance, axon guidance, axon guidance receptor activity, cell surface, cell differentiation, axolemma, axolemma, identical protein binding, protein heterodimerization activity, protein heterodimerization act…	0.0171408	0.207511	0.0626615	0.200217	0.0627423	0.462931	A	0.00096498	0.311414	0.0897172	0.145664	0.0825073	0.234727	A	0.0244616	0.266707	0.0838149	0.615579	A	0.161398	0.233664	0.19512	0.117152	0.122185	0.106894	0.239134	0.109239	0.167151	0.126269	0.160483	dS	0.00240487	0.00180546	0.00952577	0.0159705	dN	0.000408426	0.000109465	0.000475811	0.000480722	dS	0.00245017	0.00180052	0.00945149	0.015999	dN
ENSG00000147724		C8orfK32 protein (C8ORFK32), mRNA [Source:RefSeq_dna;Acc:NM_015912]		0.017248	0.205461	0.265611	0.125562	0.0346681	0.302826	D	0.000121338	0.277968	0.367711	0.110743	0.0524132	0.196434	D	0.419967	0.252796	0.0989478	0.515723	D	0.297757	0.265555	0.195977	0.245202	0.193856	0.18218	0.202014	0.173115	0.189761	0.182501	0.172985	dS	0.00306443	0.00320436	0.0110912	0.016733	dN	0.000333098	0.000948536	0.00242976	0.00458449	dS	0.003086	0.00320308	0.0110448	0.0167816	dN
ENSG00000155011	DKK2	Dickkopf-related protein 2 precursor (Dkk-2) (Dickkopf-2) (hDkk-2). [Source:Uniprot/SWISSPROT;Acc:Q9UBU2]	extracellular region, extracellular space, multicellular organismal development, Wnt receptor signaling pathway, negative regulation of Wnt receptor signaling pathway	0.0172781	0.221405	0.0732406	1.22148	0.207988	3.74071	A	0.017999	0.327559	0.102811	0.365499	0.113481	0.846675	A	0.0457817	0.605262	0.0993941	1.88103	A	0.346174	0.287572	0.189403	0.203423	0.182735	0.144824	0.157606	0.153812	0.18417	0.159578	0.162785	dS	0.0011694	0.00242248	0.00731981	0.00956615	dN	0.00118026	0.000189826	0.000380773	0.000532837	dS	0.00130377	0.00238897	0.00718426	0.00962447	dN
ENSG00000101405	OXT	Oxytocin-neurophysin 1 precursor (OT-NPI) [Contains: Oxytocin (Ocytocin); Neurophysin 1]. [Source:Uniprot/SWISSPROT;Acc:P01178]	hormone activity, neurohypophyseal hormone activity, extracellular region, extracellular region, signal transduction, parturition	0.0172955	0.324515	0.281416	1.47076	0.330588	3.9206	A	0.546225	0.336439	0.294299	0.372596	0.0766608	0.98478	A	0.788583	0.377338	0	2.82314	A	0.2486	0.215153	0.158011	0.197389	0.203023	0.162901	0.248789	0.166372	0.166163	0.176018	0.244223	dS	0.00276031	0.00257001	0.0108751	0.0161153	dN	0.00357569	0.000417331	0.00131446	0.0024283	dS	0.00283195	0.00256426	0.0107564	0.0161645	dN
ENSG00000110347	MMP12	Macrophage metalloelastase precursor (EC 3.4.24.65) (HME) (Matrix metalloproteinase-12) (MMP-12) (Macrophage elastase) (ME). [Source:Uniprot/SWISSPROT;Acc:P39900]	peptidoglycan metabolic process, macrophage elastase activity, calcium ion binding, proteinaceous extracellular matrix, proteolysis, cell motility, zinc ion binding	0.0173084	0.325562	0.685627	0	0	0.308915	D	0.0647334	0.433154	0.879848	0.806516	0.484789	1.23067	D	0.774631	0.677019	0.193797	1.6159	D	0.205159	0.37229	0.253281	0.276594	0.256652	0.242429	0.291029	0.175114	0.201346	0.207704	0.404531	dS	0.0025578	0.00222666	0.00844591	0.0108385	dN	0	0.00144454	0.00374914	0.00526684	dS	0.00232611	0.00222491	0.00879445	0.0107424	dN
ENSG00000125888		Barrier-to-autointegration factor-like protein (BAF-L). [Source:Uniprot/SWISSPROT;Acc:Q9H503]	DNA binding, nucleus, DNA binding, nucleus	0.0173274	0.158056	0.130453	1.98848	0.263072	6.40788	A	0.00102728	0.20414	0.148868	1.02162	0.346257	2.2424	A	0.337868	0.812867	0	3.92735	A	0.160203	0.209676	0.151756	0.166347	0.204437	0.170096	0.16303	0.160067	0.198822	0.133542	0.158908	dS	0.00261733	0.00291644	0.0103808	0.0143048	dN	0.00436582	0.000418092	0.00108674	0.00164942	dS	0.00266137	0.0029007	0.0103029	0.0143227	dN
ENSG00000203741				0.0174231	0.299622	0.80607	2.27661	0.84402	4.76977	A	0.103768	0.325473	0.864243	1.16174	0.561198	2.04433	A	0.059675	2.57984	0.979004	5.32271	A	0.259172	0.388013	0.225514	0.284027	0.253286	0.164247	0.141221	0.175826	0.194618	0.18338	0.208716	dS	0.00254398	0.00215365	0.0090367	0.0151148	dN	0.00491534	0.00190215	0.0046887	0.00979304	dS	0.00265598	0.00216052	0.00881663	0.0152086	dN
ENSG00000115649		Uncharacterized protein C2orf24. [Source:Uniprot/SWISSPROT;Acc:Q9BV87]	membrane, integral to membrane	0.0175247	0.309583	0.264474	0.925305	0.349288	1.93327	A	0.118115	0.335264	0.282915	0.410809	0.191049	0.750924	A	0.197821	0.414559	0.11036	1.04015	A	0.307506	0.206228	0.207724	0.238652	0.261316	0.287594	0.186856	0.191607	0.203419	0.213578	0.266852	dS	0.00237335	0.00319134	0.00867049	0.0125035	dN	0.00192578	0.000494826	0.00134722	0.00224163	dS	0.0024845	0.00317888	0.00849764	0.012563	dN
ENSG00000044574	HSPA5	78 kDa glucose-regulated protein precursor (GRP 78) (Heat shock 70 kDa protein 5) (Immunoglobulin heavy chain-binding protein) (BiP) (Endoplasmic reticulum lumenal Ca(2+)-binding protein grp78). [Source:Uniprot/SWISSPROT;Acc:P11021]	nucleotide binding, calcium ion binding, protein binding, ATP binding, nucleus, endoplasmic reticulum, endoplasmic reticulum, endoplasmic reticulum lumen, ER-Golgi intermediate compartment, anti-apoptosis, ER overload response, ER overload response, caspase complex, cell surface, integral to endoplasmic reticulum membrane, protein binding, bridging, ribosome binding, ribosome binding, caspase inh…	0.0175436	0.234358	0.306109	0	0	0.242815	D	0.000334743	0.330258	0.440261	0	0	0.0421128	D	0.046591	0	0	0.165917	D	0.258775	0.12674	0.0719017	0.127866	0.123986	0.0653657	0.115974	0.0948164	0.140475	0.144322	0.17318	dS	0.00220484	0.00315256	0.00994254	0.0141021	dN	0	0.000444061	0.00079175	0.00200568	dS	0.00220644	0.00315076	0.00994187	0.0141113	dN
ENSG00000161618	ALDH16A1	aldehyde dehydrogenase 16 family, member A1 [Source:RefSeq_peptide;Acc:NP_699160]	metabolic process, oxidoreductase activity	0.017578	0.210376	0.188755	0.654057	0.306406	1.18928	A	0.326633	0.170059	0.150746	0.326826	0.182374	0.520954	A	0.949656	0.325517	0.111686	0.705114	A	0.296287	0.351249	0.179824	0.185787	0.225192	0.202055	0.211727	0.162174	0.19562	0.197613	0.280597	dS	0.00289646	0.00358608	0.0119074	0.0209601	dN	0.00179077	0.00106448	0.0018262	0.00329554	dS	0.00313666	0.00353959	0.0115066	0.0210952	dN
ENSG00000113273	ARSB	Arylsulfatase B precursor (EC 3.1.6.12) (ASB) (N-acetylgalactosamine- 4-sulfatase) (G4S). [Source:Uniprot/SWISSPROT;Acc:P15848]	N-acetylgalactosamine-4-sulfatase activity, arylsulfatase activity, calcium ion binding, lysosome, lysosomal transport, metabolic process, sulfuric ester hydrolase activity, hydrolase activity, glycosaminoglycan metabolic process, N-acetylgalactosamine-4-sulfatase activity, arylsulfatase activity, arylsulfatase activity, calcium ion binding, lysosome, lysosomal transport, metabolic process, sulfu…	0.017608	0.330447	0.394772	0	0	0.280968	D	0.0711811	0.441141	0.530208	0.18044	0.0670771	0.374711	D	0.510545	0.171101	0.00510535	0.829615	D	0.360045	0.261521	0.254942	0.283729	0.23299	0.204857	0.202853	0.17308	0.21783	0.205586	0.200916	dS	0.00234246	0.00207475	0.00742555	0.0120189	dN	0	0.000520853	0.00182411	0.00330481	dS	0.00230506	0.00207158	0.00750315	0.0119903	dN
ENSG00000171522	PTGER4	Prostaglandin E2 receptor, EP4 subtype (Prostanoid EP4 receptor) (PGE receptor, EP4 subtype). [Source:Uniprot/SWISSPROT;Acc:P35408]	rhodopsin-like receptor activity, receptor activity, prostaglandin E receptor activity, immune response, signal transduction, G-protein coupled receptor protein signaling pathway, G-protein signaling, coupled to cAMP nucleotide second messenger, membrane, integral to membrane, regulation of ossification, rhodopsin-like receptor activity, receptor activity, prostaglandin E receptor activity, immun…	0.0176317	0.334415	0.178313	1.10231	0.307132	2.63814	A	1	0.448474	0.240058	0.3339	0.152186	0.608657	A	0.425885	0	0	0.845748	D	0.492656	0.421413	0.330512	0.276295	0.274133	0.241612	0.243168	0.198641	0.215951	0.274369	0.212646	dS	0.00168957	0.00193004	0.00720918	0.0125588	dN	0.00151954	0.000354787	0.00103884	0.00150573	dS	0.00183775	0.00195213	0.00707432	0.0125907	dN
ENSG00000027697	IFNGR1	Interferon-gamma receptor alpha chain precursor (IFN-gamma-R1) (CD119 antigen) (CDw119). [Source:Uniprot/SWISSPROT;Acc:P15260]	receptor activity, interferon-gamma receptor activity, integral to plasma membrane, signal transduction, response to virus, membrane, cytokine binding, receptor activity, membrane, cytokine binding	0.017824	0.306234	1.18368	0.179289	0.00226459	0.834426	D	0.00432433	0.420407	1.64613	0.317413	0.114932	0.642048	D	0.0378346	0.196196	0.00340711	0.985205	D	0.253692	0.230117	0.168029	0.169528	0.176836	0.131885	0.279761	0.142722	0.182887	0.169914	0.305752	dS	0.00203631	0.00190193	0.00893293	0.0147138	dN	0.000306807	0.00143199	0.0048659	0.00810861	dS	0.00200092	0.00191268	0.00894365	0.0147225	dN
ENSG00000173402	DAG1	Dystroglycan precursor (Dystrophin-associated glycoprotein 1) [Contains: Alpha-dystroglycan (Alpha-DG); Beta-dystroglycan (Beta- DG)]. [Source:Uniprot/SWISSPROT;Acc:Q14118]	morphogenesis of an epithelial sheet, morphogenesis of an epithelial sheet, laminin receptor activity, calcium ion binding, protein binding, proteinaceous extracellular matrix, membrane fraction, insoluble fraction, insoluble fraction, plasma membrane, plasma membrane, integral to plasma membrane, protein complex assembly, muscle contraction, homophilic cell adhesion, actin cytoskeleton, dystrogl…	0.0178457	0.12781	0.0659596	0.96489	0.30432	2.22269	A	1	0.13742	0.0701922	0.202326	0.10345	0.350248	A	0.532817	0.0870662	0.00575957	0.3628	A	0.571452	0.271118	0.176488	0.219483	0.144707	0.129525	0.144454	0.140487	0.165426	0.150305	0.154095	dS	0.00102016	0.00227044	0.00983767	0.0133787	dN	0.000855823	0.000277252	0.000777822	0.00132216	dS	0.00111363	0.00223678	0.00964286	0.0134596	dN
ENSG00000139910	NOVA1	RNA-binding protein Nova-1 (Neuro-oncological ventral antigen 1) (Onconeural ventral antigen 1) (Paraneoplastic Ri antigen) (Ventral neuron-specific protein 1). [Source:Uniprot/SWISSPROT;Acc:P51513]	nuclear mRNA splicing, via spliceosome, mRNA binding, protein binding, nucleus, synaptic transmission, locomotory behavior, RNA splicing, nuclear mRNA splicing, via spliceosome, mRNA binding, protein binding	0.01785	0.296243	0.00411818	0.182146	0.0166363	0.697401	A	0.105049	0.387447	0.0054967	0.0385762	0.0020397	0.173523	A	0.8377	0	0	0.371116	D	0.24371	0.219622	0.159566	0.171418	0.142172	0.145805	0.129021	0.120351	0.211377	0.212497	0.180685	dS	0.00199424	0.00167119	0.00740219	0.0123401	dN	0.000305173	4.27281e-06	1.38005e-05	2.47272e-05	dS	0.00205246	0.00164687	0.00735947	0.0123346	dN
ENSG00000169427	KCNK9	Potassium channel subfamily K member 9 (Acid-sensitive potassium channel protein TASK-3) (TWIK-related acid-sensitive K(+) channel 3) (Two pore potassium channel KT3.2). [Source:Uniprot/SWISSPROT;Acc:Q9NPC2]	voltage-gated ion channel activity, potassium channel activity, membrane fraction, ion transport, potassium ion transport, membrane, integral to membrane, potassium ion binding	0.0181504	0.258627	0.396391	0	0	0.369169	D	9.62783e-05	0.276525	0.439689	0	0	0.118804	D	0.0235362	0	0	0.29836	D	0.306675	0.254951	0.203298	0.247683	0.191644	0.18109	0.195499	0.170949	0.18674	0.181999	0.169233	dS	0.00296869	0.0032855	0.0111925	0.0167448	dN	0	0.00111261	0.00305502	0.00551082	dS	0.00297881	0.0032856	0.0112176	0.0167264	dN
ENSG00000024526	DEPDC1	DEP domain containing 1 [Source:RefSeq_peptide;Acc:NP_060249]	intracellular, intracellular signaling cascade, intracellular, intracellular signaling cascade	0.0182028	0.362071	0.360911	0	0	0.202164	D	1	0.491291	0.491111	0.267768	0.112825	0.506399	D	0.253025	0.381075	0.119751	0.879348	D	0.284196	0.213458	0.425553	0.344654	0.331406	0.28608	0.304431	0.232833	0.232373	0.332432	0.587334	dS	0.00250186	0.00276373	0.00610806	0.011481	dN	0	0.000485353	0.00214484	0.00327134	dS	0.00236724	0.0027672	0.00631853	0.0114136	dN
ENSG00000175573		Uncharacterized protein C11orf68 (Basophilic leukemia expressed protein Bles03) (Protein p5326). [Source:Uniprot/SWISSPROT;Acc:Q9H3H3]		0.018448	0.116907	0.0345326	0.543994	0.0926378	1.66645	A	0.69724	0.125067	0.038118	0.101732	0.0173509	0.311507	A	0.499933	0	0	0.596926	D	0.186882	0.21793	0.125242	0.0865479	0.117627	0.0973887	0.120603	0.0846254	0.141258	0.133632	0.194493	dS	0.0024667	0.00218842	0.0108145	0.016559	dN	0.0012418	0.000129669	0.000369265	0.000392583	dS	0.00256923	0.00215203	0.0106619	0.0166437	dN
ENSG00000010704	HFE	Hereditary hemochromatosis protein precursor (HLA-H). [Source:Uniprot/SWISSPROT;Acc:Q30201]	antigen processing and presentation of peptide antigen via MHC class I, iron ion binding, cytoplasm, plasma membrane, integral to plasma membrane, protein complex assembly, ion transport, iron ion transport, iron ion homeostasis, receptor-mediated endocytosis, immune response, antigen processing and presentation, MHC class I protein complex, antigen processing and presentation, MHC class I protei…	0.018572	0.366188	0.904286	0	0	0.771915	D	0.0694533	0.451118	1.12068	0.428066	0.147619	0.89037	D	0.0817791	0	0	0.576667	D	0.426541	0.180304	0.256214	0.246963	0.180032	0.222932	0.229581	0.200647	0.282192	0.268957	0.535629	dS	0.00201631	0.00263247	0.0104979	0.0153775	dN	0	0.000978018	0.00556059	0.00788357	dS	0.00195887	0.00263226	0.010582	0.0153769	dN
ENSG00000134253	TRIM45	Tripartite motif-containing protein 45 (RING finger protein 99). [Source:Uniprot/SWISSPROT;Acc:Q9H8W5]	, intracellular, zinc ion binding, protein binding, intracellular, nucleus, zinc ion binding, metal ion binding	0.0186969	0.187631	0.170095	0.681235	0.231128	1.51045	A	0.035085	0.227054	0.202783	0.354219	0.201555	0.569192	A	0.031496	0.671776	0.262877	1.3743	A	0.218065	0.242824	0.184218	0.161071	0.14097	0.128879	0.166133	0.147403	0.187692	0.179875	0.215522	dS	0.002334	0.00236719	0.00872902	0.0130635	dN	0.00132778	0.00043558	0.00121551	0.00159363	dS	0.0024263	0.0023549	0.00860874	0.0131046	dN
ENSG00000135241		intracellular membrane-associated calcium-independent phospholipase A2 gamma [Source:RefSeq_peptide;Acc:NP_056538]	ATP binding, intracellular, membrane fraction, peroxisomal membrane, lipid metabolic process, fatty acid metabolic process, actin cytoskeleton, calcium-independent phospholipase A2 activity, lipid metabolic process, ATP binding, intracellular, membrane fraction, peroxisomal membrane, lipid metabolic process, fatty acid metabolic process, calcium-independent phospholipase A2 activity, ATP binding,…	0.0187158	0.262542	0.3733	0	0	0.240474	D	0.237383	0.270654	0.38735	0.199425	0.0781595	0.398676	D	0.650438	0.362532	0.102354	0.882528	D	0.197313	0.200532	0.220683	0.258226	0.165171	0.132093	0.142931	0.134255	0.135056	0.160225	0.208951	dS	0.00226012	0.00193631	0.00739326	0.0117854	dN	0	0.00044927	0.00190323	0.00354597	dS	0.00218059	0.00192792	0.00748909	0.0117641	dN
ENSG00000170613		family with sequence similarity 71, member B (FAM71B), mRNA [Source:RefSeq_dna;Acc:NM_130899]		0.0187922	0.262105	1.13659	1.21664	0.645677	2.05089	A	0.0205438	0.376843	1.61339	0.831958	0.560974	1.17129	D	0.945225	0.773147	0.261679	1.6918	D	0.144832	0.179159	0.115326	0.151808	0.142841	0.155559	0.194826	0.0983502	0.120051	0.153885	0.19591	dS	0.00303106	0.00202406	0.00955571	0.0144231	dN	0.00309603	0.00132164	0.00400617	0.00800905	dS	0.00319229	0.00201023	0.00931258	0.0144942	dN
ENSG00000198771		protein kinase substrate MK2S4 [Source:RefSeq_peptide;Acc:NP_443094]	kinase activity, kinase activity	0.0190196	0.315097	0.786589	0	0	0.524571	D	0.0337782	0.419706	1.06269	0.338296	0.134124	0.656098	D	0.258109	0.438444	0.0675136	1.3453	D	0.272009	0.347464	0.261165	0.270393	0.245003	0.150474	0.128688	0.178279	0.207482	0.214633	0.185201	dS	0.0025127	0.0022272	0.00892605	0.0141959	dN	0	0.00162569	0.00484698	0.00790105	dS	0.00244514	0.00223526	0.00901848	0.0141906	dN
ENSG00000183605	SFXN4	Sideroflexin-4 (Breast cancer resistance marker 1). [Source:Uniprot/SWISSPROT;Acc:Q6P4A7]	, iron ion binding, mitochondrion, cation transport, iron ion transport, cation transporter activity, membrane, integral to membrane, cation transport, cation transporter activity, membrane	0.0190356	0.265549	1.08781	0	0	0.594037	D	0.00415987	0.340103	1.33149	1.27823	0.720285	2.03976	D	0.0174494	0	0	0.636017	D	0.196431	0.217505	0.158061	0.121825	0.158459	0.129979	0.125858	0.129349	0.133	0.170759	0.208896	dS	0.0022711	0.00209496	0.00801889	0.0148253	dN	0	0.00155589	0.00432201	0.00615827	dS	0.00209163	0.00211124	0.00825869	0.014759	dN
ENSG00000180336		CDNA FLJ35848 fis, clone TESTI2006894. (Fragment). [Source:Uniprot/SPTREMBL;Acc:Q8NA45]		0.01904	0.15523	0.079688	0.480177	0.147926	1.12069	A	3.14659e-07	0.18343	0.0860869	0.31743	0.183697	0.503572	A	0.00818805	0.571373	0.179416	1.32036	A	0.226567	0.218345	0.10991	0.228315	0.253987	0.159934	0.182808	0.140517	0.220119	0.190523	0.204903	dS	0.00223306	0.00186983	0.0114527	0.0146306	dN	0.000970838	0.00019097	0.000585428	0.00154714	dS	0.00228956	0.00186092	0.0113397	0.0146722	dN
ENSG00000144407	PTHR2	Parathyroid hormone receptor precursor (PTH2 receptor). [Source:Uniprot/SWISSPROT;Acc:P49190]	chondrocyte differentiation, chondrocyte differentiation, osteoblast development, osteoblast development, receptor activity, G-protein coupled receptor activity, parathyroid hormone receptor activity, integral to plasma membrane, calcium ion homeostasis, calcium ion homeostasis, signal transduction, G-protein signaling, adenylate cyclase activating pathway, G-protein signaling, adenylate cyclase …	0.0191502	0.25904	0.522105	0	0	0.244793	D	0.0391675	0.301249	0.61458	0.139352	0.0442879	0.309491	D	0.405722	0.566221	0.175879	1.31489	D	0.167863	0.185256	0.144365	0.155486	0.137767	0.109764	0.17581	0.126437	0.138371	0.154253	0.13071	dS	0.00261485	0.00237968	0.00891071	0.0115108	dN	0	0.000729623	0.00214936	0.00297516	dS	0.00255937	0.0023956	0.00898314	0.011485	dN
ENSG00000111581	NUP107	Nuclear pore complex protein Nup107 (Nucleoporin Nup107) (107 kDa nucleoporin). [Source:Uniprot/SWISSPROT;Acc:P57740]	nucleocytoplasmic transporter activity, protein binding, nucleus, nuclear pore, mRNA export from nucleus, protein transport, nuclear pore, transport	0.01919	0.254314	0.213352	0.629912	0.243904	1.29215	A	1	0.226925	0.192676	0.208006	0.102316	0.367863	A	0.0419425	0.430357	0.137297	0.976114	A	0.254182	0.163391	0.204599	0.189085	0.189298	0.115079	0.160262	0.129886	0.207041	0.201099	0.280971	dS	0.00190802	0.00207125	0.0076798	0.0099618	dN	0.000992173	0.000232594	0.00108876	0.00130504	dS	0.00208978	0.00205486	0.00745255	0.0100269	dN
ENSG00000197046	CD33L3	CD33 molecule-like 3 [Source:RefSeq_peptide;Acc:NP_998767]		0.0192133	0.272248	0.790351	1.4	0.560661	2.82745	A	0.224626	0.325453	0.942123	0.653889	0.338308	1.11624	D	0.949708	0.481814	0.0781751	1.50071	D	0.165983	0.173118	0.12924	0.218536	0.146934	0.108354	0.124947	0.115683	0.168226	0.174847	0.133046	dS	0.00245847	0.00239292	0.00807528	0.0131446	dN	0.00286827	0.00100749	0.00251863	0.00697949	dS	0.00259132	0.00238314	0.00783753	0.0132472	dN
ENSG00000159784		Uncharacterized protein KIAA0773. [Source:Uniprot/SWISSPROT;Acc:Q86XD5]		0.0192284	0.367535	0.0513993	0.387306	0.0519888	1.30212	A	0.536467	0.251956	0.0361184	0.0785172	0.0145824	0.231625	A	0.505175	0	0	0.257556	D	0.28548	0.211583	0.215736	0.274038	0.257838	0.199804	0.267345	0.178855	0.251375	0.211671	0.13305	dS	0.00278545	0.00370385	0.0110598	0.0151163	dN	0.000918552	9.44265e-05	0.000283216	0.000496619	dS	0.00287122	0.00368387	0.0109245	0.0151928	dN
ENSG00000204385		Choline transporter-like protein 4 (Solute carrier family 44 member 4). [Source:Uniprot/SWISSPROT;Acc:Q53GD3]	, membrane, integral to membrane	0.0192315	0.168629	0.27216	0	0	0.266313	D	0.234415	0.218152	0.34804	0.333875	0.180638	0.552096	D	0.714687	0.348343	0.0875032	0.878805	A	0.219377	0.260015	0.193418	0.205086	0.150801	0.134592	0.133971	0.132953	0.190949	0.149225	0.202088	dS	0.00227717	0.00243481	0.00808909	0.0165419	dN	0	0.000926988	0.00225021	0.00491046	dS	0.0021613	0.00244691	0.00827701	0.0164683	dN
ENSG00000081237	PTPRC	Leukocyte common antigen precursor (EC 3.1.3.48) (L-CA) (T200) (CD45 antigen). [Source:Uniprot/SWISSPROT;Acc:P08575]	receptor activity, negative regulation of T cell mediated cytotoxicity, negative regulation of cytokine and chemokine mediated signaling pathway, receptor activity, transmembrane receptor protein tyrosine phosphatase activity, integral to plasma membrane, focal adhesion, negative regulation of protein kinase activity, protein amino acid dephosphorylation, cell surface receptor linked signal trans…	0.0193151	0.300027	0.786594	0.0766743	0	0.581234	D	0.00442598	0.265138	0.679102	0.792814	0.576331	1.04912	A	0.704273	0.423704	0.191551	0.789428	D	0.247019	0.183827	0.211423	0.164999	0.183701	0.149254	0.178029	0.128203	0.200008	0.168287	0.142591	dS	0.00143758	0.00264977	0.00747097	0.0141598	dN	9.1056e-05	0.00107267	0.00339781	0.00509327	dS	0.00126075	0.00267733	0.00769784	0.014125	dN
ENSG00000180921		family with sequence similarity 83, member H (FAM83H), mRNA [Source:RefSeq_dna;Acc:NM_198488]		0.0193954	0.162665	0.10136	0.265648	0.101965	0.547847	A	0.0791427	0.160442	0.101662	0.12532	0.0607246	0.221934	A	0.852806	0.18666	0.0460737	0.483143	A	0.140588	0.328454	0.194855	0.177227	0.188844	0.172135	0.171976	0.111528	0.178859	0.181928	0.170145	dS	0.00441817	0.00342876	0.0132114	0.02285	dN	0.00113836	0.00068301	0.00155329	0.00245844	dS	0.00464586	0.00337541	0.0128264	0.0230823	dN
ENSG00000125818	PSMF1	Proteasome inhibitor PI31 subunit (hPI31). [Source:Uniprot/SWISSPROT;Acc:Q92530]	protein binding, cytosol, proteasome core complex (sensu Eukaryota), ubiquitin-dependent protein catabolic process, proteasome inhibitor activity, protein binding, cytosol, proteasome core complex (sensu Eukaryota), ubiquitin-dependent protein catabolic process, proteasome inhibitor activity	0.019488	0.341334	0.213286	0.820204	0.258876	1.89173	A	1	0.296658	0.18688	0.261852	0.0924886	0.566123	A	0.166696	0	0	0.454528	D	0.311841	0.350264	0.179027	0.202884	0.262208	0.183435	0.22717	0.201566	0.186967	0.180866	0.296597	dS	0.00307008	0.00263576	0.00905638	0.0150095	dN	0.00228914	0.00051747	0.000928851	0.00172602	dS	0.00322656	0.00261958	0.0088216	0.01509	dN
ENSG00000088305	DNMT3B	DNA (cytosine-5)-methyltransferase 3B (EC 2.1.1.37) (Dnmt3b) (DNA methyltransferase HsaIIIB) (DNA MTase HsaIIIB) (M.HsaIIIB). [Source:Uniprot/SWISSPROT;Acc:Q9UBC3]	DNA binding, DNA (cytosine-5-)-methyltransferase activity, protein binding, nucleus, nuclear heterochromatin, DNA methylation, imprinting, zinc ion binding, site-specific DNA-methyltransferase (cytosine-specific) activity, transferase activity, protein complex localization, metal ion binding, DNA binding, DNA (cytosine-5-)-methyltransferase activity, protein binding, nucleus, nuclear heterochroma…	0.0195347	0.330694	0.212517	0	0	0.186642	D	0.00511306	0.322429	0.211403	0.051174	0.0114405	0.135067	D	0.27344	0.0767023	0.00418104	0.334897	D	0.407691	0.30021	0.242907	0.298616	0.234714	0.153388	0.28552	0.205628	0.205553	0.243542	0.238077	dS	0.00223293	0.00283302	0.0101956	0.0153403	dN	0	0.000470679	0.00137281	0.00253961	dS	0.00219673	0.0028463	0.0102276	0.0153431	dN
ENSG00000067334		estrogen receptor binding protein [Source:RefSeq_peptide;Acc:NP_055412]	receptor activity	0.0195739	0.27048	1.08011	0.082798	0	0.585727	D	0.201379	0.389142	1.55542	0.530826	0.255454	0.919754	D	0.0400504	0.120865	0.00574538	0.534348	D	0.167086	0.130618	0.175108	0.172471	0.161354	0.139842	0.14999	0.142314	0.202003	0.161336	0.177313	dS	0.00170411	0.00209736	0.00635705	0.0106087	dN	0.000115796	0.000913492	0.00363713	0.00598566	dS	0.0015718	0.00211213	0.00652469	0.0105798	dN
ENSG00000180433	OR6K6	Olfactory receptor 6K6. [Source:Uniprot/SWISSPROT;Acc:Q8NGW6]	receptor activity, olfactory receptor activity, signal transduction, G-protein coupled receptor protein signaling pathway, sensory perception of smell, membrane, integral to membrane, response to stimulus	0.0196594	0.31283	0.24764	1.07758	0.428266	2.18522	A	0.00118415	0.248324	0.185116	0.615002	0.338875	1.01168	A	0.409907	0.55402	0.120961	1.52584	A	0.380126	0.411927	0.249797	0.226839	0.24471	0.199236	0.194923	0.180602	0.215213	0.249579	0.194401	dS	0.00239564	0.00281895	0.0107038	0.0147895	dN	0.00224702	0.000792971	0.00184345	0.00231983	dS	0.00250644	0.00280503	0.0106124	0.0148431	dN
ENSG00000162494		Leucine rich repeat containing 38. [Source:Uniprot/SPTREMBL;Acc:Q5VT99]	protein binding	0.0197034	0.125466	0.0657852	0.715212	0.183662	1.82904	A	0.0226807	0.205859	0.102999	0.325164	0.140056	0.621914	A	0.376594	0	0	0.273714	D	0.243795	0.127511	0.181299	0.141545	0.179992	0.126278	0.208756	0.130714	0.19533	0.136804	0.190663	dS	0.002542	0.003365	0.0105641	0.0174569	dN	0.00158901	0.000198154	0.000876421	0.00113445	dS	0.00260828	0.0033825	0.0104348	0.0174965	dN
ENSG00000128578	FAM40B	Protein FAM40B. [Source:Uniprot/SWISSPROT;Acc:Q9ULQ0]		0.0197091	0.257687	0.347729	0	0	0.168265	D	9.47396e-05	0.230167	0.319312	0.0158415	0	0.0725767	D	0.0882755	0.157629	0.0294972	0.462458	D	0.163684	0.313934	0.121654	0.153277	0.144881	0.123496	0.203355	0.108666	0.130382	0.121203	0.164348	dS	0.00264128	0.00286655	0.0106626	0.0143258	dN	0	0.00101659	0.00148319	0.00251526	dS	0.00264084	0.00285685	0.0106534	0.0143579	dN
ENSG00000113763	UNC5A	Netrin receptor UNC5A precursor (Unc-5 homolog A) (Unc-5 homolog 1). [Source:Uniprot/SWISSPROT;Acc:Q6ZN44]	receptor activity, protein binding, apoptosis, signal transduction, multicellular organismal development, membrane, integral to membrane	0.0197685	0.283229	0.0543672	0.245394	0.0579886	0.651923	A	0.435058	0.411177	0.0794728	0.0717375	0.0248917	0.157119	D	0.68104	0.0938027	0.00321744	0.470927	A	0.229904	0.308325	0.175939	0.233072	0.218722	0.199144	0.190028	0.224182	0.192773	0.222221	0.279621	dS	0.00268704	0.00234131	0.00998318	0.0137027	dN	0.000567206	0.000119165	0.000291204	0.00052562	dS	0.00277972	0.00232176	0.00986494	0.0137142	dN
ENSG00000163576	EFHB	EF-hand domain-containing family member B. [Source:Uniprot/SWISSPROT;Acc:Q8N7U6]	, calcium ion binding	0.019871	0.300767	0.519144	1.13702	0.528515	2.09361	A	0.0133106	0.255943	0.435705	0.744559	0.469193	1.1035	A	0.529699	0.416339	0.0955206	1.10223	D	0.25865	0.164541	0.254579	0.221817	0.199096	0.17403	0.165985	0.155593	0.24671	0.131607	0.212162	dS	0.00165207	0.00213735	0.00710988	0.0116498	dN	0.00153935	0.00050945	0.00255522	0.00366038	dS	0.00174989	0.00214268	0.00693155	0.011721	dN
ENSG00000101040	PRKCBP1	Protein kinase C-binding protein 1 (Rack7) (Cutaneous T-cell lymphoma- associated antigen se14-3) (CTCL tumor antigen se14-3) (Zinc finger MYND domain-containing protein 8). [Source:Uniprot/SWISSPROT;Acc:Q9ULU4]	kinase activity, protein binding, zinc ion binding, kinase activity, metal ion binding, kinase activity, kinase activity, kinase activity, protein binding, zinc ion binding	0.0199728	0.0580423	0.049321	0.281505	0.113681	0.562708	A	0.0392589	0.0632456	0.0534948	0.172914	0.0918714	0.290875	A	0.887506	0.138496	0.0250478	0.407305	A	0.0970679	0.145023	0.136046	0.106107	0.140853	0.0926496	0.156403	0.095023	0.104126	0.110477	0.141389	dS	0.00264725	0.00244509	0.00803741	0.0123444	dN	0.000637372	0.000257155	0.000796025	0.000952058	dS	0.00270134	0.00243031	0.00795544	0.0123651	dN
ENSG00000162062		CDNA FLJ13909 fis, clone Y79AA1000065 (FLJ13909 protein). [Source:Uniprot/SPTREMBL;Acc:Q9H872]		0.0201869	0.216967	0.748485	0	0	0.397274	D	0.0135094	0.140579	0.49632	0.1194	0.00769122	0.329792	D	0.000430341	0	0	0.23173	D	0.156155	0.208801	0.0928725	0.131853	0.116743	0.111926	0.114751	0.0873449	0.120021	0.101602	0.123707	dS	0.00292758	0.00501575	0.0176089	0.0196314	dN	0	0.00352418	0.00555576	0.00875857	dS	0.00289497	0.0050254	0.0176822	0.0196069	dN
ENSG00000091536	MYO15A	Myosin-XV (Unconventional myosin-15). [Source:Uniprot/SWISSPROT;Acc:Q9UKN7]	nucleotide binding, motor activity, actin binding, structural molecule activity, calmodulin binding, ATP binding, sensory perception of sound, locomotory behavior, myosin complex, inner ear morphogenesis, cytoskeleton	0.0202211	0.148972	0.247801	0.104926	0.0338117	0.232788	D	0.0279726	0.119564	0.197529	0.188792	0.144784	0.240541	D	0.658165	0.375729	0.221247	0.584783	A	0.144813	0.20802	0.107464	0.134408	0.106318	0.0837197	0.115938	0.0946181	0.118402	0.0979596	0.125732	dS	0.00243574	0.00288473	0.0127068	0.0164638	dN	0.000233348	0.000898402	0.00207175	0.00335398	dS	0.0023132	0.0028747	0.0128841	0.0164258	dN
ENSG00000109775		CDNA FLJ11200 fis, clone PLACE1007725. [Source:Uniprot/SPTREMBL;Acc:Q9NUQ7]		0.0202537	0.20007	0.227949	0	0	0.248841	D	0.000930996	0.0894134	0.104903	0.0243973	0	0.110897	D	0.0085176	0	0	0.214842	D	0.274578	0.346133	0.159831	0.177592	0.130904	0.157915	0.135287	0.128635	0.154145	0.117428	0.172467	dS	0.00339022	0.0034912	0.0140154	0.0237267	dN	0	0.00110463	0.0020637	0.00389247	dS	0.00336026	0.00347475	0.0140077	0.0237624	dN
ENSG00000176055		similar to metallo-beta-lactamase superfamily protein [Source:RefSeq_peptide;Acc:NP_981951]	hydrolase activity	0.0202617	0.255067	0.0434658	0.735152	0.116046	2.32104	A	0.551392	0.356531	0.0622761	0.162176	0.035216	0.448494	A	0.505668	0	0	0.606294	D	0.438844	0.460214	0.265439	0.249214	0.199818	0.209535	0.225824	0.174954	0.206596	0.190765	0.254049	dS	0.00182734	0.00167718	0.00645181	0.0122872	dN	0.00110821	0.00011054	0.000241234	0.000431102	dS	0.00190099	0.00169996	0.00638321	0.0123199	dN
ENSG00000091831	ESR1	Estrogen receptor (ER) (Estradiol receptor) (ER-alpha). [Source:Uniprot/SWISSPROT;Acc:P03372]	transcription factor activity, steroid binding, protein binding, nucleus, cytoplasm, regulation of transcription, DNA-dependent, signal transduction, zinc ion binding, lipid binding, membrane, cell growth, chromatin remodeling complex, nitric-oxide synthase regulator activity, estrogen receptor activity, estrogen receptor signaling pathway, sequence-specific DNA binding, negative regulation of mi…	0.0203458	0.179626	0.131545	0.550231	0.196048	1.18744	A	1	0.217381	0.162801	0.125768	0.0495706	0.255754	D	0.113028	0	0	0.254489	D	0.223727	0.218589	0.152914	0.226919	0.208054	0.205021	0.182558	0.176916	0.185228	0.197918	0.227503	dS	0.00281363	0.00232369	0.0119371	0.0112116	dN	0.00128319	0.000309948	0.00111358	0.00154016	dS	0.00301299	0.00231043	0.0116582	0.0112497	dN
ENSG00000125912	NCLN	Nicalin precursor (Nicastrin-like protein). [Source:Uniprot/SWISSPROT;Acc:Q969V3]	endoplasmic reticulum, membrane, integral to membrane, protein processing	0.0203963	0.237889	0.0672235	0.148911	0.0361989	0.389323	A	1	0.211644	0.0606152	0.0398398	0.00958078	0.103928	D	0.264761	0	0	0.125451	D	0.0958113	0.141233	0.0705198	0.0917993	0.107503	0.147564	0.130388	0.0971233	0.126478	0.131846	0.132491	dS	0.00525689	0.00431753	0.0144285	0.0242613	dN	0.000864098	0.000190368	0.000317379	0.000696134	dS	0.00541754	0.0042792	0.0140461	0.0245029	dN
ENSG00000078114	NEBL	Nebulette (Actin-binding Z-disk protein). [Source:Uniprot/SWISSPROT;Acc:O76041]	actin binding, structural constituent of muscle, actin cytoskeleton, regulation of actin filament length, actin binding, cytoskeleton, ion transport, zinc ion binding, metal ion binding	0.0204211	0.361609	0.227705	0.464425	0.177	0.964545	A	1	0.378363	0.241328	0.160914	0.0853978	0.270345	D	0.39794	0.259329	0.0753492	0.622179	A	0.26887	0.262373	0.229714	0.241237	0.232643	0.292107	0.279431	0.215466	0.214322	0.20713	0.239358	dS	0.0028445	0.00291693	0.00900548	0.0143015	dN	0.00109282	0.000394643	0.00107836	0.00179941	dS	0.00304385	0.00287189	0.00875099	0.0143716	dN
ENSG00000104870	FCGRT	IgG receptor FcRn large subunit p51 precursor (FcRn) (Neonatal Fc receptor) (IgG Fc fragment receptor transporter, alpha chain). [Source:Uniprot/SWISSPROT;Acc:P55899]	receptor activity, immune response, pregnancy, membrane, integral to membrane, IgG binding, antigen processing and presentation, MHC class I protein complex	0.0204998	0.202967	0.374066	0	0	0.279756	D	0.0128724	0.142421	0.267538	0.0973605	0.0107091	0.270039	D	0.00222927	0	0	0.248129	D	0.20624	0.320577	0.159827	0.151802	0.177886	0.167077	0.173295	0.127644	0.155626	0.156756	0.217764	dS	0.00326762	0.00368682	0.011718	0.0214446	dN	0	0.00206855	0.00330605	0.00575555	dS	0.00325705	0.00365218	0.0118106	0.0214107	dN
ENSG00000166069		transmembrane and coiled-coil domains 5 [Source:RefSeq_peptide;Acc:NP_689666]	integral to membrane	0.0206588	0.260786	0.757065	2.28855	0.822915	4.83828	A	1	0.412821	1.21552	0.734738	0.328996	1.37795	D	0.0172924	2.3694	1.20533	4.11079	A	0.269418	0.311448	0.217025	0.17722	0.198742	0.131374	0.169625	0.169672	0.216949	0.17487	0.26268	dS	0.00179803	0.00215803	0.00712914	0.0149419	dN	0.00341535	0.00164334	0.00371817	0.00642017	dS	0.00195671	0.00216134	0.00687069	0.0150481	dN
ENSG00000196586	MYO6	Myosin-VI (Unconventional myosin VI). [Source:Uniprot/SWISSPROT;Acc:Q9UM54]	, nucleotide binding, ruffle, motor activity, calmodulin binding, ATP binding, nucleus, nucleoplasm, cytoplasm, Golgi apparatus, plasma membrane, coated pit, cell cortex, protein targeting, endocytosis, synaptic transmission, synaptogenesis, sensory perception of sound, locomotory behavior, vesicle membrane, glutamate secretion, dendrite development, unconventional myosin complex, DNA-directed RN…	0.0207046	0.301187	0.138014	0.365589	0.119727	0.815158	A	0.205547	0.402363	0.184972	0.146722	0.0681746	0.269036	D	0.828949	0.103142	0.0028044	0.447713	D	0.22076	0.269453	0.232551	0.274888	0.183256	0.20812	0.285893	0.143253	0.195697	0.155559	0.349097	dS	0.00186343	0.00192353	0.00742528	0.0105689	dN	0.00057295	0.000199818	0.000664028	0.00112163	dS	0.00195635	0.00191083	0.00729343	0.0105862	dN
ENSG00000111237	VPS29	Vacuolar protein sorting-associated protein 29 (Vesicle protein sorting 29) (hVPS29) (PEP11). [Source:Uniprot/SWISSPROT;Acc:Q9UBQ0]	endosome, protein transport, membrane	0.0207506	0.244502	0.0089666	0.48813	0.026444	2.18421	A	0.166441	0.238376	0.00902096	0.0824547	0.00454751	0.367107	A	0.738512	0	0	1.11871	D	0.297746	0.267058	0.130436	0.157587	0.128125	0.0945713	0.15265	0.112663	0.148568	0.165911	0.135155	dS	0.0020504	0.00171133	0.0101032	0.0123155	dN	0.000843529	1.39401e-05	4.06855e-05	6.02117e-05	dS	0.00208911	0.00173681	0.0100375	0.0123451	dN
ENSG00000148396	KIAA0310	Uncharacterized protein KIAA0310. [Source:Uniprot/SWISSPROT;Acc:O15027]		0.0207599	0.194854	0.287018	0.450388	0.28273	0.673347	A	1	0.180067	0.263621	0.251942	0.191111	0.323887	D	0.167064	0.172714	0.08059	0.315494	D	0.191696	0.16696	0.11252	0.116702	0.156228	0.155903	0.135257	0.145407	0.178311	0.173409	0.221869	dS	0.00392333	0.00488316	0.0172004	0.0263324	dN	0.00165016	0.00112602	0.0026696	0.00423143	dS	0.00431842	0.00480245	0.0164177	0.0267624	dN
ENSG00000128881	TTBK2	Tau-tubulin kinase 2 (EC 2.7.11.1). [Source:Uniprot/SWISSPROT;Acc:Q6IQ55]	protein kinase activity, structural molecule activity, ATP binding, protein amino acid phosphorylation, nucleotide binding, protein serine/threonine kinase activity, protein serine/threonine kinase activity, ATP binding, protein amino acid phosphorylation, transferase activity, peptidyl-serine phosphorylation	0.0208956	0.327593	0.20518	0	0	0.123553	D	0.0939487	0.445798	0.28103	0.108846	0.0415329	0.223165	D	0.0976923	0.0879342	0.00334774	0.424766	D	0.334692	0.511085	0.276509	0.309753	0.302462	0.244545	0.266993	0.225156	0.259849	0.279605	0.282347	dS	0.00194347	0.00174777	0.00876975	0.0142127	dN	0	0.000448088	0.00121912	0.00220684	dS	0.00189724	0.00176219	0.00882473	0.0142024	dN
ENSG00000155974	GRIP1	Glutamate receptor-interacting protein 1 (GRIP1 protein). [Source:Uniprot/SWISSPROT;Acc:Q9Y3R0]	transcription coactivator activity, protein binding, cellular_component, endoplasmic reticulum, intracellular signaling cascade, protein localization, receptor signaling complex scaffold activity, androgen receptor signaling pathway, lipid raft, postsynaptic membrane, positive regulation of transcription, DNA-dependent, androgen receptor binding, protein binding, protein localization, lipid raft	0.0209061	0.278507	0.107234	0.428281	0.160247	0.899065	A	1	0.280278	0.109658	0.104669	0.0345107	0.235647	D	0.871974	0.0896671	0.00596672	0.377816	D	0.277017	0.195749	0.191376	0.202418	0.194388	0.117197	0.146855	0.123764	0.190054	0.18205	0.226899	dS	0.00180463	0.00217121	0.00755594	0.00946883	dN	0.000631139	0.000133003	0.00045442	0.000604373	dS	0.00194561	0.00214308	0.00736364	0.0095204	dN
ENSG00000110395	CBL	E3 ubiquitin-protein ligase CBL (EC 6.3.2.-) (Signal transduction protein CBL) (Proto-oncogene c-CBL) (Casitas B-lineage lymphoma proto- oncogene) (RING finger protein 55). [Source:Uniprot/SWISSPROT;Acc:P22681]	transcription factor activity, ubiquitin-protein ligase activity, signal transducer activity, calcium ion binding, protein binding, nucleus, plasma membrane, cell surface receptor linked signal transduction, epidermal growth factor receptor signaling pathway, zinc ion binding, protein ubiquitination, ligase activity, positive regulation of receptor mediated endocytosis	0.0209307	0.0873203	0.0960545	0	0	0.212774	D	0.00826927	0.0660578	0.0740923	0.049675	0.00853647	0.137539	D	0.0202127	0	0	0.135299	D	0.254653	0.168564	0.127927	0.115177	0.134212	0.119887	0.0950714	0.0967132	0.104031	0.14552	0.143853	dS	0.00176651	0.00266732	0.00943925	0.012718	dN	0	0.000431326	0.00116172	0.0014101	dS	0.00172223	0.00268158	0.00946607	0.0127033	dN
ENSG00000168826	ZNF509	Zinc finger protein 509. [Source:Uniprot/SWISSPROT;Acc:Q6ZSB9]	DNA binding, protein binding, intracellular, nucleus, transcription, regulation of transcription, DNA-dependent, zinc ion binding, metal ion binding	0.02096	0.152021	0.222239	0.0525755	0.00188429	0.247192	D	0.0226174	0.144676	0.214085	0.143251	0.0580012	0.275789	D	0.0022049	0.0555443	0.000589346	0.267847	D	0.187435	0.29201	0.20786	0.150328	0.190098	0.165006	0.146428	0.163969	0.17314	0.143423	0.205496	dS	0.00426331	0.0038819	0.00947803	0.0198318	dN	0.000195639	0.00145539	0.00251344	0.00379987	dS	0.00420499	0.00391658	0.00959471	0.0197945	dN
ENSG00000152217	SETBP1	SET-binding protein (SEB). [Source:Uniprot/SWISSPROT;Acc:Q9Y6X0]	, DNA binding, protein binding, protein binding, nucleus, nucleus	0.0209842	0.222385	0.134107	0	0	0.0873735	D	0.000783485	0.33174	0.204437	0.0104207	0	0.0521539	D	0.886353	0.106647	0.0175212	0.330286	D	0.196902	0.197177	0.153025	0.229028	0.172742	0.123338	0.134115	0.133767	0.200051	0.190911	0.157653	dS	0.00256987	0.00222721	0.00791044	0.0133292	dN	0	0.000218281	0.000600406	0.00152228	dS	0.00254814	0.00223352	0.00790707	0.013326	dN
ENSG00000138411	HECW2	E3 ubiquitin-protein ligase HECW2 (EC 6.3.2.-) (HECT, C2 and WW domain-containing protein 2) (NEDD4-like ubiquitin-protein ligase 2). [Source:Uniprot/SWISSPROT;Acc:Q9P2P5]	ubiquitin-protein ligase activity, intracellular, protein modification, ubiquitin cycle, ligase activity	0.0209931	0.227033	0.362753	0.0946542	0.00561578	0.362163	D	3.02049e-06	0.243441	0.403211	0.0471482	0.00775181	0.130917	D	0.52901	0.367372	0.164208	0.691266	D	0.254529	0.178722	0.156394	0.157187	0.133349	0.118475	0.0912557	0.0955687	0.128253	0.103904	0.228133	dS	0.00185307	0.00203209	0.00718836	0.0123357	dN	0.000142229	0.000474829	0.00145516	0.00251388	dS	0.00187048	0.00202339	0.00716654	0.0123374	dN
ENSG00000143127	ITGA10	Integrin alpha-10 precursor. [Source:Uniprot/SWISSPROT;Acc:O75578]	magnesium ion binding, receptor activity, calcium ion binding, collagen binding, cell adhesion, cell-matrix adhesion, integrin-mediated signaling pathway, integrin complex, membrane, integral to membrane	0.0210025	0.248635	0.398569	0	0	0.250218	D	0.0385028	0.331962	0.539185	0.163779	0.073128	0.303427	D	0.721082	0.491074	0.192661	1.00613	D	0.198323	0.270061	0.178867	0.145629	0.115881	0.132928	0.137179	0.127433	0.178855	0.122818	0.163792	dS	0.00126814	0.00195231	0.00770646	0.0118852	dN	0	0.000701213	0.00182854	0.00229707	dS	0.00120984	0.00196112	0.00777463	0.0118691	dN
ENSG00000077616	NAALAD2	N-acetylated-alpha-linked acidic dipeptidase 2 (EC 3.4.17.21) (N- acetylated-alpha-linked acidic dipeptidase II) (NAALADase II). [Source:Uniprot/SWISSPROT;Acc:Q9Y3Q0]	dipeptidyl-peptidase IV activity, proteolysis, metallopeptidase activity, zinc ion binding, glutamate carboxypeptidase activity, membrane, integral to membrane, dipeptidase E activity, neurotransmitter catabolic process, glutamate carboxypeptidase II activity, metal ion binding, glutamate carboxypeptidase activity, dipeptidase E activity, neurotransmitter catabolic process	0.0211088	0.298292	0.306508	0	0	0.245334	D	0.0151295	0.33382	0.335556	0.278778	0.142455	0.475634	D	0.68025	0.255997	0.0433626	0.784797	D	0.423401	0.330354	0.162971	0.20443	0.190951	0.216222	0.187095	0.122681	0.188598	0.197715	0.244896	dS	0.00151061	0.0019879	0.00897717	0.0139476	dN	0	0.000544293	0.00122376	0.00236634	dS	0.00147687	0.00199117	0.00910094	0.0138793	dN
ENSG00000120451	SNX19	Sorting nexin-19. [Source:Uniprot/SWISSPROT;Acc:Q92543]	protein binding, cell communication, intracellular signaling cascade, protein transport, phosphoinositide binding	0.0211799	0.134758	0.160408	0.437573	0.218566	0.76718	A	0.57114	0.159546	0.190715	0.194877	0.110685	0.312847	A	0.293363	0.455763	0.175749	0.937204	A	0.152327	0.25911	0.127364	0.170046	0.190214	0.135544	0.133051	0.143308	0.199338	0.188703	0.116258	dS	0.00316955	0.00282833	0.0115129	0.0154734	dN	0.00123917	0.000772851	0.001557	0.00279917	dS	0.00335831	0.00278475	0.0111841	0.0155906	dN
ENSG00000101280	ANGPT4	Angiopoietin-4 precursor (ANG-4) (ANG-3). [Source:Uniprot/SWISSPROT;Acc:Q9Y264]	receptor binding, signal transduction, biological_process, transmembrane receptor protein tyrosine kinase activator activity	0.0212841	0.429011	0.736719	0	0	0.45935	D	0.0742132	0.263248	0.447026	0.348874	0.148126	0.654585	D	0.360868	0.338279	0.0545762	1.0491	D	0.342018	0.354496	0.187508	0.23225	0.288095	0.213933	0.252286	0.213502	0.210373	0.198083	0.317599	dS	0.00307509	0.00284567	0.00925731	0.0149009	dN	0	0.00159741	0.00271283	0.00547339	dS	0.00299121	0.00287242	0.00942146	0.0148358	dN
ENSG00000062822	POLD1	DNA polymerase delta catalytic subunit (EC 2.7.7.7) (DNA polymerase subunit delta p125). [Source:Uniprot/SWISSPROT;Acc:P28340]	S phase of mitotic cell cycle, nucleotide binding, DNA synthesis during DNA repair, DNA binding, chromatin binding, delta DNA polymerase activity, protein binding, nucleus, base-excision repair, gap-filling, zinc ion binding, 3'-5' exonuclease activity, response to UV, transferase activity, hydrolase activity, DNA replication proofreading, metal ion binding, nucleotide binding, DNA binding, DNA-d…	0.0212875	0.141066	0.0693029	0.332163	0.101615	0.778202	A	0.0687721	0.132135	0.064163	0.156267	0.071792	0.288429	A	0.729584	0.131911	0.0212344	0.412201	A	0.171873	0.202898	0.150187	0.186304	0.205832	0.164169	0.182194	0.126613	0.186613	0.147361	0.241906	dS	0.00310966	0.00395606	0.0119646	0.0205749	dN	0.000984859	0.000378842	0.000841941	0.00179742	dS	0.00323814	0.00394176	0.01176	0.0206396	dN
ENSG00000180891	CUEDC1	CUE domain-containing protein 1. [Source:Uniprot/SWISSPROT;Acc:Q9NWM3]		0.0213268	0.325721	0.277076	0.817869	0.29295	1.76019	A	0.461548	0.441642	0.38217	0.287967	0.122469	0.560984	D	0.62297	0.473532	0.0790615	1.44925	A	0.285032	0.376889	0.27585	0.198836	0.25955	0.152987	0.257434	0.188515	0.236753	0.276636	0.303339	dS	0.00290926	0.00203207	0.00877599	0.0115572	dN	0.00200825	0.000550492	0.00174132	0.00165	dS	0.00306119	0.0020167	0.00857603	0.0116138	dN
ENSG00000109511	ANXA10	Annexin A10 (Annexin-14). [Source:Uniprot/SWISSPROT;Acc:Q9UJ72]	calcium ion binding, calcium-dependent phospholipid binding, mitochondrion, mitochondrion	0.021337	0.299124	0.25259	0.54221	0.136086	1.40118	A	0.014134	0.233798	0.192822	0.364271	0.139513	0.754989	A	0.138546	0.668198	0.109381	2.07758	A	0.122421	0.22363	0.14122	0.195174	0.130381	0.138593	0.209375	0.112473	0.130345	0.103399	0.179544	dS	0.00315834	0.0016973	0.0061928	0.0122487	dN	0.00143529	0.000275454	0.000619215	0.00169042	dS	0.00319486	0.0016979	0.00611713	0.0122717	dN
ENSG00000140931		CKLF-like MARVEL transmembrane domain-containing protein 3 (Chemokine- like factor superfamily member 3). [Source:Uniprot/SWISSPROT;Acc:Q96MX0]	cytokine activity, extracellular space, chemotaxis, membrane, integral to membrane	0.021388	0.3383	0.166465	1.0958	0.180137	3.40741	A	0.388046	0.341283	0.173291	0.21706	0.0351689	0.677398	A	0.512572	0	0	0.827943	D	0.244961	0.178912	0.250372	0.198367	0.232077	0.179456	0.300672	0.203041	0.195179	0.189867	0.318528	dS	0.00247767	0.00318172	0.010136	0.0142408	dN	0.00229024	0.00023845	0.0010531	0.00117298	dS	0.00256247	0.00317457	0.00998565	0.0142763	dN
ENSG00000107821	KAZALD1	Kazal-type serine protease inhibitor domain-containing protein 1 precursor. [Source:Uniprot/SWISSPROT;Acc:Q96I82]	ossification, regulation of cell growth, insulin-like growth factor binding, extracellular region, multicellular organismal development, cell differentiation, ossification, regulation of cell growth, insulin-like growth factor binding, extracellular region, multicellular organismal development, cell differentiation	0.0214422	0.232549	0.3692	1.21018	0.379523	2.83234	A	0.193579	0.318614	0.503894	0.475929	0.213731	0.895032	D	0.490251	0.973704	0.234891	2.53022	A	0.198364	0.396144	0.16608	0.194536	0.140383	0.116358	0.156805	0.120206	0.128925	0.146636	0.160239	dS	0.00207706	0.00187908	0.00848205	0.0134263	dN	0.00216175	0.00101382	0.00193312	0.00357062	dS	0.00220097	0.00186467	0.00831772	0.0134734	dN
ENSG00000129696		Uncharacterized protein C8orf41. [Source:Uniprot/SWISSPROT;Acc:Q6NXR4]		0.0215705	0.324528	0.487143	1.3578	0.590929	2.59859	A	0.0340809	0.450034	0.666396	0.833244	0.55233	1.1907	A	0.397398	0.202085	0.00925106	0.846615	D	0.361254	0.275231	0.347342	0.301401	0.322753	0.23763	0.27027	0.268462	0.297322	0.19807	0.255519	dS	0.00221376	0.00209815	0.00922234	0.0143813	dN	0.00246725	0.000709817	0.00397149	0.00532039	dS	0.00233652	0.00209112	0.00905081	0.0144337	dN
ENSG00000104728	ARHGEF10	Rho guanine nucleotide exchange factor 10. [Source:Uniprot/SWISSPROT;Acc:O15013]	guanyl-nucleotide exchange factor activity, Rho guanyl-nucleotide exchange factor activity, intracellular, regulation of Rho protein signal transduction	0.0216152	0.206153	0.293479	0.08943	0.0198126	0.236726	D	0.00123356	0.143499	0.208138	0.0982889	0.0408691	0.18723	D	0.763992	0.293703	0.138441	0.533403	A	0.180616	0.189692	0.176315	0.189676	0.166713	0.149062	0.203777	0.143041	0.183659	0.172788	0.216493	dS	0.00446785	0.00410226	0.0117847	0.0184966	dN	0.000357338	0.000984286	0.00262819	0.00447893	dS	0.00443765	0.00410678	0.0118115	0.0184696	dN
ENSG00000165804	ZNF219	Zinc finger protein 219. [Source:Uniprot/SWISSPROT;Acc:Q9P2Y4]	transcription factor activity, intracellular, nucleus, regulation of transcription, DNA-dependent, zinc ion binding, metal ion binding	0.0216595	0.303792	0.35378	0	0	0.2132	D	0.0233851	0.391901	0.46428	0.1104	0.030798	0.263483	D	0.355298	0.121653	0.0059486	0.537511	D	0.243626	0.229278	0.244875	0.271918	0.191643	0.135014	0.144168	0.149888	0.226609	0.179514	0.154962	dS	0.00235635	0.00214112	0.00788226	0.0128798	dN	0	0.000481252	0.00189031	0.00343262	dS	0.00232142	0.00214252	0.00793299	0.0128772	dN
ENSG00000157214	STEAP2	Six-transmembrane epithelial antigen of prostate 2 (SixTransMembrane protein of prostate 1) (Prostate cancer-associated protein 1). [Source:Uniprot/SWISSPROT;Acc:Q8NFT2]	transporter activity, iron ion binding, early endosome, cytosol, plasma membrane, electron transport, Golgi to plasma membrane transport, endocytosis, response to hormone stimulus, integral to membrane, oxidoreductase activity, trans-Golgi network transport vesicle, integral to Golgi membrane, vesicular fraction, regulated secretory pathway, FAD binding	0.0216684	0.27764	0.0661686	0.514786	0.091883	1.45945	A	0.0182857	0.326778	0.072949	0.26842	0.0766672	0.60295	A	0.0074608	0.550333	0.107617	1.5252	A	0.252291	0.175698	0.221491	0.192305	0.137403	0.117749	0.113433	0.132323	0.185795	0.197075	0.204799	dS	0.00191534	0.0018375	0.00625834	0.0121909	dN	0.000821597	6.21376e-05	0.000276079	0.000466864	dS	0.00195189	0.00182923	0.00619076	0.0122249	dN
ENSG00000007062	PROM1	Prominin-1 precursor (Prominin-like protein 1) (Antigen AC133) (CD133 antigen). [Source:Uniprot/SWISSPROT;Acc:O43490]	extracellular space, extracellular space, integral to plasma membrane, integral to plasma membrane, microvillus, microvillus, brush border, brush border, visual perception, membrane, response to stimulus	0.0216815	0.281583	1.12635	0.363818	0.0832584	0.940847	D	8.76291e-05	0.272568	1.11148	0.292432	0.140995	0.50954	D	0.00123849	0.183652	0.0252899	0.543377	D	0.227974	0.203559	0.152913	0.228834	0.211379	0.180174	0.193558	0.12546	0.134294	0.174838	0.219584	dS	0.00228373	0.00284385	0.00949964	0.0140003	dN	0.000686123	0.00190282	0.00478474	0.0105664	dS	0.00230417	0.00284767	0.00947032	0.0139923	dN
ENSG00000185567		C14orf78 protein. [Source:Uniprot/SPTREMBL;Acc:Q5BKX7]	protein binding	0.0221401	0.160673	0.608762	0.352701	0.111186	0.789698	D	0.0333765	0.152824	0.582441	0.510995	0.323516	0.743492	D	0.00320171	0.301896	0.105576	0.637599	D	0.217987	0.21186	0.164546	0.149939	0.231097	0.125523	0.1351	0.112589	0.160218	0.190503	0.166264	dS	0.00306921	0.00416548	0.0118114	0.0206177	dN	0.000973084	0.00298875	0.00658632	0.0105384	dS	0.00296742	0.00416714	0.0119879	0.0205458	dN
ENSG00000125827		Thioredoxin domain-containing protein 13 precursor. [Source:Uniprot/SWISSPROT;Acc:Q9H1E5]	electron transport, transport, membrane, integral to membrane, cell redox homeostasis	0.0221747	0.307988	0.849415	0	0	0.417538	D	0.00780002	0.287915	0.812444	0.130869	0.00928485	0.392034	D	0.0150798	0	0	0.303831	D	0.174334	0.205776	0.175743	0.186018	0.17129	0.169129	0.14665	0.154534	0.209518	0.175572	0.172612	dS	0.00286139	0.00274812	0.00911092	0.0119796	dN	0	0.00127309	0.0036303	0.00503089	dS	0.00281292	0.00276368	0.00916299	0.0119504	dN
ENSG00000133106	EPSTI1	epithelial stromal interaction 1 isoform 2 [Source:RefSeq_peptide;Acc:NP_150280]		0.0222902	0.271908	0.877327	2.69248	1.11601	5.29496	A	0.192665	0.308094	0.980812	1.14624	0.649909	1.83173	A	0.464326	0.354457	0.0204692	1.47269	D	0.314187	0.19798	0.171196	0.143107	0.150085	0.114626	0.164153	0.142108	0.151573	0.157755	0.231707	dS	0.00152431	0.00211031	0.00744887	0.0143027	dN	0.00337155	0.00110996	0.00338829	0.00541775	dS	0.00170027	0.00208624	0.00717067	0.0144024	dN
ENSG00000184343	STK23	Serine/threonine-protein kinase SRPK3 (EC 2.7.11.1) (Serine/arginine- rich protein specific kinase 3) (Serine/threonine-protein kinase 23) (Muscle-specific serine kinase 1) (MSSK-1). [Source:Uniprot/SWISSPROT;Acc:Q9UPE1]	nucleotide binding, protein serine/threonine kinase activity, ATP binding, cellular_component, protein amino acid phosphorylation, multicellular organismal development, striated muscle development, transferase activity, cell differentiation, nucleotide binding, protein serine/threonine kinase activity, ATP binding, protein amino acid phosphorylation, transferase activity, protein serine/threonine…	0.0224088	0.161961	0.0526972	0.437277	0.109376	1.13168	A	1	0.186625	0.0607476	0.0926315	0.0295148	0.210269	A	0.16763	0.302966	0.0500076	0.925401	A	0.252378	0.289603	0.106381	0.124808	0.195801	0.171611	0.117423	0.0997736	0.0924851	0.14974	0.0986896	dS	0.00228663	0.00244331	0.0137557	0.0201604	dN	0.000874708	0.000200983	0.000416237	0.00071791	dS	0.00244202	0.00241742	0.0135277	0.0202573	dN
ENSG00000181333	HEPHL1	Hephaestin-like protein 1 (Fragment). [Source:Uniprot/SPTREMBL;Acc:Q6MZM0]	copper ion binding, oxidoreductase activity, copper ion binding, oxidoreductase activity	0.02249	0.275837	0.210556	0	0	0.139729	D	0.057507	0.367595	0.273632	0.248859	0.111222	0.444097	D	0.879559	0.34375	0.0824843	0.884498	A	0.325564	0.471892	0.204288	0.229825	0.220641	0.229276	0.174334	0.132612	0.214282	0.206645	0.272487	dS	0.00186805	0.00152144	0.00871401	0.0138382	dN	0	0.000450805	0.00108968	0.00195346	dS	0.00176502	0.00153903	0.00886802	0.0137869	dN
ENSG00000129657	SEC14L1	SEC14-like protein 1. [Source:Uniprot/SWISSPROT;Acc:Q92503]	transporter activity, binding, intracellular, Golgi apparatus, transport, membrane	0.0226754	0.165608	0.0380347	0.187589	0.0391286	0.525735	A	0.346757	0.154674	0.0359095	0.0564463	0.0159832	0.137104	A	0.237147	0	0	0.0789823	D	0.154928	0.162253	0.151113	0.16954	0.181249	0.15615	0.225389	0.148244	0.160986	0.13776	0.193137	dS	0.00354012	0.00398395	0.0122609	0.0206793	dN	0.000638042	0.000142826	0.000408334	0.000776067	dS	0.00366931	0.00396802	0.0120136	0.0208478	dN
ENSG00000141161	CMYA4	UNC45 homolog B (UNC-45B). [Source:Uniprot/SWISSPROT;Acc:Q8IWX7]	binding, protein folding, multicellular organismal development, striated muscle development, cell differentiation	0.0226954	0.311434	0.0777318	0.440023	0.134303	1.03215	A	1	0.434267	0.109042	0.11087	0.0468995	0.216267	A	0.102875	0.23686	0.0593408	0.611982	A	0.427966	0.317608	0.264185	0.284848	0.262813	0.201181	0.201066	0.211973	0.252338	0.209829	0.254559	dS	0.00174579	0.00245683	0.0104593	0.0119006	dN	0.000666187	0.000166124	0.000596183	0.000736897	dS	0.00196662	0.00240444	0.0101996	0.0120027	dN
ENSG00000189410		SH2 domain-containing protein 5. [Source:Uniprot/SWISSPROT;Acc:Q6ZV89]	intracellular signaling cascade, intracellular signaling cascade	0.0228281	0.103058	0.142078	0	0	0.312296	D	0.00120027	0.130973	0.184955	0.0286848	0	0.140677	D	0.799842	0.215383	0.0362122	0.662691	A	0.296356	0.186165	0.159298	0.15019	0.136679	0.115679	0.142792	0.133488	0.171439	0.148024	0.209629	dS	0.00248158	0.00367501	0.00988601	0.0158849	dN	0	0.000848825	0.00196147	0.00295305	dS	0.00245264	0.00368267	0.00992328	0.0158626	dN
ENSG00000089101		Uncharacterized protein C20orf26. [Source:Uniprot/SWISSPROT;Acc:Q8NHU2]		0.0230497	0.33612	0.45546	0.079578	0.000293174	0.354748	D	0.0356949	0.400849	0.53226	0.255128	0.152208	0.391265	D	0.527942	0.511474	0.235804	0.938992	D	0.29171	0.312933	0.164242	0.198501	0.198293	0.179231	0.169496	0.151625	0.191124	0.186671	0.210099	dS	0.00216683	0.00248992	0.00976867	0.0142202	dN	0.000148796	0.000908989	0.00187094	0.00329065	dS	0.00206627	0.00250474	0.00991657	0.0141655	dN
ENSG00000161547	SFRS2	Splicing factor, arginine/serine-rich 2 (Splicing factor SC35) (SC-35) (Splicing component, 35 kDa) (Protein PR264). [Source:Uniprot/SWISSPROT;Acc:Q01130]	nucleotide binding, RNA binding, nucleotide binding, transcription corepressor activity, RNA binding, protein binding, nucleus, mRNA processing, RNA splicing, nucleotide binding, RNA binding, protein binding, nucleus, spliceosome, nuclear speck	0.0231483	0.216026	0.832407	0	0	0.364792	D	2.2227e-06	0.179611	0.714068	0	0	0.104518	D	0.0168407	0	0	0.323476	D	0.150799	0.124918	0.126641	0.147756	0.151583	0.139474	0.203189	0.133649	0.138972	0.127267	0.182145	dS	0.00310531	0.00412405	0.0123369	0.020033	dN	0	0.00190009	0.00577946	0.0109333	dS	0.0031015	0.00412239	0.0123287	0.0200446	dN
ENSG00000176383		UDP-GlcNAc:betaGal beta-1,3-N-acetylglucosaminyltransferase 4 [Source:RefSeq_peptide;Acc:NP_110392]	protein amino acid glycosylation, galactosyltransferase activity, membrane, transferase activity, transferring glycosyl groups	0.0233002	0.148633	0.165516	0.702207	0.193778	1.72183	A	0.0205208	0.250728	0.273264	0.388732	0.177531	0.719313	A	0.390079	0.460655	0.101428	1.24709	A	0.161326	0.237976	0.147886	0.204523	0.146434	0.121007	0.210889	0.14244	0.20318	0.143023	0.234235	dS	0.00311767	0.00330445	0.0113794	0.0166739	dN	0.00190068	0.000751267	0.00162666	0.00329895	dS	0.00319418	0.00329432	0.0112949	0.0166798	dN
ENSG00000198597	ZNF536	Zinc finger protein 536. [Source:Uniprot/SWISSPROT;Acc:O15090]	DNA binding, intracellular, nucleus, transcription, regulation of transcription, DNA-dependent, zinc ion binding, metal ion binding	0.0233156	0.185707	0.113678	0	0	0.0691748	D	0.258733	0.091313	0.0552055	0.0936825	0.0477263	0.161199	A	0.813386	0.07344	0.0100991	0.24283	A	0.159198	0.14215	0.136991	0.162883	0.152824	0.133757	0.175968	0.132015	0.163481	0.152752	0.169978	dS	0.00337804	0.00359603	0.0124394	0.0181435	dN	0	0.000277331	0.000925341	0.00161099	dS	0.00326096	0.00361916	0.0126224	0.018073	dN
ENSG00000162139	NEU3	Sialidase-3 (EC 3.2.1.18) (Membrane sialidase) (Ganglioside sialidase) (N-acetyl-alpha-neuraminidase 3). [Source:Uniprot/SWISSPROT;Acc:Q9UQ49]	exo-alpha-sialidase activity, plasma membrane, integral to plasma membrane, carbohydrate metabolic process, ganglioside catabolic process, metabolic process, hydrolase activity, acting on glycosyl bonds	0.023369	0.281437	0.677184	0	0	0.515876	D	0.0539402	0.367151	0.890048	0.23422	0.0800079	0.495393	D	0.826773	0.553984	0.101801	1.54468	D	0.270623	0.204781	0.154628	0.200204	0.222675	0.143678	0.178717	0.190603	0.181003	0.171708	0.175539	dS	0.00187097	0.0020418	0.00912433	0.0129141	dN	0	0.000869187	0.00289162	0.00529425	dS	0.00181809	0.00205134	0.00918979	0.0129034	dN
ENSG00000162643		WD repeat protein 63 (Testis development protein NYD-SP29). [Source:Uniprot/SWISSPROT;Acc:Q8IWG1]		0.0234053	0.346879	0.391496	0	0	0.198266	D	0.268057	0.469289	0.534087	0.225724	0.095929	0.425201	D	0.481989	0.587533	0.150046	1.48237	A	0.26031	0.365852	0.354578	0.349567	0.258802	0.196874	0.260169	0.170379	0.21371	0.27376	0.279259	dS	0.00229811	0.00177973	0.00751207	0.0112055	dN	0	0.000589265	0.00244796	0.00356675	dS	0.00221438	0.00178181	0.00765845	0.0111413	dN
ENSG00000120798	NR2C1	Orphan nuclear receptor TR2 (Testicular receptor 2). [Source:Uniprot/SWISSPROT;Acc:P13056]	transcription factor activity, steroid hormone receptor activity, nucleus, transcription, regulation of transcription, DNA-dependent, zinc ion binding, sequence-specific DNA binding, metal ion binding, negative regulation of transcription from RNA polymerase II promoter, transcription factor activity, steroid hormone receptor activity, protein binding, nucleus, transcription, regulation of transc…	0.0235099	0.240675	0.147064	0.933637	0.307343	2.104	A	1	0.310044	0.192266	0.216479	0.0850956	0.440816	A	0.00479018	0.827393	0.274031	1.85361	A	0.356735	0.28778	0.241693	0.171782	0.209495	0.127777	0.130803	0.126616	0.176861	0.18058	0.209784	dS	0.0013308	0.00191555	0.00609082	0.0112772	dN	0.00101072	0.000271491	0.000739897	0.000959168	dS	0.00155979	0.00188585	0.00595499	0.0113144	dN
ENSG00000007001	UPP2	Uridine phosphorylase 2 (EC 2.4.2.3) (UrdPase 2) (UPase 2). [Source:Uniprot/SWISSPROT;Acc:O95045]	uridine phosphorylase activity, protein binding, cytoplasm, cytosol, nucleoside metabolic process, nucleotide catabolic process, transferase activity, transferring glycosyl groups, type III intermediate filament, uridine metabolic process	0.0236002	0.251813	0.315698	1.27309	0.42748	2.83807	A	1	0.35781	0.448934	0.41621	0.155527	0.857998	D	0.167842	0	0	0.612011	D	0.258044	0.2112	0.149843	0.191935	0.142281	0.134701	0.179357	0.1332	0.162873	0.148273	0.218665	dS	0.00180899	0.00203813	0.0067508	0.0109148	dN	0.00189374	0.000444321	0.00104353	0.0021632	dS	0.0019092	0.00202982	0.00662987	0.010944	dN
ENSG00000141027	NCOR1	Nuclear receptor corepressor 1 (N-CoR1) (N-CoR). [Source:Uniprot/SWISSPROT;Acc:O75376]	DNA binding, DNA binding, transcription corepressor activity, receptor activity, protein binding, nucleus, transcription from RNA polymerase II promoter, transcriptional repressor activity, chromatin modification, regulation of transcription, negative regulation of transcription, DNA-dependent, negative regulation of transcription, DNA-dependent	0.0237107	0.163225	0.104319	0.0348628	0.00036871	0.16063	D	0.00209907	0.195255	0.12699	0.0613315	0.0259373	0.118346	D	0.580807	0.122205	0.0358309	0.292178	D	0.280462	0.258981	0.220853	0.206716	0.175083	0.123252	0.151023	0.140044	0.165609	0.126498	0.184733	dS	0.00218421	0.0019267	0.00866825	0.016575	dN	6.62998e-05	0.000272692	0.00105482	0.00191284	dS	0.00227203	0.00185065	0.00873776	0.0165417	dN
ENSG00000114648	KLHL18	Kelch-like protein 18. [Source:Uniprot/SWISSPROT;Acc:O94889]	protein binding	0.0238008	0.293789	0.0445524	0.317084	0.0523433	0.982416	A	0.299457	0.195874	0.029517	0.0699053	0.017429	0.181459	A	0.398352	0	0	0.23918	D	0.236534	0.304082	0.148208	0.216921	0.167449	0.154063	0.139793	0.151385	0.2091	0.157768	0.139954	dS	0.00194953	0.00226635	0.0113303	0.0144218	dN	0.000524535	8.83256e-05	0.000216185	0.000402338	dS	0.00201396	0.00225182	0.0112763	0.0143995	dN
ENSG00000103254		Uncharacterized protein C16orf24. [Source:Uniprot/SWISSPROT;Acc:Q9BQD7]	membrane, integral to membrane	0.0238919	0.179936	0.163075	0.935374	0.279727	2.18445	A	1	0.176271	0.161005	0.204503	0.0805036	0.406536	A	0.342171	0.484491	0.113738	1.25936	A	0.244413	0.284182	0.129845	0.15818	0.142912	0.158317	0.106347	0.111747	0.147288	0.117198	0.172297	dS	0.00326791	0.00494192	0.0238271	0.0221539	dN	0.00305134	0.00125586	0.00279676	0.00317616	dS	0.00354746	0.00482879	0.0234145	0.0223451	dN
ENSG00000115423		CDNA: FLJ23529 fis, clone LNG06042. [Source:Uniprot/SPTREMBL;Acc:Q9H5E1]	nucleotide binding, microtubule motor activity, ATP binding, microtubule-based movement, ATPase activity, dynein complex, microtubule motor activity, microtubule-based movement, dynein complex	0.0239063	0.294102	0.326219	0.644733	0.293212	1.20276	A	0.589179	0.406356	0.458526	0.250806	0.131086	0.425075	D	0.557911	0.176705	0.0278757	0.552318	D	0.246661	0.22896	0.214313	0.182706	0.229721	0.185177	0.164481	0.154287	0.18543	0.172723	0.238645	dS	0.00270749	0.0024568	0.00855808	0.0150042	dN	0.00147117	0.00052542	0.0017152	0.00256774	dS	0.00295762	0.0024441	0.00817737	0.0151252	dN
ENSG00000118596	SLC16A7	Monocarboxylate transporter 2 (MCT 2) (Solute carrier family 16 member 7). [Source:Uniprot/SWISSPROT;Acc:O60669]	transporter activity, pyruvate carrier activity, membrane fraction, integral to plasma membrane, transport, pyruvate transport, symporter activity, monocarboxylate porter activity, organic anion transport, membrane	0.0240489	0.230238	0.924502	0	0	0.518138	D	0.460669	0.275855	1.09836	0.522762	0.251295	0.924918	D	0.0145399	0	0	0.412545	D	0.128553	0.153679	0.129626	0.116007	0.109874	0.0851595	0.0958431	0.0924841	0.120166	0.118828	0.138976	dS	0.0017821	0.00172828	0.00744798	0.011153	dN	0	0.000883045	0.00319163	0.00428794	dS	0.00169993	0.00172898	0.00754815	0.0111257	dN
ENSG00000186364		Putative nucleoside diphosphate-linked moiety X motif 17, mitochondrial precursor (EC 3.6.1.-) (Nudix motif 17). [Source:Uniprot/SWISSPROT;Acc:P0C025]	magnesium ion binding, mitochondrion, hydrolase activity, manganese ion binding	0.0240525	0.23887	0.69384	2.24927	0.705059	5.19929	A	0.138906	0.328033	0.940778	0.848686	0.42757	1.47171	D	0.0337514	2.02841	0.812117	4.09738	A	0.208184	0.264942	0.159698	0.146129	0.0973165	0.100272	0.118828	0.114293	0.164764	0.113885	0.151518	dS	0.00118229	0.00199692	0.00789002	0.0121861	dN	0.00221018	0.00126922	0.00304267	0.00430053	dS	0.0012762	0.00199096	0.00774409	0.0122333	dN
ENSG00000136866	ZFP37	Zinc finger protein 37 homolog (Zfp-37). [Source:Uniprot/SWISSPROT;Acc:Q9Y6Q3]	transcription factor activity, intracellular, nucleus, transcription, regulation of transcription, DNA-dependent, zinc ion binding, metal ion binding	0.0240972	0.293643	0.486348	0.993596	0.42762	1.9193	A	0.162275	0.310665	0.510543	0.496287	0.286123	0.788748	D	0.480489	0.222416	0.036696	0.684643	D	0.237102	0.0795845	0.171829	0.2478	0.209853	0.224554	0.224619	0.183391	0.210649	0.188721	0.142765	dS	0.00216917	0.00286292	0.00813342	0.0144481	dN	0.0018045	0.000316113	0.00193169	0.00498846	dS	0.00233835	0.00284019	0.0079063	0.0145144	dN
ENSG00000130147	SH3BP4	SH3 domain-binding protein 4 (Transferrin receptor-trafficking protein) (EH-binding protein 10). [Source:Uniprot/SWISSPROT;Acc:Q9P0V3]	molecular_function, cellular_component, coated pit, endocytosis, biological_process	0.024227	0.235578	0.0741746	0.282274	0.100089	0.60804	A	0.139929	0.31591	0.0986293	0.130188	0.064589	0.228225	A	0.0961335	0	0	0.121146	D	0.268925	0.26702	0.215684	0.266733	0.261391	0.197628	0.234529	0.207538	0.214364	0.202478	0.225216	dS	0.00322187	0.00326715	0.0117224	0.0151906	dN	0.000786658	0.000239349	0.00068936	0.00110536	dS	0.00334969	0.00326596	0.0115274	0.0152587	dN
ENSG00000125482	TTF1	Transcription termination factor 1 (TTF-1) (TTF-I) (RNA polymerase I termination factor). [Source:Uniprot/SWISSPROT;Acc:Q15361]	, DNA binding, DNA binding, chromatin binding, transcription termination factor activity, RNA polymerase I transcription termination factor activity, protein binding, nucleus, nucleus, chromatin remodeling, transcription, transcription termination, regulation of transcription, DNA-dependent, transcription initiation from RNA polymerase I promoter, negative regulation of DNA replication	0.0242775	0.215166	0.58478	0.116608	0.00674234	0.407162	D	1	0.260446	0.714061	0.419134	0.26392	0.61642	D	0.00127157	0.242082	0.0551779	0.629729	D	0.156051	0.365132	0.258212	0.184356	0.245208	0.181042	0.164901	0.188445	0.191622	0.171924	0.22772	dS	0.00394125	0.00299332	0.0100299	0.0184809	dN	0.000390206	0.00251747	0.00596496	0.00786074	dS	0.00375956	0.00301107	0.0103422	0.0183423	dN
ENSG00000154803	FLCN	Folliculin (Birt-Hogg-Dube syndrome protein) (BHD skin lesion fibrofolliculoma protein). [Source:Uniprot/SWISSPROT;Acc:Q8NFG4]	, cell cycle, negative regulation of progression through cell cycle, cell cycle, negative regulation of progression through cell cycle	0.0244775	0.1714	0.0830858	0.536713	0.134341	1.33136	A	0.545963	0.200188	0.0981348	0.145048	0.0491332	0.31522	A	0.701784	0.251218	0	1.08904	A	0.221676	0.31319	0.184383	0.157861	0.183195	0.120821	0.180851	0.135767	0.124688	0.109621	0.168593	dS	0.00212493	0.00152516	0.00917143	0.0155765	dN	0.000996584	0.000199623	0.000717331	0.0010434	dS	0.00222935	0.00152301	0.00900843	0.015609	dN
ENSG00000163071		Spermatogenesis-associated protein 18. [Source:Uniprot/SWISSPROT;Acc:Q8TC71]	multicellular organismal development, spermatogenesis, cell differentiation, multicellular organismal development, spermatogenesis, cell differentiation	0.0245496	0.322435	0.660693	2.8049	1.31685	5.12183	A	1	0.405606	0.827122	0.917396	0.566574	1.38263	A	0.467726	0.363621	0.0590955	1.11443	D	0.482179	0.275943	0.265877	0.193162	0.193539	0.169897	0.173524	0.156385	0.241312	0.184742	0.203272	dS	0.00108059	0.00206591	0.006976	0.0132505	dN	0.00254462	0.000953282	0.00318282	0.00440625	dS	0.00153776	0.00198203	0.00657228	0.0133798	dN
ENSG00000111181	SLC6A12	Sodium- and chloride-dependent betaine transporter (Na(+)/Cl(-) betaine/GABA transporter) (BGT-1). [Source:Uniprot/SWISSPROT;Acc:P48065]	neurotransmitter:sodium symporter activity, gamma-aminobutyric acid:sodium symporter activity, integral to plasma membrane, neurotransmitter transport, symporter activity, membrane, neurotransmitter:sodium symporter activity, integral to plasma membrane, neurotransmitter transport, symporter activity, membrane	0.0246107	0.151754	0.142414	0.635644	0.245656	1.2865	A	0.00551679	0.178177	0.162295	0.406757	0.252976	0.608366	A	0.743402	0.170868	0	0.652984	A	0.24617	0.243575	0.159768	0.195138	0.215981	0.139425	0.171525	0.154448	0.170143	0.12262	0.218486	dS	0.00336468	0.00254468	0.00997092	0.021687	dN	0.00179661	0.000488085	0.00125694	0.00334129	dS	0.00343376	0.00257131	0.00980706	0.0217568	dN
ENSG00000183137		Uncharacterized protein C6orf182. [Source:Uniprot/SWISSPROT;Acc:Q8IYX8]	, molecular_function, cellular_component, biological_process	0.0246868	0.316467	0.485647	0	0	0.511653	D	0.0385636	0.440811	0.681616	0.186119	0.053964	0.435429	D	0.660093	0.467875	0.0742073	1.46667	D	0.435225	0.41045	0.219635	0.251492	0.255689	0.226614	0.209654	0.16267	0.246005	0.193272	0.261673	dS	0.00148591	0.00172646	0.00765519	0.012224	dN	0	0.000880803	0.0021204	0.00388102	dS	0.00147391	0.00169784	0.00770272	0.0121996	dN
ENSG00000078814	MYH7B	myosin, heavy polypeptide 7B, cardiac muscle, beta [Source:RefSeq_peptide;Acc:NP_065935]	motor activity, ATP binding, myosin complex, motor activity, ATP binding, myosin complex, motor activity, ATP binding, myosin complex, motor activity, ATP binding, myosin complex	0.0247202	0.237499	0.123338	0	0	0.104457	D	0.0904611	0.200605	0.103027	0.0727095	0.0336967	0.132639	D	0.641492	0.0867111	0.0146113	0.265841	D	0.254466	0.227308	0.126801	0.141307	0.145816	0.102605	0.112534	0.104427	0.139992	0.111715	0.146064	dS	0.00170382	0.00215959	0.0112245	0.0120528	dN	0	0.000221713	0.000645451	0.00077146	dS	0.00164462	0.00217797	0.0113114	0.0120402	dN
ENSG00000175374	SPESP1	Sperm equatorial segment protein 1 precursor (SP-ESP) (Equatorial segment protein) (ESP) (Glycosylated 38 kDa sperm protein C-7/8). [Source:Uniprot/SWISSPROT;Acc:Q6UW49]	multicellular organismal development	0.024843	0.278639	1.62047	0.21616	0	1.05728	D	0.0604056	0.377806	2.21073	0.648571	0.272864	1.21767	D	0.166257	0.778605	0.148063	2.22523	D	0.205621	0.267016	0.171912	0.164626	0.188402	0.1056	0.190065	0.119933	0.231101	0.173928	0.167654	dS	0.00212044	0.0019919	0.00681661	0.0125958	dN	0.000383678	0.00258161	0.00568637	0.010084	dS	0.002061	0.00199575	0.0069028	0.0125632	dN
ENSG00000166317	SYNPO2L	Synaptopodin 2-like protein. [Source:Uniprot/SWISSPROT;Acc:Q9H987]	actin binding, protein binding, cytoskeleton	0.02491	0.200619	0.263619	0	0	0.292833	D	0.0174842	0.23853	0.31859	0.0764463	0.0149169	0.207253	D	0.361384	0.294974	0.0478644	0.916038	D	0.282801	0.419842	0.141679	0.20834	0.153917	0.128171	0.163183	0.139881	0.152953	0.161164	0.218736	dS	0.00166556	0.00189774	0.00826434	0.0101016	dN	0	0.000854129	0.00125874	0.00228513	dS	0.00165805	0.00188729	0.008282	0.0101161	dN
ENSG00000125869		Uncharacterized protein C20orf103 precursor. [Source:Uniprot/SWISSPROT;Acc:Q9UJQ1]	membrane, integral to membrane	0.0249126	0.323558	0.213591	0.72434	0.163898	1.89261	A	0.0350934	0.280225	0.181228	0.321305	0.138164	0.616713	A	0.176917	0.514907	0.0547952	1.75106	A	0.165008	0.219659	0.16844	0.198232	0.169758	0.168598	0.140303	0.146122	0.229029	0.172733	0.149149	dS	0.00251419	0.00239255	0.00903993	0.0120721	dN	0.00150688	0.000284436	0.000831038	0.00131412	dS	0.00257411	0.00237364	0.0089696	0.0120951	dN
ENSG00000182490		Testis-specific serine/threonine-protein kinase 2 (EC 2.7.11.1) (TSSK- 2) (Testis-specific kinase 2) (TSK-2) (Serine/threonine-protein kinase 22B) (DiGeorge syndrome protein G). [Source:Uniprot/SWISSPROT;Acc:Q96PF2]	nucleotide binding, magnesium ion binding, protein serine/threonine kinase activity, protein binding, ATP binding, protein amino acid phosphorylation, multicellular organismal development, spermatogenesis, transferase activity, cell differentiation	0.0249366	0.149001	0.043878	0.436723	0.071827	1.35544	A	0.00228708	0.145565	0.0398497	0.213327	0.0858598	0.428831	A	0.00585585	0.520647	0.113593	1.43531	A	0.176213	0.211345	0.168676	0.148199	0.164488	0.169045	0.154135	0.129578	0.157208	0.145666	0.145238	dS	0.00207176	0.00259425	0.0127018	0.0199967	dN	0.000839292	0.000150919	0.000589103	0.000806143	dS	0.0021474	0.00258307	0.012659	0.0199805	dN
ENSG00000175106		CMT1A duplicated region transcript 4 [Source:RefSeq_peptide;Acc:NP_775893]		0.0249393	0.144395	0.696695	0	0	0.90385	D	0.0208749	0.159206	0.785799	0.319198	0.0228588	0.897563	D	0.883351	1.47229	0.228343	4.59896	A	0.238025	0.278402	0.194083	0.214667	0.151133	0.113666	0.127492	0.129655	0.146036	0.108645	0.169677	dS	0.00248581	0.00157113	0.00878275	0.0159018	dN	0	0.00179235	0.00707416	0.0141459	dS	0.00244113	0.00157842	0.00884298	0.0158788	dN
ENSG00000178718	RPP25	Ribonuclease P protein subunit p25 (EC 3.1.26.5) (RNase P protein subunit p25). [Source:Uniprot/SWISSPROT;Acc:Q9BUL9]	RNA binding, ribonuclease P activity, protein binding, nucleus, tRNA processing, hydrolase activity	0.0249438	0.201293	0.199783	1.08139	0.267465	2.81704	A	0.341422	0.226078	0.223861	0.356738	0.113682	0.807317	A	0.606558	0.392103	0.0210235	1.74302	A	0.214277	0.217838	0.147902	0.157337	0.13752	0.100875	0.211105	0.109255	0.179721	0.152749	0.134337	dS	0.00248713	0.00228923	0.00928162	0.0160924	dN	0.00235613	0.000434089	0.00119699	0.00220139	dS	0.00258762	0.00227298	0.00913002	0.0161483	dN
ENSG00000141485	SLC13A5	Solute carrier family 13 member 5 (Na(+)/citrate cotransporter) (NaCT) (Sodium-coupled citrate transporter) (Sodium-dependent citrate transporter). [Source:Uniprot/SWISSPROT;Acc:Q86YT5]	transporter activity, ion transport, sodium ion transport, citrate transporter activity, succinate transporter activity, symporter activity, succinate transport, citrate transport, membrane, integral to membrane, sodium ion binding, transporter activity, ion transport, sodium ion transport, tricarboxylic acid transport, citrate transporter activity, citrate transporter activity, succinate transpo…	0.0249507	0.122144	0.218627	0	0	0.245595	D	0.133341	0.144528	0.261971	0.197898	0.0640291	0.414325	D	0.369693	0.235401	0.036995	0.73302	D	0.169957	0.231525	0.220941	0.155144	0.165326	0.163471	0.141646	0.152296	0.144083	0.168328	0.159925	dS	0.00279802	0.00298152	0.00924923	0.020556	dN	0	0.00109779	0.00328132	0.00510803	dS	0.0027104	0.00299381	0.00938404	0.0205023	dN
ENSG00000168918	INPP5D	INPP5D protein (Fragment). [Source:Uniprot/SPTREMBL;Acc:Q6P5A4]	protein binding, intracellular signaling cascade, determination of adult life span, negative regulation of signal transduction, immunoglobulin mediated immune response, negative regulation of B cell proliferation, positive regulation of apoptosis, negative regulation of interleukin-6 biosynthetic process, positive regulation of B cell differentiation, positive regulation of erythrocyte differenti…	0.0250906	0.195115	0.201708	0	0	0.134922	D	8.99532e-08	0.233417	0.220214	0.439669	0.294089	0.622444	A	0.262709	0.11238	0.0184869	0.347561	D	0.165048	0.214134	0.140386	0.187444	0.187951	0.101136	0.146074	0.125111	0.130793	0.158837	0.140327	dS	0.00271527	0.00344698	0.0127703	0.016357	dN	0	0.000676962	0.00165304	0.00282761	dS	0.00243724	0.00348081	0.0132286	0.0161409	dN
ENSG00000075420	FNDC3B	fibronectin type III domain containing 3B [Source:RefSeq_peptide;Acc:NP_073600]	membrane, positive regulation of fat cell differentiation	0.0254053	0.155158	0.0529521	0.320822	0.100168	0.74304	A	0.184374	0.178436	0.0606847	0.130839	0.0602287	0.242928	A	0.304153	0.105864	0.0174859	0.329077	A	0.25188	0.138442	0.210519	0.200096	0.184088	0.128677	0.297959	0.117415	0.157085	0.192875	0.214943	dS	0.0019074	0.00285947	0.00750741	0.012061	dN	0.000507679	0.000111082	0.000449488	0.000684378	dS	0.00201724	0.00285676	0.00734792	0.0121277	dN
ENSG00000097007	ABL1	Proto-oncogene tyrosine-protein kinase ABL1 (EC 2.7.10.2) (p150) (c- ABL) (Abelson murine leukemia viral oncogene homolog 1). [Source:Uniprot/SWISSPROT;Acc:P00519]	, regulation of progression through cell cycle, regulation of progression through cell cycle, S-phase-specific transcription in mitotic cell cycle, nucleotide binding, magnesium ion binding, DNA binding, protein kinase activity, protein-tyrosine kinase activity, protein binding, ATP binding, nucleus, nucleus, cytoplasm, cytoskeleton, mismatch repair, regulation of transcription, DNA-dependent, pr…	0.025583	0.209617	0.155897	0	0	0.10228	D	0.0195752	0.246877	0.187056	0.0521772	0.0177939	0.110531	D	0.071725	0.0624412	0.00164941	0.315138	D	0.145891	0.33007	0.203409	0.16866	0.194222	0.157711	0.146642	0.154942	0.19788	0.146086	0.224495	dS	0.00347255	0.00251331	0.010758	0.0195559	dN	0	0.00053069	0.00140115	0.00212611	dS	0.00342388	0.00251378	0.0108349	0.0195456	dN
ENSG00000140694	PARN	Poly(A)-specific ribonuclease PARN (EC 3.1.13.4) (Polyadenylate- specific ribonuclease) (Deadenylating nuclease) (Deadenylation nuclease). [Source:Uniprot/SWISSPROT;Acc:O95453]	nucleotide binding, mRNA catabolic process, nonsense-mediated decay, magnesium ion binding, RNA binding, mRNA 3'-UTR binding, exonuclease activity, poly(A)-specific ribonuclease activity, protein binding, nucleus, cytoplasm, female gamete generation, RNA modification, hydrolase activity	0.0256095	0.192	0.289506	0	0	0.249647	D	0.00116395	0.186669	0.288179	0.018872	0	0.102988	D	0.403846	0.0892897	0.00366983	0.415677	D	0.179923	0.123016	0.107163	0.124598	0.108328	0.114815	0.175178	0.098439	0.120482	0.1089	0.138667	dS	0.00264145	0.00327445	0.00981649	0.016177	dN	0	0.000504558	0.00132432	0.0025326	dS	0.00263318	0.00327475	0.0098301	0.0161961	dN
ENSG00000181192	DHTKD1	dehydrogenase E1 and transketolase domain containing protein 1 [Source:RefSeq_peptide;Acc:NP_061176]	oxoglutarate dehydrogenase (succinyl-transferring) activity, glycolysis, metabolic process, thiamin pyrophosphate binding	0.0257717	0.167174	0.176592	0.518852	0.220072	1.00343	A	1	0.216596	0.228203	0.229287	0.116934	0.388643	A	0.617088	0.344219	0.118432	0.744102	A	0.191714	0.255745	0.131984	0.140246	0.143176	0.177905	0.229066	0.131313	0.117966	0.143973	0.150741	dS	0.00276468	0.00303075	0.0115727	0.0155542	dN	0.00120847	0.000686651	0.00136125	0.00194326	dS	0.00295027	0.00300709	0.0112627	0.015682	dN
ENSG00000156509		F-box only protein 43 (Endogenous meiotic inhibitor 2). [Source:Uniprot/SWISSPROT;Acc:Q4G163]	ubiquitin cycle, meiosis, zinc ion binding, metal ion binding	0.0257915	0.277396	0.640246	0	0	0.343783	D	0.034474	0.376222	0.878128	0.212862	0.0900696	0.400132	D	0.0435214	0.0210503	0	0.704565	D	0.207497	0.278083	0.182511	0.235802	0.185931	0.170343	0.161073	0.147316	0.189386	0.198766	0.228136	dS	0.00152622	0.00157472	0.00799706	0.010364	dN	0	0.000831143	0.00276709	0.00463257	dS	0.00149116	0.00158635	0.00803521	0.0103728	dN
ENSG00000165188		RING finger protein 183. [Source:Uniprot/SWISSPROT;Acc:Q96D59]	protein binding, zinc ion binding, membrane, integral to membrane, metal ion binding	0.0258753	0.332625	0.240495	1.28459	0.306448	3.38261	A	0.165879	0.295788	0.210857	0.433489	0.149773	0.952703	A	0.139292	0.443205	0.0294537	1.69758	A	0.340315	0.0953908	0.170123	0.252302	0.244581	0.234911	0.247757	0.196376	0.234789	0.22475	0.196929	dS	0.00223109	0.00306746	0.00912672	0.0151381	dN	0.00246388	0.000179606	0.000963498	0.00238016	dS	0.00233723	0.00305132	0.00896828	0.0151705	dN
ENSG00000148926	ADM	ADM precursor [Contains: Adrenomedullin (AM); Proadrenomedullin N-20 terminal peptide (ProAM-N20) (ProAM N-terminal 20 peptide) (PAMP)]. [Source:Uniprot/SWISSPROT;Acc:P35318]	hormone activity, extracellular region, extracellular space, soluble fraction, cAMP biosynthetic process, progesterone biosynthetic process, signal transduction, cell-cell signaling, heart development, heart development, pregnancy, excretion, circulation, positive regulation of cell proliferation, positive regulation of cell proliferation, response to wounding	0.0261271	0.20011	1.06312	0	0	0.9185	D	0.00171544	0.276405	1.52234	0	0	0.40907	D	0.0750614	0	0	0.975631	D	0.230874	0.149467	0.108709	0.10873	0.0974072	0.0894869	0.0997398	0.0783562	0.122294	0.119644	0.103119	dS	0.00198979	0.00199598	0.00781312	0.0126705	dN	0	0.001254	0.00359757	0.0058274	dS	0.0019871	0.00199427	0.00781584	0.0126697	dN
ENSG00000138593		Uncharacterized protein KIAA0256. [Source:Uniprot/SWISSPROT;Acc:Q93073]		0.0262112	0.273728	0.209901	0	0	0.161463	D	0.000977435	0.352218	0.277803	0.0200438	0	0.0945933	D	0.693085	0.248185	0.0476311	0.709048	D	0.248619	0.423854	0.213822	0.214653	0.185879	0.192194	0.218949	0.14983	0.147195	0.197332	0.224662	dS	0.00213976	0.0013746	0.00729042	0.0108193	dN	0	0.000360745	0.000973035	0.00145456	dS	0.00212525	0.0013778	0.00729485	0.0108257	dN
ENSG00000162929		KIAA1841 (KIAA1841), mRNA [Source:RefSeq_dna;Acc:NM_032506]	DNA binding	0.0262132	0.217456	0.191966	0.706484	0.189481	1.7674	A	0.0243075	0.256912	0.219088	0.392355	0.170674	0.738099	A	0.876887	0.393957	0.0673191	1.20339	A	0.212815	0.309684	0.173335	0.192605	0.150995	0.155478	0.120093	0.125749	0.139519	0.127467	0.201095	dS	0.00175931	0.00166684	0.00717368	0.00891662	dN	0.00102258	0.000374361	0.000903892	0.00124864	dS	0.00182417	0.00166435	0.00709684	0.00892982	dN
ENSG00000134028	ADAMDEC1	ADAM DEC1 precursor (EC 3.4.24.-) (A disintegrin and metalloproteinase domain-like protein decysin 1) (ADAM-like protein decysin 1). [Source:Uniprot/SWISSPROT;Acc:O15204]	metalloendopeptidase activity, integrin binding, proteolysis, negative regulation of cell adhesion, integrin-mediated signaling pathway, zinc ion binding, integral to membrane, metal ion binding, metalloendopeptidase activity, integrin binding, proteolysis, negative regulation of cell adhesion, integrin-mediated signaling pathway, zinc ion binding, integral to membrane, metal ion binding	0.026251	0.157006	0.37848	0	0	0.222852	D	0.549004	0.197164	0.475602	0.230964	0.0933478	0.441437	D	0.694655	0.405232	0.0989022	1.06242	D	0.113343	0.207559	0.126276	0.159267	0.154735	0.171858	0.151217	0.150485	0.170536	0.166989	0.171117	dS	0.00323266	0.00271807	0.0115859	0.0147257	dN	0	0.00119331	0.00305812	0.00493045	dS	0.00313164	0.00273359	0.0117273	0.0146713	dN
ENSG00000180155	LYNX1	Ly-6/neurotoxin-like protein 1 precursor. [Source:Uniprot/SWISSPROT;Acc:Q9BZG9]	, membrane, GPI anchor binding	0.0263042	0.163937	0.767521	0	0	0.695183	D	0.00396702	0.173744	0.852188	0.197458	0	0.730184	D	0.0135808	0	0	0.73374	D	0.18306	0.24146	0.259013	0.232249	0.168917	0.153509	0.16461	0.126079	0.162974	0.180908	0.17896	dS	0.00452692	0.00425409	0.0117884	0.0229762	dN	0	0.00457905	0.0137084	0.0239654	dS	0.00448487	0.00423201	0.0119558	0.0227961	dN
ENSG00000123407	HOXC12	Homeobox protein Hox-C12 (Hox-3F). [Source:Uniprot/SWISSPROT;Acc:P31275]	transcription factor activity, nucleus, regulation of transcription, DNA-dependent, multicellular organismal development, sequence-specific DNA binding	0.0263522	0.255364	0.15787	0.664873	0.107992	2.07416	A	0.10985	0.366961	0.228132	0.236554	0.0572146	0.621302	A	0.375488	0	0	0.657276	D	0.136603	0.210879	0.212132	0.247808	0.180999	0.141875	0.180059	0.149469	0.210761	0.165921	0.165039	dS	0.00192127	0.00182363	0.00619382	0.0134297	dN	0.00111473	0.000210334	0.000710705	0.00179206	dS	0.00197137	0.00183425	0.0061014	0.0134548	dN
ENSG00000104361		NIPA-like protein 2. [Source:Uniprot/SWISSPROT;Acc:Q9H841]	membrane, integral to membrane	0.0263973	0.327604	0.405516	1.27932	0.351219	3.07804	A	0.0321936	0.441808	0.535238	0.618702	0.310042	1.07224	A	0.0161278	1.56033	0.614492	3.12272	A	0.246488	0.316432	0.226753	0.270601	0.25449	0.233544	0.204089	0.190255	0.229881	0.238873	0.26826	dS	0.00159944	0.00170107	0.00859044	0.0110117	dN	0.00167302	0.000537119	0.00197032	0.00301406	dS	0.00168089	0.00169237	0.00849647	0.0110253	dN
ENSG00000148215	OR5C1	Olfactory receptor 5C1 (Olfactory receptor 9-F) (OR9-F). [Source:Uniprot/SWISSPROT;Acc:Q8NGR4]	receptor activity, olfactory receptor activity, signal transduction, G-protein coupled receptor protein signaling pathway, sensory perception of smell, membrane, integral to membrane, response to stimulus	0.0264448	0.325566	0.313786	1.37733	0.409478	3.27721	A	0.00431891	0.395292	0.365215	0.666967	0.356825	1.11364	A	0.36677	0.567553	0.0905739	1.78148	A	0.371987	0.285961	0.179707	0.208131	0.197122	0.209611	0.194838	0.15726	0.190461	0.233696	0.191302	dS	0.00168723	0.00203012	0.00804623	0.0151848	dN	0.00192694	0.000467678	0.00115844	0.00252274	dS	0.00176939	0.00203073	0.00794703	0.0152114	dN
ENSG00000162981		Protein FAM84A (Protein NSE1). [Source:Uniprot/SWISSPROT;Acc:Q96KN4]		0.0264809	0.252507	0.847939	0	0	0.404962	D	0.0192592	0.22625	0.772703	0.108541	0	0.42464	D	0.107999	0.237275	0.00773283	1.1621	D	0.197875	0.247208	0.128739	0.132526	0.194288	0.100161	0.0991915	0.0978339	0.112567	0.107913	0.145439	dS	0.00232267	0.00271452	0.00765489	0.016189	dN	0	0.00187149	0.00274588	0.00597398	dS	0.00230721	0.00271406	0.00768166	0.0161696	dN
ENSG00000039068	CDH1	Epithelial-cadherin precursor (E-cadherin) (Uvomorulin) (Cadherin-1) (CAM 120/80) (CD324 antigen) [Contains: E-Cad/CTF1; E-Cad/CTF2; E- Cad/CTF3]. [Source:Uniprot/SWISSPROT;Acc:P12830]	molecular_function, calcium ion binding, protein binding, homophilic cell adhesion, membrane, integral to membrane, calcium ion binding, protein binding, cell adhesion, homophilic cell adhesion, membrane, integral to membrane, calcium ion binding, calcium ion binding, protein binding, protein binding, plasma membrane, adherens junction, cell-cell adherens junction, cell adhesion, homophilic cell …	0.0265175	0.20105	0.342987	0	0	0.17315	D	1	0.211966	0.359366	0.241001	0.126221	0.403582	D	0.246175	0.279612	0.0700834	0.720278	D	0.119526	0.291781	0.146823	0.223663	0.185667	0.117472	0.215128	0.130794	0.146217	0.14587	0.188598	dS	0.00254011	0.00240135	0.0104977	0.0163444	dN	0	0.00104637	0.00229045	0.00542173	dS	0.00241085	0.00241474	0.0107161	0.016266	dN
ENSG00000148735		CDNA FLJ46008 fis, clone SMINT2017964. [Source:Uniprot/SPTREMBL;Acc:Q6ZQR5]		0.0265841	0.276567	1.15498	0.337866	0.0032392	1.37547	D	0.0470604	0.225229	0.942759	0.691487	0.375453	1.12115	D	0.685215	0.607121	0.148618	1.51837	D	0.329668	0.180502	0.200818	0.194175	0.175959	0.13327	0.147655	0.112988	0.16481	0.164263	0.1964	dS	0.00203974	0.00253267	0.0085218	0.0112111	dN	0.000554436	0.00155816	0.00573559	0.00731174	dS	0.00198943	0.00254792	0.00857919	0.0111963	dN
ENSG00000069974	RAB27A	Ras-related protein Rab-27A (Rab-27) (GTP-binding protein Ram). [Source:Uniprot/SWISSPROT;Acc:P51159]	nucleotide binding, photoreceptor outer segment, photoreceptor outer segment, GTPase activity, protein binding, protein binding, GTP binding, Golgi apparatus, Golgi apparatus, protein targeting, protein targeting, small GTPase mediated signal transduction, blood coagulation, blood coagulation, protein transport, vesicle-mediated transport, vesicle-mediated transport, secretory granule, secretory …	0.0268322	0.192772	0.0736957	0.783813	0.171525	2.15783	A	0.364134	0.0810686	0.0316272	0.195641	0.0440918	0.529955	A	0.280368	0.396556	0.0315994	1.58476	A	0.242609	0.267695	0.223829	0.188855	0.172391	0.132908	0.139249	0.143587	0.164483	0.161787	0.206642	dS	0.00215316	0.0021703	0.00730055	0.0154307	dN	0.00135772	0.000176166	0.000499693	0.00090404	dS	0.00217522	0.0021103	0.00717816	0.0155653	dN
ENSG00000103194	USP10	Ubiquitin carboxyl-terminal hydrolase 10 (EC 3.1.2.15) (Ubiquitin thioesterase 10) (Ubiquitin-specific-processing protease 10) (Deubiquitinating enzyme 10). [Source:Uniprot/SWISSPROT;Acc:Q14694]	ubiquitin thiolesterase activity, ubiquitin-dependent protein catabolic process, ubiquitin thiolesterase activity, ubiquitin-dependent protein catabolic process, ubiquitin cycle, cysteine-type peptidase activity	0.0268348	0.152699	0.132205	0	0	0.121773	D	0.0360521	0.144794	0.127225	0.0597205	0.0136352	0.144133	D	0.184827	0.215845	0.0777689	0.46265	A	0.170432	0.134567	0.17369	0.172036	0.197287	0.131173	0.132244	0.13207	0.169916	0.136687	0.164379	dS	0.00336617	0.00478426	0.0125341	0.0167265	dN	0	0.000527344	0.00177305	0.00236262	dS	0.00331779	0.00478732	0.0126574	0.0166455	dN
ENSG00000163116				0.026842	0.324165	0.959512	0	0	0.455233	D	0.0960784	0.38405	1.14827	0.292678	0.103276	0.605356	D	0.675179	0.821926	0.203897	2.12458	D	0.186791	0.346343	0.174466	0.207158	0.164478	0.125406	0.122533	0.152032	0.177002	0.188567	0.244423	dS	0.00214648	0.0018202	0.00886176	0.0130935	dN	0	0.0015772	0.00380061	0.00664218	dS	0.0020788	0.00182458	0.00895222	0.0130807	dN
ENSG00000124177	CHD6	Chromodomain-helicase-DNA-binding protein 6 (EC 3.6.1.-) (ATP- dependent helicase CHD6) (CHD-6) (Radiation-induced gene B protein). [Source:Uniprot/SWISSPROT;Acc:Q8TD26]	nucleotide binding, chromatin, DNA binding, chromatin binding, ATP binding, nucleus, chromatin assembly or disassembly, chromatin remodeling, transcription, regulation of transcription, DNA-dependent, nervous system development, ATP-dependent helicase activity, hydrolase activity	0.026987	0.114056	0.129535	0.0849375	0.0215268	0.216488	D	0.0320631	0.122313	0.138799	0.110216	0.069671	0.163595	D	0.00918843	0.0586647	0.0102284	0.17715	D	0.199571	0.198983	0.10442	0.109157	0.141693	0.121981	0.124115	0.116022	0.139784	0.118239	0.135205	dS	0.00248539	0.00236792	0.0103893	0.0135403	dN	0.000179984	0.000453564	0.00104822	0.0014293	dS	0.00247575	0.00235825	0.0104698	0.013479	dN
ENSG00000136492	BRIP1	Fanconi anemia group J protein (EC 3.6.1.-) (ATP-dependent RNA helicase BRIP1) (Protein FACJ) (BRCA1-interacting protein C-terminal helicase 1) (BRCA1-interacting protein 1) (BRCA1-associated C-terminal helicase 1). [Source:Uniprot/SWISSPROT;Acc:Q9BX63]	DNA damage checkpoint, nucleotide binding, DNA binding, ATP-dependent DNA helicase activity, protein binding, ATP binding, nucleus, cytoplasm, nucleobase, nucleoside, nucleotide and nucleic acid metabolic process, double-strand break repair, regulation of transcription from RNA polymerase II promoter, hydrolase activity, hydrolase activity, acting on acid anhydrides, in phosphorus-containing anhy…	0.0270119	0.236424	0.678456	0.165792	0.0136262	0.547158	D	0.0148744	0.325485	0.943639	0.310831	0.169409	0.505705	D	0.00868314	0.175489	0.0325408	0.509882	D	0.218269	0.244303	0.164093	0.153734	0.16221	0.0867797	0.153135	0.117565	0.16599	0.167062	0.167502	dS	0.00163407	0.00191622	0.00794118	0.0124811	dN	0.000221959	0.00106599	0.00306617	0.00449241	dS	0.00159972	0.00191501	0.00799017	0.0124672	dN
ENSG00000189283	FHIT	Bis(5'-adenosyl)-triphosphatase (EC 3.6.1.29) (Diadenosine 5',5'''- P1,P3-triphosphate hydrolase) (Dinucleosidetriphosphatase) (AP3A hydrolase) (AP3AASE) (Fragile histidine triad protein). [Source:Uniprot/SWISSPROT;Acc:P49789]	magnesium ion binding, cytoplasm, DNA replication, DNA replication, cell cycle, nucleotide metabolic process, hydrolase activity, manganese ion binding, negative regulation of progression through cell cycle, bis(5'-adenosyl)-triphosphatase activity	0.0270128	0.121049	0.140085	1.14105	0.233435	3.24021	A	0.0218631	0.134488	0.145901	0.63575	0.186756	1.45009	A	0.518471	0	0	1.47222	D	0.120719	0.106482	0.0996721	0.141623	0.13155	0.101601	0.127725	0.105154	0.128027	0.119226	0.0847586	dS	0.00289775	0.00275971	0.00916236	0.0148735	dN	0.00275084	0.000283019	0.000879438	0.00203123	dS	0.00294232	0.00275278	0.00911302	0.0149108	dN
ENSG00000152785	BMP3	Bone morphogenetic protein 3 precursor (BMP-3) (Osteogenin) (BMP-3A). [Source:Uniprot/SWISSPROT;Acc:P12645]	ossification, cytokine activity, extracellular space, cell-cell signaling, multicellular organismal development, growth factor activity, cell differentiation, cartilage development	0.0271518	0.22146	0.296814	1.32522	0.567597	2.55722	A	1	0.360629	0.484342	0.48938	0.251375	0.835538	A	0.382007	0.559835	0.169391	1.30187	A	0.343038	0.238768	0.230495	0.236537	0.186528	0.139242	0.172557	0.134268	0.207441	0.220397	0.200915	dS	0.00176599	0.00240427	0.00754191	0.0120128	dN	0.00192361	0.000629237	0.00191529	0.00312751	dS	0.00191074	0.00239032	0.00734807	0.0120587	dN
ENSG00000176406	RIMS2	Regulating synaptic membrane exocytosis protein 2 (Rab3-interacting molecule 2) (RIM 2). [Source:Uniprot/SWISSPROT;Acc:Q9UQ26]	protein binding, intracellular protein transport, zinc ion binding, Rab GTPase binding, calcium ion-dependent exocytosis, cAMP-mediated signaling, insulin secretion, metal ion binding, protein binding, protein binding, protein binding, calcium ion-dependent exocytosis, cAMP-mediated signaling, insulin secretion	0.0272901	0.216412	0.0846947	0.323162	0.098577	0.757741	A	0.370532	0.302277	0.118208	0.120756	0.0516751	0.234101	A	0.156701	0	0	0.172785	D	0.224268	0.219565	0.161414	0.152815	0.116101	0.112271	0.108609	0.091983	0.129496	0.148212	0.136636	dS	0.0017034	0.00153525	0.00632567	0.0103917	dN	0.00045354	0.000108135	0.000328886	0.000513842	dS	0.0018	0.00153521	0.00618886	0.0104309	dN
ENSG00000169126	ARMC4	Armadillo repeat-containing protein 4. [Source:Uniprot/SWISSPROT;Acc:Q5T2S8]	binding	0.027295	0.285913	0.269898	0.541874	0.263385	0.968645	A	0.0249427	0.298926	0.277355	0.359551	0.235519	0.518951	A	0.217923	0.44514	0.176789	0.89703	A	0.229611	0.272487	0.225187	0.202668	0.204606	0.224115	0.166776	0.161743	0.193268	0.176974	0.24128	dS	0.00250624	0.00237877	0.00919438	0.0128349	dN	0.00111654	0.000505862	0.00160453	0.00202162	dS	0.00257224	0.0023717	0.00910069	0.0128732	dN
ENSG00000116199	FAM20B	Protein FAM20B precursor. [Source:Uniprot/SWISSPROT;Acc:O75063]		0.0273125	0.310567	0.0474646	0.481047	0.0804639	1.48306	A	0.0249787	0.375842	0.0541825	0.182091	0.0547666	0.429983	A	0.0223775	0.406335	0.061348	1.3046	A	0.381529	0.26851	0.216357	0.23324	0.258845	0.162463	0.205282	0.173751	0.223613	0.210368	0.274732	dS	0.00190353	0.00233831	0.00828932	0.0134265	dN	0.000757469	7.92078e-05	0.000226552	0.000396366	dS	0.00193022	0.0023429	0.00822871	0.0134464	dN
ENSG00000154743		tRNA-splicing endonuclease subunit Sen2 (EC 3.1.27.9) (tRNA-intron endonuclease Sen2) (HsSen2 protein). [Source:Uniprot/SWISSPROT;Acc:Q8NCE0]	, tRNA-intron endonuclease activity, tRNA-intron endonuclease complex, endonuclease activity, nucleus, tRNA splicing, mRNA processing, hydrolase activity	0.0273891	0.121654	0.383643	0.119817	0.00137006	0.544566	D	0.0770822	0.159745	0.500866	0.357272	0.185141	0.603839	D	0.193304	0.220643	0.0322469	0.692148	D	0.191633	0.155411	0.120033	0.107472	0.12627	0.0913869	0.150574	0.106213	0.0947084	0.10795	0.181378	dS	0.00312973	0.00346641	0.0113817	0.014842	dN	0.000333202	0.00149624	0.00382673	0.00445413	dS	0.0030427	0.00347028	0.0115066	0.0148138	dN
ENSG00000138115	CYP2C8	Cytochrome P450 2C8 (EC 1.14.14.1) (CYPIIC8) (P450 form 1) (P450 MP- 12/MP-20) (P450 IIC2) (S-mephenytoin 4-hydroxylase). [Source:Uniprot/SWISSPROT;Acc:P10632]	monooxygenase activity, iron ion binding, endoplasmic reticulum, microsome, electron transport, membrane, heme binding, metal ion binding, unspecific monooxygenase activity	0.0274479	0.311672	0.556243	1.60654	0.729952	2.98354	A	0.00265155	0.403216	0.696452	0.999894	0.654748	1.44177	A	0.446469	0.665304	0.218047	1.47441	D	0.340662	0.238442	0.248526	0.247479	0.215958	0.157717	0.280668	0.189726	0.154602	0.229331	0.204661	dS	0.0015908	0.0020834	0.00784165	0.0124931	dN	0.00209493	0.00072224	0.00285833	0.00452376	dS	0.00169433	0.00207882	0.0077187	0.0125247	dN
ENSG00000186153		WW domain-containing oxidoreductase isoform 2 [Source:RefSeq_peptide;Acc:NP_570607]	, nucleus, mitochondrion, induction of apoptosis, metabolic process, oxidoreductase activity	0.027511	0.17824	0.194274	0	0	0.261537	D	0.0156818	0.233274	0.258546	0.0480736	0.000639141	0.216169	D	0.469548	0.486246	0.140899	1.16235	A	0.345504	0.28884	0.171405	0.220207	0.165875	0.137521	0.25126	0.126314	0.153966	0.134734	0.179264	dS	0.00331514	0.00305702	0.00978264	0.0160582	dN	0	0.000839679	0.00157415	0.00333113	dS	0.00327462	0.00306763	0.00981514	0.0160256	dN
ENSG00000143797	OACT2	Membrane-bound O-acyltransferase domain-containing protein 2 (EC 2.3.-.-) (O-acyltransferase domain-containing protein 2). [Source:Uniprot/SWISSPROT;Acc:Q6ZWT7]	acyltransferase activity, membrane, integral to membrane, transferase activity, acyltransferase activity, membrane, integral to membrane, transferase activity	0.0275913	0.156947	0.22672	0	0	0.249891	D	0.069642	0.117172	0.170655	0.118434	0.032141	0.276635	D	0.133518	0.76777	0.326622	1.49865	A	0.206592	0.297233	0.153222	0.134309	0.161872	0.0963861	0.149108	0.137637	0.138779	0.142129	0.174138	dS	0.00272368	0.00315392	0.00969221	0.0163735	dN	0	0.00115613	0.00183258	0.002699	dS	0.00264067	0.00318927	0.00982302	0.0163155	dN
ENSG00000152700	SARA2	GTP-binding protein SAR1b (GTBPB). [Source:Uniprot/SWISSPROT;Acc:Q9Y6B6]	nucleotide binding, magnesium ion binding, GTP binding, intracellular, endoplasmic reticulum, intracellular protein transport, ER to Golgi vesicle-mediated transport, small GTPase mediated signal transduction, membrane	0.0276262	0.206942	0.0137032	0.50727	0.0290431	2.23464	A	0.192655	0.3144	0.0213795	0.0937085	0.00523731	0.415528	A	0.81228	0	0	0.922707	D	0.236092	0.166036	0.176065	0.171363	0.264463	0.112563	0.143519	0.115356	0.141306	0.173231	0.267043	dS	0.00183438	0.00193813	0.00812936	0.0123189	dN	0.00077142	1.7854e-05	7.85498e-05	0.000115816	dS	0.00186708	0.0019313	0.00806556	0.0123227	dN
ENSG00000077348	EXOSC5	Exosome complex exonuclease RRP46 (EC 3.1.13.-) (Ribosomal RNA- processing protein 46) (Exosome component 5) (p12B) (Chronic myelogenous leukemia tumor antigen 28). [Source:Uniprot/SWISSPROT;Acc:Q9NQT4]	3'-5'-exoribonuclease activity, exosome (RNase complex), RNA binding, exonuclease activity, protein binding, nucleus, nucleolus, cytoplasm, rRNA processing, hydrolase activity	0.0277891	0.107335	0.0957642	0.685866	0.138933	1.86603	A	1	0.12918	0.117247	0.14612	0.0324969	0.380825	A	0.621745	0.13049	0	0.897789	A	0.119076	0.280372	0.0845676	0.131112	0.111174	0.0838729	0.103118	0.107169	0.151799	0.0878321	0.162205	dS	0.00281884	0.0031347	0.0129949	0.0171894	dN	0.0018072	0.000721234	0.000915836	0.00188416	dS	0.00292706	0.00312037	0.0128203	0.0172581	dN
ENSG00000157152	SYN2	Synapsin-2 (Synapsin II). [Source:Uniprot/SWISSPROT;Acc:Q92777]	catalytic activity, ATP binding, synaptic transmission, neurotransmitter secretion, neurotransmitter secretion, synaptic vesicle membrane, synaptic vesicle membrane, synapse, synapse	0.0277895	0.135022	0.0414283	0.326941	0.0797557	0.856211	A	1	0.180873	0.0570968	0.0741147	0.0184646	0.192137	A	0.328616	0	0	0.18652	D	0.214696	0.141617	0.136512	0.116344	0.148246	0.107152	0.176347	0.130072	0.112946	0.139685	0.190779	dS	0.00315918	0.00354625	0.0108552	0.0153232	dN	0.000898196	0.000134382	0.000393605	0.000477558	dS	0.00328184	0.00352025	0.0106556	0.0154192	dN
ENSG00000067182	TNFRSF1A	Tumor necrosis factor receptor superfamily member 1A precursor (p60) (TNF-R1) (TNF-RI) (TNFR-I) (p55) (CD120a antigen) [Contains: Tumor necrosis factor receptor superfamily member 1A, membrane form; Tumor necrosis factor-binding protein 1 (TBPI)]. [Source:Uniprot/SWISSPROT;Acc:P19438]	receptor activity, tumor necrosis factor receptor activity, protein binding, extracellular region, integral to plasma membrane, prostaglandin metabolic process, apoptosis, inflammatory response, membrane, cytokine and chemokine mediated signaling pathway, positive regulation of I-kappaB kinase/NF-kappaB cascade, positive regulation of transcription from RNA polymerase II promoter, positive regula…	0.0277971	0.169018	0.441616	0.134276	0.00937798	0.537398	D	9.30053e-05	0.204601	0.551225	0.11983	0.0234322	0.311329	D	0.310022	0.282857	0.0520202	0.828787	D	0.253422	0.203608	0.223483	0.247508	0.227277	0.145933	0.190404	0.145577	0.216021	0.144636	0.283423	dS	0.00303929	0.00289542	0.00997081	0.014089	dN	0.000356991	0.00133857	0.0050766	0.00798155	dS	0.00304549	0.00289222	0.00996137	0.0140899	dN
ENSG00000141068	KSR	Kinase suppressor of ras-1 (Kinase suppressor of ras). [Source:Uniprot/SWISSPROT;Acc:Q8IVT5]	, protein serine/threonine kinase activity, protein-tyrosine kinase activity, ATP binding, intracellular, protein amino acid phosphorylation, intracellular signaling cascade, Ras protein signal transduction, zinc ion binding, membrane, diacylglycerol binding, metal ion binding	0.0278668	0.251171	0.128618	0	0	0.13398	D	0.0795937	0.271822	0.139632	0.0576071	0.0174856	0.134631	D	0.333018	0.402967	0.124568	0.948335	A	0.323681	0.510424	0.157683	0.19962	0.192735	0.132215	0.110527	0.191447	0.222581	0.156769	0.197002	dS	0.00303933	0.00207053	0.0118603	0.0133586	dN	0	0.000457835	0.00082782	0.00117921	dS	0.00298071	0.0021081	0.0119231	0.0133386	dN
ENSG00000169288	MRPL1	39S ribosomal protein L1, mitochondrial precursor (L1mt) (MRP-L1). [Source:Uniprot/SWISSPROT;Acc:Q9BYD6]	, RNA binding, structural constituent of ribosome, structural constituent of ribosome, intracellular, mitochondrion, mitochondrial large ribosomal subunit, translation, translation, large ribosomal subunit	0.0282332	0.314982	0.625509	0	0	0.482478	D	0.173027	0.432575	0.848563	0.526512	0.101337	1.27953	D	0.315925	0.233864	0.0153072	0.959725	D	0.366619	0.277885	0.239624	0.204554	0.201669	0.13296	0.195297	0.143463	0.225889	0.228982	0.246988	dS	0.00199454	0.00260279	0.00775553	0.0135759	dN	0	0.00117978	0.00303005	0.00454813	dS	0.00193937	0.00260162	0.00784123	0.0135608	dN
ENSG00000179598		similar to CG12314 gene product (LOC201164), mRNA [Source:RefSeq_dna;Acc:NM_178836]	catalytic activity, metabolic process	0.0283612	0.255644	0.292436	1.10529	0.275743	2.88384	A	0.00819607	0.199433	0.21868	0.66938	0.308302	1.237	A	0.235342	0	0	1.0185	D	0.203034	0.313468	0.202386	0.171467	0.186506	0.12168	0.153253	0.136551	0.132293	0.110268	0.161988	dS	0.0021755	0.00151472	0.00873008	0.0153703	dN	0.00210326	0.000467972	0.00176612	0.00264349	dS	0.00223992	0.00151173	0.0086473	0.0153876	dN
ENSG00000184304		Serine/threonine-protein kinase D1 (EC 2.7.11.13) (nPKC-D1) (Protein kinase D) (Protein kinase C mu type) (nPKC-mu). [Source:Uniprot/SWISSPROT;Acc:Q15139]	, nucleotide binding, protein serine/threonine kinase activity, atypical protein kinase C activity, protein binding, ATP binding, Golgi apparatus, cytosol, plasma membrane, integral to plasma membrane, protein amino acid phosphorylation, intracellular signaling cascade, zinc ion binding, cell proliferation, transferase activity, diacylglycerol binding, metal ion binding, nucleotide binding, prote…	0.028562	0.25156	0.130287	0.425779	0.134696	0.969803	A	0.568393	0.341863	0.177102	0.151715	0.0656591	0.291304	D	1	0.108271	0	0.549275	D	0.225191	0.207689	0.146816	0.172254	0.112554	0.126849	0.111116	0.108125	0.197908	0.208978	0.16573	dS	0.00205694	0.00150155	0.00742925	0.0120137	dN	0.000735793	0.000137611	0.000476775	0.000900114	dS	0.00216884	0.00153666	0.00727144	0.0120079	dN
ENSG00000112877		Centrosomal protein of 72 kDa (Cep72 protein). [Source:Uniprot/SWISSPROT;Acc:Q9P209]	identical protein binding	0.0287911	0.191306	0.375586	0.712475	0.342922	1.27639	A	1	0.179797	0.354293	0.312452	0.188189	0.478756	D	0.903863	0.293078	0.110762	0.597395	D	0.165993	0.155388	0.123662	0.141713	0.177295	0.114487	0.134729	0.106706	0.152944	0.139707	0.20446	dS	0.00338165	0.00428808	0.014661	0.0229281	dN	0.0022879	0.00123609	0.00337764	0.00606845	dS	0.003621	0.00424452	0.0142197	0.0231249	dN
ENSG00000111254	AKAP3	A-kinase anchor protein 3 (Protein kinase A-anchoring protein 3) (PRKA3) (A-kinase anchor protein 110 kDa) (AKAP 110) (Sperm oocyte- binding protein) (Fibrousheathin-1) (Fibrousheathin I) (Fibrous sheath protein of 95 kDa) (FSP95). [Source:Uniprot/SWISSPROT;Acc:O75969]	protein binding, protein binding, cell motility, cell motility, transmembrane receptor protein serine/threonine kinase signaling pathway, transmembrane receptor protein serine/threonine kinase signaling pathway, acrosome reaction, protein localization, protein localization, microtubule-based flagellum, microtubule-based flagellum, protein kinase A binding, protein kinase A binding	0.0288543	0.20009	0.28334	0.733474	0.383314	1.24799	A	0.209289	0.237897	0.336467	0.440312	0.29301	0.629584	A	0.307671	0.440712	0.192327	0.834477	A	0.265714	0.210896	0.226421	0.247259	0.231641	0.139305	0.210345	0.119795	0.194098	0.13473	0.311721	dS	0.00321642	0.00367204	0.0097856	0.0167897	dN	0.00208813	0.000975236	0.00277207	0.0052289	dS	0.00342711	0.00364994	0.00939044	0.0169447	dN
ENSG00000123360	PDE1B	Calcium/calmodulin-dependent 3',5'-cyclic nucleotide phosphodiesterase 1B (EC 3.1.4.17) (Cam-PDE 1B) (63 kDa Cam-PDE). [Source:Uniprot/SWISSPROT;Acc:Q01064]	catalytic activity, 3',5'-cyclic-nucleotide phosphodiesterase activity, calmodulin-dependent cyclic-nucleotide phosphodiesterase activity, calmodulin binding, apoptosis, signal transduction, signal transduction, locomotory behavior, locomotory behavior, visual learning, visual learning, hydrolase activity	0.0291434	0.124734	0.0378829	0.310963	0.0529338	0.952009	A	0.000216011	0.141108	0.0377273	0.257771	0.109783	0.502373	A	0.317266	0.200836	0.0116677	0.880044	A	0.137426	0.19912	0.157807	0.26551	0.156782	0.123926	0.136106	0.120622	0.162784	0.161779	0.131916	dS	0.00215864	0.00167126	0.00706289	0.0116737	dN	0.000572098	8.55889e-05	0.000288099	0.000804566	dS	0.00217089	0.00167076	0.00702578	0.0116805	dN
ENSG00000141644	MBD1	Methyl-CpG-binding domain protein 1 (Methyl-CpG-binding protein MBD1) (Protein containing methyl-CpG-binding domain 1). [Source:Uniprot/SWISSPROT;Acc:Q9UIS9]	DNA binding, zinc ion binding, heterochromatin, transcription factor activity, transcription corepressor activity, protein binding, nucleus, transcription, regulation of transcription, DNA-dependent, transcription from RNA polymerase II promoter, zinc ion binding, methyl-CpG binding, negative regulation of transcription, metal ion binding, chromatin, heterochromatin, DNA binding, nucleus	0.0292033	0.24605	0.666265	0	0	0.316266	D	1.45866e-05	0.27084	0.756371	0	0	0.112947	D	0.22436	0.139303	0.00706278	0.621184	D	0.139953	0.136614	0.161702	0.159339	0.121178	0.112504	0.139306	0.124906	0.183627	0.118246	0.236478	dS	0.00204014	0.00242794	0.00705546	0.0116536	dN	0	0.000744508	0.00255782	0.00416541	dS	0.00204114	0.00242992	0.00706272	0.0116387	dN
ENSG00000186710				0.0292284	0.197693	0.571843	0	0	0.785163	D	0.131223	0.115262	0.331701	0.413097	0.151238	0.846056	A	0.702147	0.484296	0.0566315	1.5904	A	0.270636	0.219415	0.146981	0.147592	0.157409	0.139822	0.174862	0.142629	0.177964	0.181682	0.183111	dS	0.00218398	0.00279733	0.0119612	0.0163903	dN	0	0.0016169	0.00462046	0.00635562	dS	0.00209379	0.00283075	0.0120337	0.0163786	dN
ENSG00000007350	TKTL1	Transketolase-like protein 1 (EC 2.2.1.1) (Transketolase 2) (TK 2) (Transketolase-related protein). [Source:Uniprot/SWISSPROT;Acc:P51854]	transketolase activity, calcium ion binding, nucleus, cytoplasm, glucose catabolic process, thiamin metabolic process, transferase activity	0.0292366	0.092677	0.244089	1.14754	0.54662	2.07163	A	1	0.10614	0.282583	0.275472	0.156782	0.441073	D	0.0972401	1.10777	0.560098	1.92793	A	0.204971	0.249332	0.0750503	0.091365	0.164987	0.115524	0.104508	0.0772438	0.0840578	0.106631	0.076	dS	0.00226885	0.00272997	0.0148295	0.0194778	dN	0.00229147	0.0015768	0.00258794	0.00412289	dS	0.00264886	0.00265105	0.014164	0.0197716	dN
ENSG00000177886		CDNA FLJ40125 fis, clone TESTI2010872, weakly similar to PROTEIN PHOSPHATASE 2C BETA ISOFORM (EC 3.1.3.16) (FLJ40125 protein). [Source:Uniprot/SPTREMBL;Acc:Q8N819]	catalytic activity, phosphoprotein phosphatase activity	0.0294826	0.160198	0.35406	1.10795	0.340821	2.51088	A	0.345082	0.106241	0.233536	0.394433	0.179859	0.717096	A	0.559469	0.345953	0.0316981	1.10563	A	0.140774	0.0952824	0.0964926	0.206906	0.166881	0.13157	0.125475	0.110255	0.166756	0.129874	0.174385	dS	0.00225388	0.00349091	0.0127041	0.0213129	dN	0.00248424	0.00071505	0.00270368	0.00966363	dS	0.00240915	0.00346815	0.0124714	0.0213812	dN
ENSG00000124787	RPP40	Ribonuclease P protein subunit p40 (EC 3.1.26.5) (RNaseP protein p40) (RNase P subunit 1). [Source:Uniprot/SWISSPROT;Acc:O75818]	ribonuclease P activity, protein binding, nucleus, nucleolar ribonuclease P complex, tRNA processing, hydrolase activity, ribonuclease P activity, protein binding, nucleus, nucleolar ribonuclease P complex, tRNA processing, hydrolase activity	0.0296272	0.278963	0.286798	0.963664	0.292543	2.25452	A	0.353567	0.26141	0.267574	0.344187	0.15699	0.638078	A	0.318038	0.457351	0.0751688	1.39184	A	0.249817	0.201955	0.182072	0.224833	0.21205	0.189058	0.203059	0.168062	0.207783	0.141874	0.171259	dS	0.00249079	0.00298944	0.012607	0.0166552	dN	0.00200973	0.000516787	0.0019808	0.00322418	dS	0.00262769	0.00297961	0.0123966	0.016725	dN
ENSG00000165487	EFHA1	EF-hand domain-containing family member A1. [Source:Uniprot/SWISSPROT;Acc:Q8IYU8]	calcium ion binding	0.0296484	0.261539	0.284804	0.932786	0.306295	2.1003	A	0.0491754	0.275711	0.295452	0.466045	0.218071	0.850063	A	0.830631	0.257685	0.00872613	1.28577	D	0.232093	0.290029	0.208074	0.142201	0.177945	0.149267	0.174146	0.159506	0.213313	0.113509	0.180692	dS	0.00194599	0.00186273	0.00866693	0.016172	dN	0.00148676	0.00048147	0.00160359	0.00205757	dS	0.001997	0.00185641	0.00856019	0.0162185	dN
ENSG00000109670	FBXW7	F-box/WD repeat protein 7 (F-box and WD-40 domain protein 7) (F-box protein FBX30) (hCdc4) (Archipelago homolog) (hAgo) (SEL-10). [Source:Uniprot/SWISSPROT;Acc:Q969H0]	transcription factor activity, protein binding, nucleus, endoplasmic reticulum, Golgi apparatus, Notch signaling pathway, protein ubiquitination, transcription factor activity, protein binding, endoplasmic reticulum, Golgi apparatus, Notch signaling pathway	0.0298049	0.295489	0.351822	0	0	0.412824	D	1.26267e-05	0.387499	0.473716	0	0	0.063341	D	0.0228011	0	0	0.2839	D	0.445332	0.309195	0.221227	0.250722	0.219344	0.141258	0.182884	0.152002	0.266966	0.191204	0.257037	dS	0.00124279	0.00204191	0.00769366	0.0120824	dN	0	0.000625939	0.00169423	0.00302257	dS	0.00125301	0.00204396	0.00769042	0.0120939	dN
ENSG00000127720		Uncharacterized protein C12orf26. [Source:Uniprot/SWISSPROT;Acc:Q8N6Q8]		0.0298058	0.261012	0.621403	0	0	0.259848	D	0.422369	0.349362	0.832687	0.299408	0.147631	0.525432	D	0.379782	0.352257	0.0689039	1.0093	D	0.155641	0.257913	0.165904	0.160904	0.121869	0.123317	0.215025	0.0960049	0.150947	0.142816	0.194044	dS	0.00213295	0.00194764	0.00787691	0.0113666	dN	0	0.00100501	0.0025979	0.00365651	dS	0.0020681	0.00196985	0.0079501	0.011352	dN
ENSG00000186806				0.0298422	0.15432	0.314852	0	0	0.29842	D	0.0493134	0.0914017	0.189442	0.136821	0.0291426	0.337243	D	0.0167718	0	0	0.258135	D	0.173622	0.180058	0.152692	0.147831	0.153207	0.129048	0.133926	0.116657	0.188827	0.128113	0.139914	dS	0.00309541	0.00356802	0.0119513	0.018797	dN	0	0.00128516	0.0036345	0.00554203	dS	0.00300806	0.00359601	0.012111	0.0187401	dN
ENSG00000037965	HOXC8	Homeobox protein Hox-C8 (Hox-3A). [Source:Uniprot/SWISSPROT;Acc:P31273]	transcription factor activity, protein binding, protein binding, nucleus, nucleus, regulation of transcription, DNA-dependent, multicellular organismal development, neuron differentiation, neuron differentiation, sequence-specific DNA binding	0.0299196	0.278864	0.0314847	0.402894	0.0239353	1.75647	A	0.138871	0.310138	0.0356029	0.101763	0.00580787	0.451459	A	0.0549431	0.3686	0.0200118	1.64763	A	0.126632	0.190349	0.12358	0.185057	0.126283	0.0693395	0.149569	0.11006	0.192312	0.112012	0.142758	dS	0.00176007	0.00192678	0.00519482	0.0129293	dN	0.000626526	3.6974e-05	6.42446e-05	0.000238303	dS	0.00179969	0.00193879	0.00516436	0.0129095	dN
ENSG00000101104		Polyadenylate-binding protein 1-like. [Source:Uniprot/SWISSPROT;Acc:Q4VXU2]	nucleotide binding, RNA binding, nucleotide binding, RNA binding, nucleotide binding, RNA binding	0.0300422	0.185882	0.199031	0	0	0.182072	D	0.0348837	0.257274	0.279463	0.0807781	0.0213548	0.194689	D	0.472664	0.116761	0.00659771	0.508598	D	0.193113	0.205226	0.178678	0.203999	0.22643	0.147921	0.150183	0.165272	0.186191	0.161369	0.214628	dS	0.00290805	0.00228763	0.0103278	0.014211	dN	0	0.000457795	0.00183129	0.00286828	dS	0.00286236	0.00229182	0.0104374	0.0141439	dN
ENSG00000011275		E3 ubiquitin-protein ligase TRIAD3 (EC 6.3.2.-) (Ubiquitin-conjugating enzyme 7-interacting protein 1) (Zinc finger protein inhibiting NF- kappa-B) (Triad domain-containing protein 3). [Source:Uniprot/SWISSPROT;Acc:Q9NWF9]	, protein binding, nucleus, ubiquitin cycle, apoptosis, zinc ion binding, ligase activity, metal ion binding, protein binding, nucleus, ubiquitin cycle, apoptosis, zinc ion binding, ligase activity, metal ion binding	0.0302841	0.157111	0.0934589	0	0	0.0782471	D	0.0640873	0.136165	0.0793549	0.0950063	0.0432494	0.176539	A	0.895534	0.0856574	0.0192572	0.232436	A	0.172559	0.159073	0.107237	0.17582	0.1734	0.112306	0.162223	0.142847	0.151778	0.166688	0.277764	dS	0.00431612	0.00446842	0.0147266	0.0173754	dN	0	0.000382118	0.000851921	0.00164591	dS	0.00422968	0.00446424	0.0148691	0.0173322	dN
ENSG00000123146	CD97	CD97 antigen precursor (Leukocyte antigen CD97). [Source:Uniprot/SWISSPROT;Acc:P48960]	G-protein coupled receptor activity, calcium ion binding, protein binding, plasma membrane, integral to plasma membrane, cell motility, inflammatory response, immune response, cell adhesion, neuropeptide signaling pathway, cell-cell signaling	0.0304085	0.205695	0.572139	0.100234	0.00255794	0.408847	D	0.146819	0.140022	0.389094	0.348736	0.186541	0.569054	D	0.955016	0.380981	0.120613	0.85206	D	0.171977	0.1435	0.142852	0.171486	0.150273	0.170024	0.173402	0.147651	0.151767	0.140934	0.281494	dS	0.00275478	0.00367187	0.0124684	0.0201947	dN	0.000252572	0.00134431	0.00451412	0.00882597	dS	0.00261908	0.00369485	0.0126597	0.0201395	dN
ENSG00000167967	E4F1	p120E4F [Source:RefSeq_peptide;Acc:NP_004415]	DNA binding, transcription factor activity, transcription coactivator activity, transcription corepressor activity, intracellular, nucleus, spindle, DNA replication, zinc ion binding, cell proliferation, embryonic development, regulation of progression through embryonic mitotic cell cycle, metal ion binding	0.0304459	0.101802	0.0805087	0.382577	0.150957	0.777717	A	1	0.204331	0.161598	0.125064	0.0663442	0.210134	D	0.0886355	0.373103	0.180944	0.665806	A	0.178987	0.260457	0.0949561	0.151232	0.131392	0.117679	0.0994878	0.0942138	0.12016	0.106961	0.134767	dS	0.00321178	0.00548107	0.0181888	0.0196968	dN	0.00120593	0.00110691	0.00134264	0.00231249	dS	0.00348159	0.00541754	0.0176948	0.0199379	dN
ENSG00000125207	PIWIL1	Piwi-like protein 1. [Source:Uniprot/SWISSPROT;Acc:Q96J94]	single-stranded RNA binding, single-stranded RNA binding, cytoplasm, cytoplasm, multicellular organismal development, spermatogenesis, spermatogenesis, membrane, cell differentiation	0.0304529	0.197345	0.025068	0.141052	0.02527	0.421371	A	0.00239248	0.135283	0.0157725	0.0903089	0.0326932	0.191581	A	0.0001429	0.326151	0.125768	0.673002	A	0.143396	0.257146	0.134479	0.150517	0.162429	0.129371	0.0964763	0.102774	0.169164	0.113264	0.157997	dS	0.00372816	0.00383695	0.0125875	0.0207905	dN	0.000476706	0.000112974	0.000194281	0.000362159	dS	0.00375631	0.00383902	0.0125287	0.0208476	dN
ENSG00000136002	ARHGEF4	Rho guanine nucleotide exchange factor 4 (APC-stimulated guanine nucleotide exchange factor) (Asef). [Source:Uniprot/SWISSPROT;Acc:Q9NR80]	guanyl-nucleotide exchange factor activity, Rho guanyl-nucleotide exchange factor activity, cellular_component, intracellular, intracellular signaling cascade, regulation of Rho protein signal transduction	0.0304742	0.28967	0.124377	0.572832	0.177027	1.32965	A	0.159445	0.397446	0.167897	0.197848	0.0749569	0.411687	A	0.85224	0.195898	0.0088873	0.913897	A	0.280192	0.362735	0.176804	0.213729	0.177268	0.157116	0.13922	0.142707	0.221358	0.185579	0.221955	dS	0.00196326	0.00191399	0.00985158	0.0155772	dN	0.0009305	0.000248538	0.000620355	0.0011824	dS	0.00205255	0.00190913	0.00971934	0.0156273	dN
ENSG00000116668		Uncharacterized protein C1orf26. [Source:Uniprot/SWISSPROT;Acc:Q5T5J6]		0.0307698	0.247524	0.757724	0.231266	0.0351521	0.723944	D	0.11247	0.333102	1.0128	0.612054	0.376885	0.920772	D	1	0.97675	0.369362	2.01644	D	0.240206	0.290723	0.202302	0.178922	0.177092	0.141182	0.152483	0.149073	0.173657	0.160299	0.174331	dS	0.00189842	0.00130299	0.00584964	0.0124735	dN	0.00035078	0.000929552	0.00288115	0.00545055	dS	0.00176011	0.00130294	0.00603342	0.0124408	dN
ENSG00000143839	REN	Renin precursor (EC 3.4.23.15) (Angiotensinogenase). [Source:Uniprot/SWISSPROT;Acc:P00797]	angiotensin maturation, renin-angiotensin regulation of body fluid levels, pepsin A activity, renin activity, receptor binding, extracellular space, proteolysis, blood pressure regulation, peptidase activity, hormone-mediated signaling, drinking behavior, regulation of MAPKKK cascade, cell maturation, angiotensin maturation, renin-angiotensin regulation of body fluid levels, extracellular space, …	0.0308368	0.0976205	0.19865	0	0	0.336513	D	0.0333486	0.147756	0.304674	0.114702	0.0171793	0.316767	D	0.397768	0.169019	0.00642292	0.786428	D	0.181532	0.173726	0.146656	0.121242	0.184861	0.153108	0.158318	0.111471	0.181493	0.147204	0.193594	dS	0.00253412	0.00242432	0.00919493	0.0139244	dN	0	0.000764425	0.00246081	0.00307925	dS	0.00250791	0.00242748	0.0092563	0.013901	dN
ENSG00000137312	FLOT1	Flotillin-1. [Source:Uniprot/SWISSPROT;Acc:O75955]	protein binding, caveola, membrane, integral to membrane, flotillin complex, lipid raft, integral to membrane, flotillin complex, flotillin complex, lipid raft	0.0308595	0.161853	0.00937242	0.284416	0.0170092	1.23792	A	0.246736	0.205385	0.0121137	0.0458895	0.00262924	0.202023	A	0.6734	0	0	0.45156	D	0.18228	0.308458	0.137494	0.221314	0.143479	0.121801	0.143633	0.161577	0.211332	0.157036	0.193764	dS	0.00170973	0.00209532	0.00891088	0.0151937	dN	0.000427178	3.21772e-05	6.24873e-05	0.000170809	dS	0.00176967	0.0020724	0.0088292	0.0152331	dN
ENSG00000179399	GPC5	Glypican-5 precursor. [Source:Uniprot/SWISSPROT;Acc:P78333]	proteinaceous extracellular matrix, integral to plasma membrane, membrane, GPI anchor binding	0.0308973	0.272407	0.251543	0.841038	0.250581	1.99772	A	0.479244	0.383511	0.354173	0.319074	0.129974	0.627641	D	0.00894248	0.680094	0.196308	1.64094	A	0.250465	0.145958	0.187542	0.120733	0.125191	0.145086	0.214998	0.120069	0.180845	0.122424	0.189842	dS	0.00185023	0.00229174	0.00741322	0.0116565	dN	0.00131026	0.000260087	0.0010788	0.00109563	dS	0.0019376	0.00228619	0.00727871	0.0116983	dN
ENSG00000068784		S1 RNA binding domain 1 [Source:RefSeq_peptide;Acc:NP_060549]	RNA binding, nucleobase, nucleoside, nucleotide and nucleic acid metabolic process, hydrolase activity, acting on ester bonds, RNA binding, nucleobase, nucleoside, nucleotide and nucleic acid metabolic process, hydrolase activity, acting on ester bonds	0.0310596	0.289518	0.299146	0.615493	0.259798	1.19378	A	0.0137078	0.34764	0.350452	0.534101	0.328834	0.792866	A	0.388249	0.505046	0.156071	1.144	A	0.236245	0.311558	0.295936	0.25631	0.209345	0.165995	0.163663	0.147427	0.211316	0.216804	0.233617	dS	0.00216983	0.00170531	0.00784707	0.01362	dN	0.00107939	0.000440641	0.00194056	0.00291532	dS	0.00220341	0.00169454	0.0077854	0.0136417	dN
ENSG00000105650	PDE4C	cAMP-specific 3',5'-cyclic phosphodiesterase 4C (EC 3.1.4.17) (DPDE1) (PDE21). [Source:Uniprot/SWISSPROT;Acc:Q08493]	catalytic activity, 3',5'-cyclic-nucleotide phosphodiesterase activity, 3',5'-cyclic-AMP phosphodiesterase activity, cellular_component, signal transduction, hydrolase activity, 3',5'-cyclic-nucleotide phosphodiesterase activity, cellular_component, signal transduction, biological_process, catalytic activity, 3',5'-cyclic-nucleotide phosphodiesterase activity, cellular_component, signal transduct…	0.0312197	0.215456	0.260418	0	0	0.285968	D	0.0484109	0.134682	0.164686	0.10754	0.0275024	0.25139	D	0.0230064	0	0	0.220238	D	0.283862	0.234065	0.165337	0.186237	0.175175	0.160539	0.212915	0.152159	0.157918	0.17391	0.273853	dS	0.00275896	0.00369024	0.0148887	0.0210799	dN	0	0.00102941	0.00293629	0.00467992	dS	0.00272314	0.00369859	0.0149753	0.0210229	dN
ENSG00000123213	NLN	Neurolysin, mitochondrial precursor (EC 3.4.24.16) (Neurotensin endopeptidase) (Mitochondrial oligopeptidase M) (Microsomal endopeptidase) (MEP). [Source:Uniprot/SWISSPROT;Acc:Q9BYT8]	metalloendopeptidase activity, mitochondrion, proteolysis, zinc ion binding, metal ion binding, metalloendopeptidase activity, mitochondrion, proteolysis, zinc ion binding, metal ion binding	0.031223	0.345102	0.145147	0.606115	0.227651	1.26285	A	1	0.487446	0.20593	0.236886	0.0946621	0.472537	A	0.00292902	0.829234	0.280166	1.79908	A	0.450347	0.305717	0.337283	0.276179	0.291159	0.191308	0.243295	0.20181	0.271204	0.2938	0.305454	dS	0.00216492	0.00166148	0.00708584	0.0115438	dN	0.00108146	0.000174832	0.000830967	0.00110408	dS	0.00227889	0.00166748	0.00693202	0.0115911	dN
ENSG00000175634	RPS6KB2	Ribosomal protein S6 kinase beta-2 (EC 2.7.11.1) (S6K2) (70 kDa ribosomal protein S6 kinase 2) (p70-S6KB) (p70 ribosomal S6 kinase beta) (p70 S6Kbeta) (p70 S6 kinase beta) (S6K-beta) (p70-beta) (S6 kinase-related kinase) (SRK) (Serine/threonine-protein ki [Source:Uniprot/SWISSPROT;Acc:Q9UBS0]	regulation of progression through cell cycle, nucleotide binding, protein serine/threonine kinase activity, ATP binding, translation, protein amino acid phosphorylation, signal transduction, transferase activity, protein serine/threonine kinase activity, ATP binding, protein amino acid phosphorylation	0.0313291	0.119271	0.0694935	0.437636	0.105928	1.1201	A	0.0971227	0.147819	0.0836836	0.154831	0.0688377	0.291281	A	0.219503	0.235305	0.0402215	0.718524	A	0.161643	0.14711	0.114853	0.132129	0.0958287	0.102057	0.100124	0.0957223	0.137765	0.10224	0.149317	dS	0.00239732	0.00295797	0.015496	0.0140899	dN	0.000970628	0.000234568	0.000960377	0.00100442	dS	0.00251862	0.00292022	0.0153126	0.0141599	dN
ENSG00000023892	DEF6	differentially expressed in FDCP 6 homolog [Source:RefSeq_peptide;Acc:NP_071330]		0.0313739	0.156294	0.0692727	0.382092	0.0960133	0.985924	A	0.17902	0.197392	0.086816	0.150273	0.0559801	0.313342	A	0.172242	0	0	0.220415	D	0.192029	0.232663	0.150821	0.165381	0.128782	0.145003	0.152465	0.122788	0.149887	0.153497	0.159669	dS	0.00211267	0.00234656	0.00800479	0.0151179	dN	0.000744193	0.000218964	0.000497829	0.00102302	dS	0.00216521	0.00231989	0.00784778	0.0151803	dN
ENSG00000188487		INSC_HUMAN Isoform 4 of Q1MX18 - Homo sapiens (Human) [Source:Uniprot/Varsplic;Acc:Q1MX18-4]		0.031439	0.235841	0.138445	0.410888	0.124952	0.961261	A	0.048547	0.349089	0.197486	0.203301	0.0722976	0.428602	A	0.934838	0.127748	0.00540302	0.602428	D	0.150649	0.226084	0.099826	0.135644	0.13347	0.0853408	0.129801	0.110883	0.141485	0.145813	0.130041	dS	0.00264966	0.00284605	0.00963555	0.0111608	dN	0.000894838	0.000309574	0.000464283	0.000732044	dS	0.00270851	0.00285615	0.00956755	0.0111618	dN
ENSG00000149483		transmembrane protein 138 (TMEM138), mRNA [Source:RefSeq_dna;Acc:NM_016464]	integral to membrane	0.0315217	0.175401	0.0587748	0.790185	0.0942107	2.56095	A	0.0211551	0.245026	0.0767173	0.267315	0.0714094	0.654918	A	0.318647	0.293364	0	1.39566	A	0.195517	0.187617	0.135462	0.229501	0.173106	0.159336	0.171201	0.148892	0.190283	0.145081	0.25905	dS	0.00242987	0.00315249	0.0119988	0.0160701	dN	0.00175739	0.000178986	0.000497153	0.00113808	dS	0.00246	0.00315804	0.0118865	0.0161313	dN
ENSG00000149179		CDNA: FLJ22210 fis, clone HRC01503. [Source:Uniprot/SPTREMBL;Acc:Q9H6J7]		0.0315396	0.192785	0.265426	1.03079	0.210761	2.9101	A	1	0.161453	0.228546	0.165806	0.0350784	0.457647	D	0.215731	0	0	0.419764	D	0.161767	0.123787	0.102885	0.13143	0.0980642	0.0783261	0.124032	0.0911731	0.101541	0.0996197	0.10026	dS	0.0016088	0.00248266	0.0087709	0.0142522	dN	0.00140048	0.00035549	0.0010497	0.00218202	dS	0.00170274	0.00246477	0.00864699	0.0142942	dN
ENSG00000099377	HSD3B7	3 beta-hydroxysteroid dehydrogenase type 7 (3 beta-hydroxysteroid dehydrogenase type VII) (3-beta-HSD VII) (3-beta-hydroxy-Delta(5)-C27 steroid oxidoreductase) (EC 1.1.1.-) (C(27) 3-beta-HSD). [Source:Uniprot/SWISSPROT;Acc:Q9H2F3]	3-beta-hydroxy-delta5-steroid dehydrogenase activity, steroid biosynthetic process, 3-beta-hydroxy-delta5-steroid dehydrogenase activity, steroid delta-isomerase activity, cellular_component, endoplasmic reticulum, bile acid biosynthetic process, C21-steroid hormone biosynthetic process, membrane, integral to membrane, oxidoreductase activity	0.0317141	0.15623	0.145062	0.86933	0.248829	2.07179	A	0.174378	0.191988	0.174381	0.307629	0.133268	0.580853	A	0.624497	0.0105112	0	0.62994	D	0.234296	0.119615	0.12683	0.147846	0.123653	0.144205	0.140452	0.122692	0.119603	0.132417	0.149648	dS	0.00204508	0.00266121	0.0119391	0.0185188	dN	0.0016488	0.000268161	0.00130296	0.00236524	dS	0.00222287	0.00261774	0.0116541	0.0186895	dN
ENSG00000010319		Semaphorin-3G precursor (Semaphorin sem2). [Source:Uniprot/SWISSPROT;Acc:Q9NS98]	receptor activity, multicellular organismal development, membrane	0.0317625	0.164652	0.155281	0	0	0.254655	D	0.0665378	0.201077	0.190868	0.0843432	0.0299042	0.176121	D	0.635028	0.220987	0.0397843	0.639598	A	0.296278	0.322113	0.13046	0.175898	0.180503	0.162824	0.187426	0.147924	0.150206	0.192229	0.206979	dS	0.00239267	0.0024762	0.0131837	0.0180581	dN	0	0.000666715	0.0014258	0.00263356	dS	0.00238639	0.00248194	0.0132412	0.0180448	dN
ENSG00000142303	ADAMTS10	ADAMTS-10 precursor (EC 3.4.24.-) (A disintegrin and metalloproteinase with thrombospondin motifs 10) (ADAM-TS 10) (ADAM-TS10) (Fragment). [Source:Uniprot/SWISSPROT;Acc:Q9H324]	molecular_function, metalloendopeptidase activity, proteinaceous extracellular matrix, proteolysis, biological_process, zinc ion binding, metal ion binding	0.031855	0.235008	0.0775667	0.168126	0.0518443	0.389651	A	0.210543	0.151233	0.0498542	0.0731986	0.033066	0.136968	A	0.740634	0.0331894	0	0.162678	D	0.145795	0.140207	0.126985	0.123914	0.133297	0.190496	0.266043	0.120589	0.189886	0.124439	0.155211	dS	0.00366936	0.00377394	0.012542	0.0222602	dN	0.000591754	0.000168287	0.000503005	0.000876938	dS	0.00378067	0.00374648	0.0122758	0.022403	dN
ENSG00000089154	GCN1L1	GCN1-like protein 1 (HsGCN1). [Source:Uniprot/SWISSPROT;Acc:Q92616]	protein binding, protein binding, cytoplasm, ribosome, translation factor activity, nucleic acid binding	0.0320717	0.113237	0.0513274	0.16128	0.0645037	0.322668	A	0.478178	0.143688	0.0650251	0.0747047	0.0397926	0.124364	A	0.54806	0.0689887	0.00869656	0.204915	A	0.144521	0.214393	0.101898	0.102219	0.0973893	0.113115	0.178781	0.0851501	0.167209	0.0922436	0.112654	dS	0.00285381	0.00244311	0.010071	0.0150835	dN	0.000412316	0.000211631	0.000417543	0.000630726	dS	0.00301297	0.0024102	0.00982798	0.0151796	dN
ENSG00000107807	TLX1	T-cell leukemia homeobox protein 1 (Homeobox protein Hox-11) (TCL-3 proto-oncogene). [Source:Uniprot/SWISSPROT;Acc:P31314]	transcription factor activity, nucleus, regulation of transcription, DNA-dependent, multicellular organismal development, central nervous system development, central nervous system development, positive regulation of cell proliferation, positive regulation of cell proliferation, neuron differentiation, neuron differentiation, sequence-specific DNA binding, cell fate commitment, cell fate commitme…	0.0323966	0.25097	0.0629961	0.496352	0.0838812	1.52461	A	0.10343	0.32923	0.0814234	0.151211	0.0373761	0.393618	A	0.453142	0.322121	0.0190751	1.40507	A	0.204085	0.490194	0.175693	0.242557	0.175168	0.152497	0.188894	0.152509	0.153854	0.162265	0.213989	dS	0.00223477	0.00150729	0.00896314	0.0129577	dN	0.000945777	0.00018613	0.000334926	0.000670735	dS	0.00228093	0.00174587	0.00881883	0.0129478	dN
ENSG00000138336	CXXC6	CXXC-type zinc finger protein 6 (Leukemia-associated protein with a CXXC domain). [Source:Uniprot/SWISSPROT;Acc:Q8NFU7]	DNA binding, nucleus, zinc ion binding, metal ion binding	0.0324318	0.278443	0.871233	0.245034	0.0747356	0.564474	D	0.00591632	0.381859	1.20663	0.33286	0.225815	0.465585	D	0.0716181	0.233462	0.0833892	0.501174	D	0.165998	0.146713	0.158651	0.17012	0.172171	0.130316	0.211445	0.137389	0.183583	0.17505	0.152421	dS	0.00180596	0.00160839	0.00678522	0.011123	dN	0.000373008	0.000622903	0.00283898	0.00498683	dS	0.00175237	0.00160618	0.00687384	0.0110919	dN
ENSG00000184857		Transmembrane protein C16orf51. [Source:Uniprot/SWISSPROT;Acc:Q96B77]		0.0324712	0.171428	0.380505	0	0	0.643373	D	0.0171821	0.198315	0.418179	0.675253	0.321124	1.1898	A	0.434792	0.218693	0.00885224	0.973435	D	0.349408	0.199756	0.166726	0.166046	0.183525	0.206231	0.129962	0.150751	0.163253	0.149522	0.197085	dS	0.00238749	0.00361102	0.0123835	0.0176335	dN	0	0.00142592	0.00405572	0.00579919	dS	0.0022793	0.00364767	0.0125404	0.0175925	dN
ENSG00000117090	SLAMF1	Signaling lymphocytic activation molecule precursor (IPO-3) (CD150 antigen) (CDw150). [Source:Uniprot/SWISSPROT;Acc:Q13291]	antigen binding, transmembrane receptor activity, protein binding, positive regulation of cell proliferation, cell surface, membrane, integral to membrane, antimicrobial humoral response (sensu Vertebrata), lymphocyte activation, protein binding	0.0326725	0.327192	0.770203	0	0	0.403954	D	0.0012777	0.29046	0.6997	0.0620321	0	0.308898	D	0.169616	0.252173	0.00134681	1.13606	D	0.196093	0.330081	0.246308	0.22554	0.209492	0.189276	0.330254	0.202028	0.202343	0.240489	0.189112	dS	0.00250306	0.00197699	0.00702393	0.0133592	dN	0	0.00132981	0.00353501	0.00614879	dS	0.00248695	0.00197575	0.00705984	0.0133341	dN
ENSG00000158079	PTPDC1	protein tyrosine phosphatase domain containing 1 protein isoform 2 [Source:RefSeq_peptide;Acc:NP_818931]	, protein amino acid dephosphorylation, protein tyrosine/serine/threonine phosphatase activity, phosphoric monoester hydrolase activity	0.0326941	0.30812	0.536497	0.0354874	0	0.568837	D	0.0121085	0.295354	0.519603	0.131867	0.0455443	0.275048	D	0.319473	0.581226	0.251936	1.12374	A	0.300902	0.225956	0.135377	0.183204	0.198501	0.168744	0.161612	0.188682	0.200789	0.190246	0.171556	dS	0.00173252	0.00242132	0.0112481	0.0168229	dN	5.13355e-05	0.000804199	0.00221588	0.00448179	dS	0.00171814	0.002423	0.0112856	0.0168014	dN
ENSG00000126259	KIRREL2	Kin of IRRE-like protein 2 precursor (Kin of irregular chiasm-like protein 2) (Nephrin-like protein 3). [Source:Uniprot/SWISSPROT;Acc:Q6UWL6]	cell adhesion, membrane, integral to membrane	0.0327446	0.140929	0.158138	0.970421	0.363896	2.00323	A	1	0.158909	0.175638	0.305101	0.163337	0.506895	A	0.428219	0.506202	0.16607	1.11903	A	0.312929	0.302665	0.11348	0.179066	0.139607	0.156464	0.188369	0.129916	0.158326	0.196611	0.17473	dS	0.0018632	0.00279534	0.0126444	0.0150384	dN	0.00158258	0.000847878	0.00140741	0.00265627	dS	0.00198106	0.00284596	0.0123199	0.015143	dN
ENSG00000196189	SEMA4A	Semaphorin-4A precursor (Semaphorin B) (Sema B). [Source:Uniprot/SWISSPROT;Acc:Q9H3S1]	DNA binding, receptor activity, ATP binding, DNA metabolic process, multicellular organismal development, nervous system development, visual perception, DNA-dependent ATPase activity, membrane, integral to membrane, cell differentiation, response to stimulus, DNA binding, receptor activity, ATP binding, DNA metabolic process, multicellular organismal development, DNA-dependent ATPase activity, me…	0.0328707	0.165355	0.246703	0	0	0.342816	D	0.126782	0.226218	0.339224	0.192567	0.0665819	0.40735	D	0.151669	0.637922	0.229021	1.37033	A	0.25657	0.221748	0.195748	0.149626	0.141704	0.123022	0.0897986	0.13806	0.200471	0.150867	0.170145	dS	0.00150823	0.00206994	0.00693471	0.0131941	dN	0	0.000593437	0.0017745	0.00254765	dS	0.0014564	0.00208181	0.00704127	0.0131299	dN
ENSG00000070159	PTPN3	Tyrosine-protein phosphatase non-receptor type 3 (EC 3.1.3.48) (Protein-tyrosine phosphatase H1) (PTP-H1). [Source:Uniprot/SWISSPROT;Acc:P26045]	protein tyrosine phosphatase activity, structural molecule activity, cytoplasm, cytoskeleton, protein amino acid dephosphorylation, cytoskeletal protein binding, membrane, hydrolase activity, protein tyrosine phosphatase activity, structural molecule activity, cytoplasm, cytoskeleton, protein amino acid dephosphorylation, cytoskeletal protein binding, membrane, hydrolase activity	0.0329835	0.31666	0.131288	0.319042	0.0895665	0.781303	A	0.00203043	0.427296	0.170238	0.229035	0.126763	0.37441	A	0.864091	0.0873926	0.00474399	0.38875	D	0.217372	0.2435	0.187409	0.23369	0.200809	0.190275	0.200728	0.171545	0.21623	0.165409	0.210527	dS	0.00253721	0.00230503	0.0081451	0.0120207	dN	0.000673886	0.000193695	0.000525827	0.000973709	dS	0.00257674	0.00231471	0.00807693	0.0120514	dN
ENSG00000138018		Selenoprotein I. [Source:Uniprot/SWISSPROT;Acc:Q9C0D9]	phospholipid biosynthetic process, membrane, transferase activity, phosphotransferase activity, for other substituted phosphate groups, selenium binding, phospholipid biosynthetic process, membrane, integral to membrane, transferase activity, phosphotransferase activity, for other substituted phosphate groups	0.0330798	0.0957534	0.222614	0	0	0.406335	D	0.000161968	0.0906017	0.216505	0	0	0.076339	D	0.0223243	0	0	0.272611	D	0.184064	0.207175	0.0981621	0.153379	0.146471	0.10437	0.158691	0.110954	0.143464	0.103959	0.122273	dS	0.00232643	0.00237806	0.0112804	0.0150512	dN	0	0.0010091	0.00227651	0.00473991	dS	0.00232881	0.00238224	0.0112916	0.0150326	dN
ENSG00000087502		Endoplasmic reticulum-Golgi intermediate compartment protein 2. [Source:Uniprot/SWISSPROT;Acc:Q96RQ1]	, protein binding, endoplasmic reticulum, ER-Golgi intermediate compartment, transport, ER to Golgi vesicle-mediated transport, membrane, integral to membrane	0.0331698	0.344465	0.100704	0.58371	0.0997239	1.77394	A	0.230936	0.424381	0.12401	0.172299	0.0424842	0.449308	A	0.354219	0.290157	0.014229	1.29359	A	0.273411	0.321501	0.23505	0.258013	0.241084	0.184618	0.274912	0.205821	0.23295	0.2422	0.326608	dS	0.00218946	0.00203774	0.00844854	0.0132454	dN	0.00104358	0.000157217	0.000473404	0.000814113	dS	0.00225623	0.00204495	0.0083399	0.0132497	dN
ENSG00000073849		CMP-N-acetylneuraminate-beta-galactosamide-alpha-2,6-sialyltransferase (EC 2.4.99.1) (Beta-galactoside alpha-2,6-sialyltransferase) (Alpha 2,6-ST) (Sialyltransferase 1) (ST6Gal I) (B-cell antigen CD75). [Source:Uniprot/SWISSPROT;Acc:P15907]	beta-galactoside alpha-2,6-sialyltransferase activity, protein amino acid glycosylation, humoral immune response, multicellular organismal development, sialyltransferase activity, oligosaccharide metabolic process, membrane, integral to membrane, integral to Golgi membrane, growth	0.0331793	0.199913	0.392739	0	0	0.380213	D	0.132054	0.316368	0.622942	0.193755	0.0531365	0.451194	D	0.766262	0.396837	0.0651493	1.23025	D	0.217889	0.165749	0.139152	0.147422	0.136114	0.112417	0.136658	0.125716	0.122869	0.149841	0.128981	dS	0.00234301	0.00230437	0.00822239	0.0138272	dN	0	0.000611367	0.00183586	0.00328459	dS	0.00229762	0.00230719	0.00826312	0.0138324	dN
ENSG00000119684	MLH3	DNA mismatch repair protein Mlh3 (MutL protein homolog 3). [Source:Uniprot/SWISSPROT;Acc:Q9UHC1]	, condensed chromosome, synaptonemal complex, chromatin binding, satellite DNA binding, protein binding, ATP binding, nucleus, chiasma, mismatch repair, synaptonemal complex assembly, meiotic recombination, male meiosis, female meiosis I, protein localization, centromeric DNA binding, mismatched DNA binding, condensed chromosome, synaptonemal complex, chromatin binding, ATP binding, chiasma, mism…	0.0332593	0.277209	0.623582	0.274875	0.080492	0.643836	D	0.0243439	0.312785	0.709416	0.396005	0.267014	0.556898	D	0.778007	0.553505	0.283987	0.952647	D	0.276125	0.267801	0.226456	0.209389	0.200822	0.151104	0.168828	0.159867	0.191532	0.200075	0.189241	dS	0.00183588	0.00245845	0.00825012	0.013842	dN	0.000419162	0.0012178	0.0034889	0.00540754	dS	0.00176519	0.00245504	0.00835513	0.0138209	dN
ENSG00000151470		Uncharacterized protein C4orf33. [Source:Uniprot/SPTREMBL;Acc:Q8N1A6]		0.0333143	0.109949	0.202333	1.3372	0.273554	3.8007	A	0.210775	0.11969	0.220489	0.524333	0.18787	1.13007	A	0.218655	1.00228	0.171914	3.05864	A	0.159389	0.198219	0.155827	0.155566	0.135976	0.102896	0.108178	0.110095	0.128307	0.106126	0.116008	dS	0.00213287	0.00194287	0.00707542	0.0131737	dN	0.00234662	0.000574113	0.00166734	0.0031228	dS	0.00219151	0.00194996	0.00700791	0.013178	dN
ENSG00000078053	AMPH	Amphiphysin. [Source:Uniprot/SWISSPROT;Acc:P49418]	, protein binding, cytoplasm, endocytosis, synaptic transmission, synaptic vesicle, actin cytoskeleton, learning, synaptic vesicle, synaptic vesicle endocytosis	0.0333266	0.102177	0.383503	0	0	0.282269	D	1	0.112089	0.419912	0.311364	0.161159	0.528291	D	0.358909	0.208716	0.0129408	0.777917	D	0.0785882	0.107393	0.0996176	0.103626	0.0919306	0.0876337	0.126928	0.0959652	0.133253	0.16128	0.125615	dS	0.00219646	0.0019082	0.00865551	0.0123096	dN	0	0.000670038	0.00276115	0.00405943	dS	0.00210444	0.00191701	0.00883686	0.0122513	dN
ENSG00000136643	RPS6KC1	Ribosomal protein S6 kinase delta-1 (EC 2.7.11.1) (52 kDa ribosomal protein S6 kinase) (Ribosomal S6 kinase-like protein with two PSK domains 118 kDa protein) (SPHK1-binding protein). [Source:Uniprot/SWISSPROT;Acc:Q96S38]	nucleotide binding, protein serine/threonine kinase activity, protein binding, ATP binding, protein amino acid phosphorylation, signal transduction, membrane, transferase activity, phosphoinositide binding, protein kinase activity, protein binding, ATP binding, protein amino acid phosphorylation, cell communication, phosphoinositide binding	0.0334182	0.190249	0.227435	0.0854736	0.00232395	0.414437	D	0.0363089	0.135906	0.163608	0.174335	0.067558	0.349596	A	0.0029236	0	0	0.197254	D	0.342021	0.296783	0.23996	0.157014	0.183913	0.23918	0.206673	0.172247	0.194573	0.177204	0.229282	dS	0.00218769	0.00228306	0.0066366	0.0125014	dN	0.000154557	0.000668191	0.00157451	0.00193892	dS	0.00216455	0.00229374	0.00669157	0.0124716	dN
ENSG00000163328	GPR155	Integral membrane protein GPR155 (G-protein coupled receptor PGR22). [Source:Uniprot/SWISSPROT;Acc:Q7Z3F1]	intracellular signaling cascade, membrane, integral to membrane	0.0335272	0.198994	0.241899	0.47944	0.148275	1.11487	A	0.0933419	0.244808	0.300964	0.228535	0.102712	0.429235	D	0.0223312	0	0	0.273228	D	0.120206	0.274295	0.17662	0.130765	0.0932282	0.0897237	0.142951	0.0970986	0.133277	0.115622	0.193289	dS	0.00200964	0.00178436	0.00654592	0.0104867	dN	0.000794346	0.000491656	0.00115888	0.0013814	dS	0.00211228	0.00177766	0.00639931	0.0105611	dN
ENSG00000011566	MAP4K3	Mitogen-activated protein kinase kinase kinase kinase 3 (EC 2.7.11.1) (MAPK/ERK kinase kinase kinase 3) (MEK kinase kinase 3) (MEKKK 3) (Germinal center kinase-related protein kinase) (GLK). [Source:Uniprot/SWISSPROT;Acc:Q8IVH8]	nucleotide binding, protein serine/threonine kinase activity, small GTPase regulator activity, ATP binding, protein amino acid phosphorylation, response to stress, protein kinase cascade, JNK cascade, transferase activity, nucleotide binding, protein serine/threonine kinase activity, small GTPase regulator activity, ATP binding, protein amino acid phosphorylation, response to stress, protein kina…	0.0336418	0.220563	0.0510813	0.492974	0.123196	1.27619	A	1	0.304736	0.0714531	0.1001	0.0347479	0.218664	A	0.114928	0.20658	0.0348687	0.634644	A	0.46073	0.227762	0.208156	0.232357	0.160074	0.13596	0.163282	0.140849	0.151596	0.171765	0.279239	dS	0.00129604	0.00206664	0.00724486	0.0118919	dN	0.000521295	8.87101e-05	0.00028501	0.000523489	dS	0.00139955	0.00205543	0.00712235	0.0119321	dN
ENSG00000184220		Uncharacterized protein C3orf26. [Source:Uniprot/SWISSPROT;Acc:Q9BQ75]		0.0337068	0.265804	0.246847	1.22052	0.288246	3.20017	A	0.109178	0.428207	0.395214	0.548686	0.211246	1.1237	A	0.205333	0.813216	0.136994	2.46349	A	0.282826	0.305712	0.303543	0.230742	0.202197	0.194049	0.24628	0.220659	0.164757	0.173953	0.216642	dS	0.0017889	0.0020195	0.00612701	0.0105898	dN	0.00179137	0.000472767	0.00141392	0.0018647	dS	0.00186668	0.00199498	0.00599828	0.0106432	dN
ENSG00000160224	AIRE	Autoimmune regulator (Autoimmune polyendocrinopathy candidiasis ectodermal dystrophy protein) (APECED protein). [Source:Uniprot/SWISSPROT;Acc:O43918]	transcription factor activity, protein binding, nucleus, cytoplasm, transcription, regulation of transcription, DNA-dependent, humoral immune response, zinc ion binding, translation regulator activity, metal ion binding, nucleus, humoral immune response	0.0338194	0.230291	0.346037	0.423848	0.163799	0.863615	A	0.0383147	0.191226	0.284885	0.303999	0.18386	0.465673	A	0.457078	0.323613	0.0928803	0.761332	A	0.105775	0.144021	0.145854	0.195855	0.171924	0.159036	0.110734	0.139265	0.17375	0.139312	0.151034	dS	0.00459415	0.00408953	0.0176347	0.0221487	dN	0.00190285	0.000862549	0.00377589	0.00637225	dS	0.00468817	0.00406416	0.0175109	0.0221824	dN
ENSG00000135829	DHX9	ATP-dependent RNA helicase A (EC 3.6.1.-) (Nuclear DNA helicase II) (NDH II) (DEAH box protein 9). [Source:Uniprot/SWISSPROT;Acc:Q08211]	nucleotide binding, DNA binding, double-stranded RNA binding, ATP-dependent DNA helicase activity, ATP-dependent RNA helicase activity, protein binding, ATP binding, intracellular, nucleus, cytoplasm, hydrolase activity, nucleolus	0.033885	0.286111	0.131672	0	0	0.141641	D	0.0403083	0.380817	0.177449	0.0429496	0.00953103	0.11257	D	0.863418	0.152029	0.0287973	0.446045	D	0.349629	0.301616	0.205393	0.221162	0.200227	0.151836	0.158983	0.163953	0.167513	0.189078	0.195066	dS	0.00213325	0.00203828	0.00810781	0.0137978	dN	0	0.000231274	0.000632577	0.0011603	dS	0.00210916	0.00202715	0.0081381	0.0137765	dN
ENSG00000204851		CDNA FLJ42730 fis, clone BRAWH2010536, weakly similar to Homo sapiens paraneoplastic antigen MA1 (PNMA1). [Source:Uniprot/SPTREMBL;Acc:Q6ZVD1]		0.0341129	0.159479	0.678693	0	0	0.481072	D	0.0187151	0.223502	0.976784	0.12672	0	0.385556	D	0.00207261	0	0	0.331234	D	0.121755	0.175357	0.0909514	0.188864	0.133546	0.161978	0.114907	0.10175	0.135451	0.122154	0.246818	dS	0.00332635	0.00358128	0.0133649	0.0202064	dN	0	0.00267578	0.00509058	0.0161353	dS	0.00328261	0.0035775	0.0134228	0.0201795	dN
ENSG00000109743	BST1	ADP-ribosyl cyclase 2 precursor (EC 3.2.2.5) (Cyclic ADP-ribose hydrolase 2) (cADPr hydrolase 2) (Bone marrow stromal antigen 1) (BST- 1) (CD157 antigen). [Source:Uniprot/SWISSPROT;Acc:Q10588]	NAD+ nucleosidase activity, humoral immune response, multicellular organismal development, membrane, hydrolase activity, extrinsic to membrane, GPI anchor binding, NAD+ nucleosidase activity, humoral immune response, multicellular organismal development, membrane, hydrolase activity, extrinsic to membrane, GPI anchor binding	0.0342303	0.289347	0.510533	1.79952	0.66307	3.75188	A	1	0.430861	0.764294	0.588515	0.257527	1.10784	D	0.0131571	1.49037	0.620322	2.91049	A	0.318857	0.231759	0.212036	0.293864	0.267554	0.23189	0.249072	0.167206	0.195682	0.217195	0.269736	dS	0.00218711	0.00299715	0.00976693	0.0144733	dN	0.0032849	0.00101234	0.00306602	0.00622723	dS	0.00235641	0.00298973	0.00956421	0.0145047	dN
ENSG00000131620		transmembrane protein 16A [Source:RefSeq_peptide;Acc:NP_060513]		0.0342745	0.144749	0.0665212	0.26426	0.0806323	0.619482	A	0.205	0.240416	0.110399	0.112819	0.0528535	0.203328	A	0.888433	0.116189	0.0190323	0.36036	A	0.16737	0.275585	0.173566	0.164645	0.189674	0.12352	0.14379	0.132145	0.160839	0.13707	0.225636	dS	0.00266524	0.00306739	0.0129742	0.0189059	dN	0.000665063	0.000363977	0.00097775	0.00135199	dS	0.00282152	0.00302526	0.012738	0.019004	dN
ENSG00000005379	BZRAP1	Peripheral-type benzodiazepine receptor-associated protein 1 (PRAX-1) (Peripheral benzodiazepine receptor-interacting protein) (PBR-IP) (RIM-binding protein 1) (RIM-BP1). [Source:Uniprot/SWISSPROT;Acc:O95153]	, cytoplasm, mitochondrion, biological_process, benzodiazepine receptor binding	0.0342999	0.280184	0.501697	0.797296	0.443101	1.29588	A	0.430099	0.343288	0.618956	0.454795	0.343689	0.587093	D	0.623245	0.453871	0.192359	0.88387	D	0.268529	0.291987	0.235803	0.177716	0.200601	0.12374	0.191062	0.147578	0.198808	0.240628	0.236387	dS	0.00244142	0.00193362	0.00790692	0.0110729	dN	0.00162248	0.000842093	0.00278655	0.00294346	dS	0.0027016	0.00191836	0.00756754	0.0111766	dN
ENSG00000158805	ZFP276	Zinc finger protein 276 (Zfp-276). [Source:Uniprot/SWISSPROT;Acc:Q8N554]	nucleic acid binding, DNA binding, intracellular, nucleus, transcription, regulation of transcription, DNA-dependent, zinc ion binding, metal ion binding	0.0343127	0.220387	0.166659	0	0	0.111787	D	0.344645	0.227786	0.171282	0.0988489	0.0394649	0.194578	D	0.503686	0.113191	0.0189177	0.34637	D	0.17162	0.23173	0.146525	0.156365	0.142736	0.140748	0.145248	0.149316	0.169868	0.166501	0.246674	dS	0.00493082	0.00511622	0.0165615	0.0301035	dN	0	0.000879454	0.00179527	0.00348665	dS	0.00480375	0.00516321	0.0167833	0.0300018	dN
ENSG00000109103	UNC119	Unc-119 protein homolog (Retinal protein 4) (HRG4). [Source:Uniprot/SWISSPROT;Acc:Q13432]	soluble fraction, cytosol, synaptic transmission, visual perception, phototransduction, response to stimulus	0.0344173	0.196918	0.109258	0.784206	0.198027	2.02657	A	0.0509602	0.256496	0.12955	0.381567	0.137594	0.780499	A	0.246054	0	0	0.869381	D	0.303427	0.509568	0.128531	0.137929	0.140781	0.129862	0.105203	0.119348	0.129611	0.118268	0.130948	dS	0.00281486	0.00165221	0.011381	0.0139154	dN	0.00188054	0.000393648	0.000691935	0.000909003	dS	0.00293647	0.00155643	0.0112805	0.0139579	dN
ENSG00000114491	UMPS	Uridine 5'-monophosphate synthase (UMP synthase) [Includes: Orotate phosphoribosyltransferase (EC 2.4.2.10) (OPRTase); Orotidine 5'- phosphate decarboxylase (EC 4.1.1.23) (OMPdecase)]. [Source:Uniprot/SWISSPROT;Acc:P11172]	orotate phosphoribosyltransferase activity, orotidine-5'-phosphate decarboxylase activity, 'de novo' pyrimidine base biosynthetic process, pyrimidine nucleotide biosynthetic process, UMP biosynthetic process, metabolic process, nucleoside metabolic process, transferase activity, transferring glycosyl groups, lyase activity	0.0348254	0.278522	0.242367	0.626153	0.209051	1.39041	A	0.955777	0.190447	0.167615	0.219633	0.0938351	0.422512	A	0.0242085	0.801034	0.262059	1.7963	A	0.21106	0.274481	0.183653	0.211258	0.178736	0.156417	0.192754	0.142682	0.208314	0.191481	0.29408	dS	0.00271452	0.0022929	0.00804395	0.013996	dN	0.00146273	0.000466889	0.00110296	0.00222615	dS	0.00282078	0.00227335	0.0078113	0.0141155	dN
ENSG00000140598	EFTUD1	elongation factor Tu GTP binding domain containing 1 isoform 2 [Source:RefSeq_peptide;Acc:NP_001035700]	, nucleotide binding, GTPase activity, GTP binding	0.0348788	0.229844	0.18279	0	0	0.123423	D	0.043673	0.262031	0.210704	0.0536122	0.016442	0.122608	D	0.430381	0.397453	0.137734	0.870705	A	0.172422	0.355959	0.150437	0.238376	0.201442	0.12969	0.21751	0.153897	0.185224	0.154641	0.187099	dS	0.00273312	0.00216964	0.0108381	0.0133597	dN	0	0.000522727	0.00110806	0.00217287	dS	0.00270072	0.00217674	0.0108765	0.0133561	dN
ENSG00000132305	IMMT	Mitochondrial inner membrane protein (Mitofilin) (p87/89) (Proliferation-inducing gene 4 protein). [Source:Uniprot/SWISSPROT;Acc:Q16891]	molecular_function, protein binding, mitochondrion, mitochondrial inner membrane, biological_process, membrane, integral to membrane, mitochondrion	0.0349075	0.269824	0.256005	0	0	0.206818	D	0.00133831	0.36426	0.35599	0.0242896	0	0.116192	D	0.019256	0	0	0.243885	D	0.248034	0.357536	0.213262	0.150067	0.180672	0.171885	0.170167	0.131267	0.152694	0.136356	0.208995	dS	0.00228167	0.00195504	0.00849782	0.0140392	dN	0	0.000539484	0.00140928	0.00163908	dS	0.00227019	0.00195919	0.00851502	0.0140303	dN
ENSG00000078177		NEDD4-binding protein 2 (EC 3.-.-.-) (N4BP2) (BCL-3-binding protein). [Source:Uniprot/SWISSPROT;Acc:Q86UW6]	nucleotide binding, endonuclease activity, ATP binding, hydrolase activity, ATP-dependent polydeoxyribonucleotide 5'-hydroxyl-kinase activity, nucleotide binding, endonuclease activity, ATP binding, hydrolase activity, ATP-dependent polydeoxyribonucleotide 5'-hydroxyl-kinase activity	0.0349548	0.241105	0.662278	0.205305	0.0711737	0.448069	D	0.0396886	0.222504	0.615241	0.321241	0.219775	0.4473	D	0.0125796	0.14464	0.0426731	0.341898	D	0.166237	0.153453	0.157851	0.120248	0.159325	0.100445	0.0994302	0.116011	0.13827	0.118841	0.160039	dS	0.00206655	0.00219435	0.00735635	0.0132765	dN	0.000341085	0.000729042	0.00256667	0.00351836	dS	0.00200039	0.00219427	0.00748379	0.0132356	dN
ENSG00000166145	SPINT1	Kunitz-type protease inhibitor 1 precursor (Hepatocyte growth factor activator inhibitor type 1) (HAI-1). [Source:Uniprot/SWISSPROT;Acc:O43278]	morphogenesis of a branching structure, morphogenesis of a branching structure, embryonic placenta development, embryonic placenta development, serine-type endopeptidase inhibitor activity, protein binding, extracellular region, membrane fraction	0.0350194	0.280564	0.583943	0	0	0.452142	D	0.139252	0.278096	0.581176	0.258526	0.114651	0.48124	D	0.00666203	0	0	0.321175	D	0.236376	0.299617	0.159795	0.176232	0.159562	0.137431	0.156421	0.148186	0.185979	0.156378	0.169925	dS	0.00146195	0.00195256	0.0107447	0.0150488	dN	0	0.00101347	0.00300619	0.00462714	dS	0.00140716	0.0019785	0.0108261	0.0150052	dN
ENSG00000168306	ACOX2	Acyl-coenzyme A oxidase 2, peroxisomal (EC 1.17.99.3) (3-alpha,7- alpha,12-alpha-trihydroxy-5-beta-cholestanoyl-CoA 24-hydroxylase) (3- alpha,7-alpha,12-alpha-trihydroxy-5-beta-cholestanoyl-CoA oxidase) (Trihydroxycoprostanoyl-CoA oxidase) (THCCox) (THCA- [Source:Uniprot/SWISSPROT;Acc:Q99424]	, acyl-CoA dehydrogenase activity, acyl-CoA oxidase activity, peroxisome, electron transport, lipid metabolic process, fatty acid metabolic process, fatty acid beta-oxidation, metabolic process, bile acid metabolic process, FAD binding, acyl-CoA dehydrogenase activity, acyl-CoA oxidase activity, peroxisome, electron transport, lipid metabolic process, fatty acid metabolic process, fatty acid beta…	0.035097	0.114703	0.520421	0.117081	0.00501469	0.518065	D	0.0821118	0.0684649	0.310345	0.29175	0.131973	0.526441	D	0.68981	0.296024	0.0553498	0.82516	D	0.113957	0.0819653	0.0754674	0.149895	0.0918365	0.0923954	0.102713	0.0905707	0.104312	0.109359	0.0748104	dS	0.00271552	0.00263115	0.0087711	0.0126253	dN	0.000261869	0.000817724	0.0024665	0.00703149	dS	0.00265903	0.00264626	0.00887057	0.0125562	dN
ENSG00000143315	PIGM	GPI mannosyltransferase 1 (EC 2.4.1.-) (GPI mannosyltransferase I) (GPI-MT-I) (Phosphatidylinositol-glycan biosynthesis class M protein) (PIG-M). [Source:Uniprot/SWISSPROT;Acc:Q9H3S5]	endoplasmic reticulum, GPI anchor biosynthetic process, membrane, integral to membrane, transferase activity, transferring glycosyl groups, endoplasmic reticulum, GPI anchor biosynthetic process, membrane, integral to membrane, transferase activity, transferring glycosyl groups	0.0352089	0.18145	0.171434	0	0	0.244384	D	0.088007	0.139183	0.132921	0.140296	0.0414214	0.328829	A	0.280087	0.141452	0.00695416	0.640291	A	0.347221	0.378336	0.28745	0.222703	0.224945	0.153183	0.220542	0.159358	0.190255	0.240252	0.171491	dS	0.00282359	0.00295857	0.00921546	0.0145949	dN	0	0.000905966	0.00216655	0.00266758	dS	0.00279359	0.00293848	0.00928769	0.0145664	dN
ENSG00000150593	PDCD4	Programmed cell death protein 4 (Nuclear antigen H731-like) (Neoplastic transformation inhibitor protein) (Protein 197/15a). [Source:Uniprot/SWISSPROT;Acc:Q53EL6]	RNA binding, protein binding, nucleus, cytoplasm, cytosol, apoptosis, cell cycle, cell aging, negative regulation of transcription, negative regulation of JNK activity, negative regulation of progression through cell cycle	0.0352593	0.252675	0.050085	0.428241	0.0567693	1.44323	A	0.363395	0.216582	0.0429499	0.113558	0.0318731	0.273263	A	0.487819	0	0	0.412427	D	0.297979	0.202388	0.219089	0.156806	0.17987	0.152434	0.15114	0.129658	0.15736	0.175277	0.185881	dS	0.0018635	0.00226189	0.00843362	0.0130582	dN	0.000643152	7.31517e-05	0.00029519	0.000327679	dS	0.00191681	0.00224929	0.00836277	0.0130831	dN
ENSG00000189134		UPF0396 protein C6orf194. [Source:Uniprot/SWISSPROT;Acc:Q5M9Q1]		0.035327	0.381763	0.444267	1.94923	0.829824	3.79301	A	0.00307442	0.502537	0.566115	0.859935	0.555598	1.25634	A	0.390645	0.397004	0.0979629	1.02948	D	0.558391	0.202239	0.314658	0.28101	0.216391	0.282162	0.25829	0.264766	0.297192	0.277869	0.729726	dS	0.00160828	0.00344989	0.0117405	0.0196313	dN	0.00268829	0.000689002	0.00369101	0.00550206	dS	0.00210308	0.00336005	0.011314	0.019799	dN
ENSG00000164651	SP8	Transcription factor Sp8 (Specificity protein 8). [Source:Uniprot/SWISSPROT;Acc:Q8IXZ3]	DNA binding, intracellular, nucleus, zinc ion binding, dorsal/ventral pattern formation, proximal/distal pattern formation, embryonic limb morphogenesis, metal ion binding, dorsal/ventral pattern formation, proximal/distal pattern formation, embryonic limb morphogenesis	0.0353895	0.307035	0.38601	0	0	0.282623	D	0.131622	0.420922	0.53362	0.145019	0.040901	0.349704	D	0.34198	0.163438	0.00444028	0.819415	D	0.229738	0.296266	0.215404	0.214821	0.21713	0.151907	0.206582	0.165412	0.24128	0.182554	0.207155	dS	0.00302747	0.00244375	0.00783805	0.0124429	dN	0	0.000740451	0.00176204	0.00275897	dS	0.00297251	0.00245543	0.00790368	0.012428	dN
ENSG00000150510		family with sequence similarity 124A (FAM124A), mRNA [Source:RefSeq_dna;Acc:NM_145019]		0.0354856	0.308515	0.714323	0	0	0.346958	D	0.745255	0.422123	0.975988	0.348675	0.142795	0.67296	D	0.526779	0.324345	0.0378599	1.04936	D	0.167286	0.216709	0.190069	0.212358	0.198276	0.165289	0.153677	0.164511	0.213239	0.184593	0.199356	dS	0.0023836	0.00236078	0.00765813	0.0137394	dN	0	0.000992523	0.00281972	0.00567939	dS	0.00229081	0.00237317	0.00778711	0.013689	dN
[truncated: 9,987 more rows]
[truncated: 14 more columns]

## Sheet: CandidateGenesOnly
candidategenes_Gene	Ensembl ID	HUGO name	Ensembl Description	GO description	humanp	backgroundNS	geneNS	human dN/dS	5% CI	95% CI	Human Accelerate/Decelerated	human-chimpP	backgroundNS	geneNS	h-c dN/dS	5% CI	95% CI	H-C Accelerated/Decelerated	Chimp P	Chimp dN/dS	5% CI	95% CI	Chimp Accelerated/Decelerated	Expected Human dN/dS	Expected Chimp	Expected HC	Expected Macaque	Expected HCM	Expected Mouse	Expected Rat	Expected RM	Expected Dog	Expected Cow	Expected CD	Human rates	H	C	HC	M	Field40	H	C	HC	M	H-C rates	H	C	HC	M
[truncated: 209 more rows]
[truncated: 15 more columns]
