# Supplementary material for: An Evolutionary Genomic Approach to Identify Genes Involved in Human Birth Timing
Source: PLoS Genet. 2011 Apr 14;7(4):e1001365. doi: 10.1371/journal.pgen.1001365 (PMC3077368; doi:10.1371/journal.pgen.1001365)
Supplement: Dataset S2 — Complete Non-Coding Screen Analysis. (9.86 MB XLS) [file pgen.1001365.s002.xls]

## Sheet: cummulative p values per gene
Ensembl ID	Description	GO terms	Refseq	chromosome	human lineage p-value	chimp pvalue	h + human-chimp ancestor p	human, chimp, and ancestor p	human, chimp, and macaque p	macaque p value	branch to primates	human faster than other primates
ENSG00000000003	Tetraspanin-6 (Tspan-6) (Transmembrane 4 superfamily member 6) (T245 protein) (Tetraspanin TM4-D) (A15 homolog). [Source:Uniprot/SWISSPROT;Acc:O43657]	signal transducer activity, cell motility, membrane, integral to membrane, positive regulation of I-kappaB kinase/NF-kappaB cascade	NM_003270	chrX	0.465828	0.053097	0.593006	0.0162002	0.00990795	0.184208	0.155901	0.920357
ENSG00000000005	Tenomodulin (TeM) (hTeM) (Chondromodulin-I-like protein) (ChM1L) (hChM1L) (Myodulin) (Tendin). [Source:Uniprot/SWISSPROT;Acc:Q9H2S6]	membrane, integral to membrane	NM_022144	chrX	0.28561	0.000103201	0.0971691	0.0416634	0.189652	0.204716	0.213775	0.199698
ENSG00000000419	Dolichol-phosphate mannosyltransferase (EC 2.4.1.83) (Dolichol- phosphate mannose synthase) (Dolichyl-phosphate beta-D- mannosyltransferase) (Mannose-P-dolichol synthase) (MPD synthase) (DPM synthase). [Source:Uniprot/SWISSPROT;Acc:O60762]	, dolichyl-phosphate-mannose-protein mannosyltransferase activity, dolichyl-phosphate beta-D-mannosyltransferase activity, protein binding, endoplasmic reticulum, endoplasmic reticulum membrane, GPI anchor biosynthetic process, transferase activity, transferring glycosyl groups, protein amino acid C-linked glycosylation via 2'-alpha-mannosyl-L-tryptophan, mannosyltransferase complex, protein amin…	NM_003859	chr20	0.969231	0.0297642	0.446669	0.145984	0.0549728	0.208027	0.433804	0.945766
ENSG00000000457	Protein-associating with the carboxyl-terminal domain of ezrin (Ezrin- binding protein PACE-1) (SCY1-like protein 3). [Source:Uniprot/SWISSPROT;Acc:Q8IZE3]	, protein kinase activity, protein binding, ATP binding, cytoplasm, Golgi apparatus, protein amino acid phosphorylation, cell migration, lamellipodium	NM_020423	chr1	0.774645	0.711477	0.147692	0.238216	0.0448432	0.0968735	0.190446	0.835402
ENSG00000000460	Uncharacterized protein C1orf112. [Source:Uniprot/SWISSPROT;Acc:Q9NSG2]		NM_018186	chr1	0.605506	0.506641	0.321503	0.183093	0.012291	0.0865325	0.735197	0.866682
ENSG00000000938	Proto-oncogene tyrosine-protein kinase FGR (EC 2.7.10.2) (P55-FGR) (C- FGR). [Source:Uniprot/SWISSPROT;Acc:P09769]	nucleotide binding, protein-tyrosine kinase activity, ATP binding, protein amino acid phosphorylation, intracellular signaling cascade, response to virus, transferase activity, nucleotide binding, protein-tyrosine kinase activity, ATP binding, protein amino acid phosphorylation, intracellular signaling cascade, response to virus, transferase activity, nucleotide binding, protein-tyrosine kinase a…	NM_001042747	chr1	0.830209	0.41474	0.101957	0.0218309	0.14654	0.39178	0.852794	0.917058
ENSG00000001036	Plasma alpha-L-fucosidase precursor (EC 3.2.1.51) (Alpha-L-fucosidase 2) (Alpha-L-fucoside fucohydrolase 2). [Source:Uniprot/SWISSPROT;Acc:Q9BTY2]	catalytic activity, alpha-L-fucosidase activity, carbohydrate metabolic process, metabolic process, hydrolase activity, acting on glycosyl bonds, cation binding, catalytic activity, alpha-L-fucosidase activity, carbohydrate metabolic process, cation binding, catalytic activity, alpha-L-fucosidase activity, carbohydrate metabolic process, cation binding	NM_032020	chr6	0.868208	0.945778	0.480339	0.358886	0.151561	0.192078	0.408554	0.978342
ENSG00000001167	Nuclear transcription factor Y subunit alpha (Nuclear transcription factor Y subunit A) (NF-YA) (CAAT-box DNA-binding protein subunit A). [Source:Uniprot/SWISSPROT;Acc:P23511]	transcription factor activity, protein binding, nucleus, transcription, transcriptional activator activity, CCAAT-binding factor complex, positive regulation of transcription from RNA polymerase II promoter	NM_021705	chr6	0.394121	0.0558131	0.151177	0.102088	0.0179751	0.129166	0.0837286	0.686313
ENSG00000001461	NIPA-like protein 3. [Source:Uniprot/SWISSPROT;Acc:Q6P499]	, membrane, integral to membrane, membrane, integral to membrane	NM_020448	chr1	0.745905	0.318893	0.347031	0.431841	0.422584	0.159572	0.670925	0.712564
ENSG00000001497	LAS1-like protein. [Source:Uniprot/SWISSPROT;Acc:Q9Y4W2]	nucleus	NM_031206	chrX	0.177069	0.000187177	6.52585e-05	2.25087e-06	4.18418e-11	5.43298e-05	0.0269113	0.322161
ENSG00000001561	ectonucleotide pyrophosphatase/phosphodiesterase 4 (putative function) [Source:RefSeq_peptide;Acc:NP_055751]	metabolic process, nucleotide metabolic process, hydrolase activity, metabolic process, nucleotide metabolic process, hydrolase activity	NM_014936	chr6	0.862443	0.968459	0.645652	0.441015	0.0709729	0.0555348	0.333569	0.974787
ENSG00000001626	Cystic fibrosis transmembrane conductance regulator (CFTR) (cAMP- dependent chloride channel) (ATP-binding cassette transporter sub- family C member 7). [Source:Uniprot/SWISSPROT;Acc:P13569]	nucleotide binding, ion channel activity, ATP-binding and phosphorylation-dependent chloride channel activity, channel-conductance-controlling ATPase activity, protein binding, ATP binding, ion transport, respiratory gaseous exchange, membrane, integral to membrane, basolateral plasma membrane, apical plasma membrane, ATPase activity, PDZ domain binding, chloride ion binding	NM_000492	chr7	0.45641	0.10851	0.368859	0.0479737	0.00483925	0.123269	0.0329162	0.782425
ENSG00000001629	Ankyrin repeat and IBR domain-containing protein 1 (Fragment). [Source:Uniprot/SWISSPROT;Acc:Q9P2G1]	ubiquitin ligase complex, protein binding, ubiquitin-dependent protein catabolic process, zinc ion binding, small conjugating protein ligase activity, metal ion binding	NM_021167	chr7	0.811375	0.803343	0.0686602	0.0433305	0.0161319	0.315421	0.276916	0.975793
ENSG00000001630	Cytochrome P450 51A1 (EC 1.14.13.70) (CYPLI) (P450LI) (Sterol 14-alpha demethylase) (Lanosterol 14-alpha demethylase) (LDM) (P450-14DM) (P45014DM). [Source:Uniprot/SWISSPROT;Acc:Q16850]	monooxygenase activity, iron ion binding, electron transport, cholesterol biosynthetic process, sterol 14-demethylase activity, membrane, integral to membrane, heme binding, metal ion binding	NM_000786	chr7	0.876969	0.915795	0.655888	0.386734	1.11389e-07	4.63445e-11	0.077512	0.657407
ENSG00000001631	Krev interaction trapped protein 1 (Krev interaction trapped 1) (Cerebral cavernous malformations 1 protein). [Source:Uniprot/SWISSPROT;Acc:O00522]	small GTPase regulator activity, protein binding, cytoskeleton, small GTPase mediated signal transduction, binding, cytoskeleton	NM_194456	chr7	0.885785	0.54629	0.00525681	0.198808	0.0702296	0.21495	0.0877146	0.953036
ENSG00000002016	DNA repair protein RAD52 homolog. [Source:Uniprot/SWISSPROT;Acc:P43351]	DNA repair, DNA recombination, double-strand break repair via homologous recombination, double-strand break repair via homologous recombination, DNA binding, protein binding, nucleus, mitotic recombination, meiotic recombination	NM_134424	chr12	0.179057	0.662177	0.317939	0.341006	0.0447481	0.0300859	0.331689	0.186886
ENSG00000002016	DNA repair protein RAD52 homolog. [Source:Uniprot/SWISSPROT;Acc:P43351]	DNA repair, DNA recombination, double-strand break repair via homologous recombination, double-strand break repair via homologous recombination, DNA binding, protein binding, nucleus, mitotic recombination, meiotic recombination	NM_178040	chr12	0.548433	0.354411	0.1371	0.0359222	3.27688e-14	2.18961e-19	1.20624e-20	0.228085
ENSG00000002330	Bcl2 antagonist of cell death (BAD) (Bcl-2-binding component 6) (Bcl- XL/Bcl-2-associated death promoter) (Bcl-2-like 8 protein). [Source:Uniprot/SWISSPROT;Acc:Q92934]	protein binding, cytoplasm, mitochondrion, mitochondrion, mitochondrial outer membrane, glucose catabolic process, glucose catabolic process, apoptosis, induction of apoptosis, induction of apoptosis by extracellular signals, induction of apoptosis by extracellular signals, apoptotic program, glucose homeostasis, glucose homeostasis, regulation of apoptosis, regulation of apoptosis, positive regu…	NM_032989	chr11	0.512292	0.425762	0.188841	0.121735	0.893256	0.371912	0.991171	0.521266
ENSG00000002587	Heparan sulfate glucosamine 3-O-sulfotransferase 1 precursor (EC 2.8.2.23) (Heparan sulfate D-glucosaminyl 3-O-sulfotransferase 1) (Heparan sulfate 3-O-sulfotransferase 1) (h3-OST-1). [Source:Uniprot/SWISSPROT;Acc:O14792]	Golgi lumen, heparin-glucosamine 3-O-sulfotransferase activity, integral to membrane, transferase activity	NM_005114	chr4	0.0924715	0.00390166	0.000453922	1.46504e-06	1.52463e-11	0.0122885	1.57983e-13	0.381057
ENSG00000002726	Amiloride-sensitive amine oxidase [copper-containing] precursor (EC 1.4.3.6) (Diamine oxidase) (DAO) (Amiloride-binding protein) (ABP) (Histaminase) (Kidney amine oxidase) (KAO). [Source:Uniprot/SWISSPROT;Acc:P19801]	copper ion binding, copper ion binding, calcium ion binding, peroxisome, amine oxidase activity, drug binding, metabolic process, heparin binding, oxidoreductase activity	NM_001091	chr7	0.215198	0.429142	0.160141	0.378212	0.0588747	0.0190296	0.852219	0.337905
ENSG00000002745	Protein Wnt-16 precursor. [Source:Uniprot/SWISSPROT;Acc:Q9UBV4]	, signal transducer activity, extracellular matrix structural constituent, extracellular region, frizzled-2 signaling pathway, cell-cell signaling, multicellular organismal development	NM_016087	chr7	0.700316	0.643099	0.118008	0.0232897	0.00015334	0.00836415	0.000353693	0.796922
ENSG00000002746	E3 ubiquitin-protein ligase HECW1 (EC 6.3.2.-) (HECT, C2 and WW domain-containing protein 1) (NEDD4-like ubiquitin-protein ligase 1) (hNEDL1). [Source:Uniprot/SWISSPROT;Acc:Q76N89]	ubiquitin-protein ligase activity, intracellular, protein modification, ubiquitin cycle, ligase activity	NM_015052	chr7	0.443779	0.00189413	0.0382265	8.4287e-06	1.52204e-11	9.63115e-09	0.0089774	0.511789
ENSG00000002822	Mitotic spindle assembly checkpoint protein MAD1 (Mitotic arrest deficient-like protein 1) (MAD1-like 1) (Mitotic checkpoint MAD1 protein-homolog) (HsMAD1) (hMAD1) (Tax-binding protein 181). [Source:Uniprot/SWISSPROT;Acc:Q9Y6D9]	mitotic metaphase, mitotic anaphase, mitotic telophase, molecular_function, nucleus, centrosome, spindle, cell cycle, mitotic checkpoint, cell division	NM_003550	chr7	0.00130759	0.0362376	0.0002083	1.70173e-05	0.000174167	0.175399	0.00385458	0.0393299
ENSG00000002834	LIM and SH3 domain protein 1 (LASP-1) (MLN 50). [Source:Uniprot/SWISSPROT;Acc:Q14847]	actin binding, SH3/SH2 adaptor activity, cytoskeleton, ion transport, zinc ion binding, ion transporter activity, cortical actin cytoskeleton, cortical cytoskeleton organization and biogenesis, metal ion binding	NM_006148	chr17	0.91069	0.683688	0.375665	0.184369	0.0165685	0.0346199	0.63043	0.994536
ENSG00000002919	Sorting nexin-11. [Source:Uniprot/SWISSPROT;Acc:Q9Y5W9]	protein binding, cell communication, protein transport, phosphoinositide binding	NM_152244	chr17	0.805728	0.685101	0.470919	0.580386	0.0060428	0.0086216	0.216729	0.983964
ENSG00000003137	Cytochrome P450 26B1 (EC 1.14.-.-) (P450 26A2) (P450 retinoic acid- inactivating 2) (P450RAI-2) (Retinoic acid-metabolizing cytochrome). [Source:Uniprot/SWISSPROT;Acc:Q9NR63]	monooxygenase activity, iron ion binding, endoplasmic reticulum, microsome, electron transport, proximal/distal pattern formation, proximal/distal pattern formation, membrane, heme binding, embryonic limb morphogenesis, embryonic limb morphogenesis, metal ion binding, retinoic acid receptor signaling pathway, retinoic acid receptor signaling pathway	NM_019885	chr2	0.672924	0.027218	0.0134101	0.0120869	3.49405e-05	0.0105688	3.00129e-09	0.938035
ENSG00000003147	Islet cell autoantigen 1 (69 kDa islet cell autoantigen) (ICA69) (p69) (Islet cell autoantigen p69) (ICAp69). [Source:Uniprot/SWISSPROT;Acc:Q05084]	Golgi membrane, molecular_function, cytoplasm, cytosol, neurotransmitter transport, membrane, secretory granule membrane, synaptic vesicle membrane, regulation of neurotransmitter secretion, cytosol, synaptic vesicle membrane	NM_022307	chr7	0.0278324	0.174414	0.234809	0.344715	0.18011	0.0459832	0.000284454	0.0551866
ENSG00000003147	Islet cell autoantigen 1 (69 kDa islet cell autoantigen) (ICA69) (p69) (Islet cell autoantigen p69) (ICAp69). [Source:Uniprot/SWISSPROT;Acc:Q05084]	Golgi membrane, molecular_function, cytoplasm, cytosol, neurotransmitter transport, membrane, secretory granule membrane, synaptic vesicle membrane, regulation of neurotransmitter secretion, cytosol, synaptic vesicle membrane	NM_152745	chr7	0.0161602	6.85031e-07	1.38554e-05	7.42765e-12	2.49172e-22	4.08611e-10	1.72582e-14	0.0465221
ENSG00000003393	Alsin (Amyotrophic lateral sclerosis protein 2). [Source:Uniprot/SWISSPROT;Acc:Q96Q42]	behavioral fear response, behavioral fear response, guanyl-nucleotide exchange factor activity, Ran guanyl-nucleotide exchange factor activity, Rho guanyl-nucleotide exchange factor activity, intracellular, early endosome, cytosol, response to oxidative stress, response to oxidative stress, endosome organization and biogenesis, locomotory behavior, locomotory behavior, Rab guanyl-nucleotide excha…	NM_020919	chr2	0.954903	0.683767	0.0337925	0.0743739	9.86399e-05	0.00077861	0.000611072	0.928581
ENSG00000003436	Tissue factor pathway inhibitor precursor (TFPI) (Lipoprotein- associated coagulation inhibitor) (LACI) (Extrinsic pathway inhibitor) (EPI). [Source:Uniprot/SWISSPROT;Acc:P10646]	serine-type endopeptidase inhibitor activity, extracellular region, blood coagulation, serine-type endopeptidase inhibitor activity, extracellular region, blood coagulation, protease inhibitor activity	NM_006287	chr2	0.153737	0.0355794	2.54246e-06	6.03791e-07	3.274e-05	0.0071483	0.0135677	0.617028
ENSG00000003509			NM_144736	chr2	0.881929	0.6174	0.0615287	0.0615221	0.1721	0.17029	0.659751	0.974993
ENSG00000003756	RNA-binding protein 5 (RNA-binding motif protein 5) (Tumor suppressor LUCA15) (Protein G15) (Renal carcinoma antigen NY-REN-9). [Source:Uniprot/SWISSPROT;Acc:P52756]	nucleotide binding, DNA binding, RNA binding, intracellular, nucleus, RNA processing, cell cycle, zinc ion binding, negative regulation of progression through cell cycle, metal ion binding	NM_005778	chr3	0.534155	0.782637	0.325223	0.151845	0.0182377	0.0481566	0.6761	0.61555
ENSG00000003987	Myotubularin-related protein 7 (EC 3.1.3.-). [Source:Uniprot/SWISSPROT;Acc:Q9Y216]	inositol or phosphatidylinositol phosphatase activity, inositol or phosphatidylinositol phosphatase activity, protein tyrosine phosphatase activity, protein binding, protein binding, membrane fraction, membrane fraction, cytosol, cytosol, protein amino acid dephosphorylation, hydrolase activity, phospholipid dephosphorylation	NM_004686	chr8	0.567524	0.471112	0.154851	0.0781583	0.0321539	0.342691	0.428337	0.908653
ENSG00000003989	Low-affinity cationic amino acid transporter 2 (CAT-2) (CAT2). [Source:Uniprot/SWISSPROT;Acc:P52569]	, membrane fraction, integral to plasma membrane, amino acid metabolic process, transport, basic amino acid transporter activity, L-amino acid transporter activity, L-amino acid transporter activity, amino acid permease activity, L-amino acid transport, L-amino acid transport, membrane	NM_003046	chr8	0.56563	0.313632	0.918143	0.761598	0.64095	0.589742	0.360233	0.648416
ENSG00000004059	ADP-ribosylation factor 5. [Source:Uniprot/SWISSPROT;Acc:P84085]	nucleotide binding, GTPase activity, GTP binding, intracellular, cytoplasm, cytoplasm, plasma membrane, plasma membrane, ER to Golgi vesicle-mediated transport, small GTPase mediated signal transduction, protein transport	NM_001662	chr7	0.658608	0.888742	0.54731	0.617271	0.363286	0.731171	0.683016	0.866481
ENSG00000004139	Sterile alpha and TIR motif-containing protein 1 (Sterile alpha and Armadillo repeat protein) (Tir-1 homolog). [Source:Uniprot/SWISSPROT;Acc:Q6SZW1]	transmembrane receptor activity, binding, membrane, innate immune response, transmembrane receptor activity, binding, membrane	NM_015077	chr17	0.109275	0.197001	0.571044	0.912145	0.698015	0.24589	0.147499	0.116641
ENSG00000004399	Plexin-D1 precursor. [Source:Uniprot/SWISSPROT;Acc:Q9Y4D7]	patterning of blood vessels, patterning of blood vessels, receptor activity, protein binding, protein binding, multicellular organismal development, membrane, integral to membrane, semaphorin receptor activity, semaphorin receptor activity	NM_015103	chr3	0.809802	0.869651	0.237942	0.276378	0.250626	0.0606155	0.460637	0.68267
ENSG00000004455	Adenylate kinase isoenzyme 2, mitochondrial (EC 2.7.4.3) (ATP-AMP transphosphorylase). [Source:Uniprot/SWISSPROT;Acc:P54819]	, nucleotide binding, adenylate kinase activity, ATP binding, mitochondrion, mitochondrion, mitochondrial inner membrane, mitochondrial inner membrane, nucleobase, nucleoside, nucleotide and nucleic acid metabolic process, kinase activity, transferase activity, nucleoside kinase activity	NM_013411	chr1	0.777679	0.57635	0.175922	0.300174	0.270541	0.282237	0.541935	0.82574
ENSG00000004468	ADP-ribosyl cyclase 1 (EC 3.2.2.5) (Cyclic ADP-ribose hydrolase 1) (cADPr hydrolase 1) (Lymphocyte differentiation antigen CD38) (T10) (Acute lymphoblastic leukemia cells antigen CD38). [Source:Uniprot/SWISSPROT;Acc:P28907]	NAD+ nucleosidase activity, receptor activity, membrane fraction, plasma membrane, generation of precursor metabolites and energy, signal transduction, induction of apoptosis by extracellular signals, integral to membrane, hydrolase activity, acting on glycosyl bonds, phosphorus-oxygen lyase activity, NAD+ nucleosidase activity, receptor activity, membrane fraction, plasma membrane, generation of…	NM_001775	chr4	0.416781	0.400114	0.426202	0.707767	0.310959	0.363119	4.62654e-05	0.251424
ENSG00000004487	Lysine-specific histone demethylase 1 (EC 1.-.-.-) (Flavin-containing amine oxidase domain-containing protein 2) (BRAF35-HDAC complex protein BHC110). [Source:Uniprot/SWISSPROT;Acc:O60341]	protein binding, nucleus, electron transport, transcription, regulation of transcription, DNA-dependent, oxidoreductase activity, chromatin modification	NM_015013	chr1	0.722032	0.799843	0.0566893	0.0174048	7.84369e-06	0.000151389	0.106704	0.791261
ENSG00000004534	RNA-binding protein 6 (RNA-binding motif protein 6) (RNA-binding protein DEF-3) (Lung cancer antigen NY-LU-12) (Protein G16). [Source:Uniprot/SWISSPROT;Acc:P78332]	nucleic acid binding, DNA binding, RNA binding, intracellular, nucleus, nucleus, RNA processing, zinc ion binding	NM_005777	chr3	0.599749	0.646432	0.0443937	0.0505774	6.5694e-301	3.7114e-297	0.0274396	0.841866
ENSG00000004660	Calcium/calmodulin-dependent protein kinase kinase 1 (EC 2.7.11.17) (Calcium/calmodulin-dependent protein kinase kinase alpha) (CaM-kinase kinase alpha) (CaM-KK alpha) (CaMKK alpha) (CaMKK 1) (CaM-kinase IV kinase). [Source:Uniprot/SWISSPROT;Acc:Q8N5S9]	nucleotide binding, protein serine/threonine kinase activity, calmodulin binding, ATP binding, nucleus, protein amino acid phosphorylation, transferase activity, nucleotide binding, protein serine/threonine kinase activity, calmodulin binding, ATP binding, nucleus, protein amino acid phosphorylation, transferase activity, nucleotide binding, protein serine/threonine kinase activity, calmodulin bi…	NM_032294	chr17	0.783786	0.581298	0.58559	0.228077	0.0703906	0.417104	0.391162	0.926242
ENSG00000004766	coiled-coil domain containing 132 isoform b [Source:RefSeq_peptide;Acc:NP_078829]		NM_017667	chr7	0.78757	0.464279	0.500224	0.22178	0.0237046	0.055595	0.769678	0.782234
ENSG00000004776	Heat-shock protein beta-6 (HspB6) (Heat-shock 20 kDa-like protein p20). [Source:Uniprot/SWISSPROT;Acc:O14558]	structural constituent of eye lens, protein binding, protein folding, response to unfolded protein	NM_144617	chr19	0.89971	0.739442	0.582672	0.65366	0.468259	0.296765	0.293986	0.971227
ENSG00000004777	TC10/CDC42 GTPase-activating protein (Sorting nexin-26). [Source:Uniprot/SWISSPROT;Acc:O14559]	, GTPase activator activity, intracellular, signal transduction, protein transport, Rho GTPase activator activity, protein binding, cytoplasm, plasma membrane, Rac GTPase activator activity	NM_052948	chr19	0.991297	6.73874e-08	0.90553	0.00145349	0.000496588	0.101572	0.723173	0.992842
ENSG00000004779	Acyl carrier protein, mitochondrial precursor (ACP) (NADH-ubiquinone oxidoreductase 9.6 kDa subunit) (CI-SDAP). [Source:Uniprot/SWISSPROT;Acc:O14561]	acyl carrier activity, mitochondrion, mitochondrion, mitochondrial respiratory chain complex I, mitochondrial electron transport, NADH to ubiquinone, fatty acid biosynthetic process, NADH dehydrogenase (ubiquinone) activity, oxidoreductase activity, phosphopantetheine binding, cofactor binding	NM_005003	chr16	0.735433	0.492386	0.482125	0.240163	0.95138	0.617185	0.29298	0.67277
ENSG00000004799	[Pyruvate dehydrogenase [lipoamide]] kinase isozyme 4, mitochondrial precursor (EC 2.7.11.2) (Pyruvate dehydrogenase kinase isoform 4). [Source:Uniprot/SWISSPROT;Acc:Q16654]	protein histidine kinase activity, [pyruvate dehydrogenase (lipoamide)] kinase activity, ATP binding, mitochondrion, mitochondrion, mitochondrial inner membrane, mitochondrial inner membrane, carbohydrate metabolic process, glucose metabolic process, phosphorylation, peptidyl-histidine phosphorylation	NM_002612	chr7	0.702952	0.358404	0.00741665	0.00765048	0.000163877	0.248338	0.102217	0.938984
ENSG00000004838	Zinc finger MYND domain-containing protein 10 (BLu protein). [Source:Uniprot/SWISSPROT;Acc:O75800]	, protein binding, cytoplasm, zinc ion binding, metal ion binding	NM_015896	chr3	0.777831	0.915112	0.245359	0.146157	0.170214	0.265043	0.593561	0.983687
ENSG00000004846	ATP-binding cassette sub-family B member 5 (P-glycoprotein ABCB5) (ABCB5 P-gp). [Source:Uniprot/SWISSPROT;Acc:Q2M3G0]	, nucleotide binding, ATP binding, transport, membrane, integral to membrane, ATPase activity, ATPase activity, coupled to transmembrane movement of substances, nucleotide binding, ATP binding, transport, membrane, integral to membrane, ATPase activity, ATPase activity, coupled to transmembrane movement of substances	NM_178559	chr7	0.0275892	7.38693e-05	0.00212574	1.80824e-05	5.36641e-17	3.16662e-08	3.21218e-05	0.364857
ENSG00000004848	Homeobox protein ARX (Aristaless-related homeobox). [Source:Uniprot/SWISSPROT;Acc:Q96QS3]	neuron migration, neuron migration, transcription factor activity, nucleus, regulation of transcription, DNA-dependent, multicellular organismal development, forebrain development, forebrain development, regulation of cell proliferation, regulation of cell proliferation, sequence-specific DNA binding	NM_139058	chrX	0.693042	5.303e-09	0.000203374	1.7565e-09	2.33382e-16	3.26552e-08	5.72395e-06	0.704674
ENSG00000004864	Calcium-binding mitochondrial carrier protein Aralar2 (Mitochondrial aspartate glutamate carrier 2) (Solute carrier family 25 member 13) (Citrin). [Source:Uniprot/SWISSPROT;Acc:Q9UJS0]	L-glutamate transporter activity, L-glutamate transporter activity, carrier activity, binding, calcium ion binding, mitochondrion, mitochondrial inner membrane, integral to plasma membrane, transport, L-aspartate transporter activity, aspartate transport, aspartate transport, glutamate transport, membrane, malate-aspartate shuttle, response to calcium ion	NM_014251	chr7	0.539401	0.535141	0.00168263	0.00101914	1.99663e-06	0.0034967	3.783e-09	0.866878
ENSG00000004939	Band 3 anion transport protein (Anion exchange protein 1) (AE 1) (Solute carrier family 4 member 1) (CD233 antigen). [Source:Uniprot/SWISSPROT;Acc:P02730]	inorganic anion exchanger activity, protein binding, integral to plasma membrane, anion transport, cell ion homeostasis, anion transporter activity, membrane, cortical cytoskeleton, protein binding	NM_000342	chr17	0.83092	0.833133	0.458934	0.629424	0.000341448	4.70866e-06	0.256285	0.715453
ENSG00000004948	Calcitonin receptor precursor (CT-R). [Source:Uniprot/SWISSPROT;Acc:P30988]	, acrosome, acrosome, receptor activity, G-protein coupled receptor activity, calcitonin receptor activity, calcitonin receptor activity, integral to plasma membrane, signal transduction, G-protein coupled receptor protein signaling pathway, G-protein signaling, adenylate cyclase activating pathway, elevation of cytosolic calcium ion concentration, elevation of cytosolic calcium ion concentration…	NM_001742	chr7	0.606047	0.397082	0.04018	0.0216787	0.00094397	0.276737	0.177939	0.967927
ENSG00000004961	Cytochrome c-type heme lyase (EC 4.4.1.17) (CCHL) (Holocytochrome c- type synthase). [Source:Uniprot/SWISSPROT;Acc:P53701]	holocytochrome-c synthase activity, iron ion binding, mitochondrion, mitochondrial inner membrane, electron transport, organ morphogenesis, lyase activity, metal ion binding, holocytochrome-c synthase activity, iron ion binding, mitochondrion, mitochondrial inner membrane, electron transport, organ morphogenesis, lyase activity, metal ion binding, holocytochrome-c synthase activity, iron ion bind…	NM_005333	chrX	0.424701	0.333166	0.0138395	0.00252811	0.0247923	0.898235	0.00497839	0.853653
ENSG00000004975	Segment polarity protein dishevelled homolog DVL-2 (Dishevelled-2) (DSH homolog 2). [Source:Uniprot/SWISSPROT;Acc:O14641]	neural tube closure, signal transducer activity, intracellular, cytoplasm, frizzled signaling pathway, intracellular signaling cascade, multicellular organismal development, segment specification, imaginal disc pattern formation, heart development, identical protein binding, neural tube closure, signal transducer activity, intracellular, cytoplasm, frizzled signaling pathway, intracellular signal…	NM_024297	chr17	0.882842	0.678346	0.177364	0.301577	0.44581	0.959149	0.04606	0.877253
ENSG00000004975	Segment polarity protein dishevelled homolog DVL-2 (Dishevelled-2) (DSH homolog 2). [Source:Uniprot/SWISSPROT;Acc:O14641]	neural tube closure, signal transducer activity, intracellular, cytoplasm, frizzled signaling pathway, intracellular signaling cascade, multicellular organismal development, segment specification, imaginal disc pattern formation, heart development, identical protein binding, neural tube closure, signal transducer activity, intracellular, cytoplasm, frizzled signaling pathway, intracellular signal…	NM_004422	chr17	0.582443	0.719227	0.667498	0.631701	0.64585	0.38059	0.939608	0.515484
ENSG00000005007	Regulator of nonsense transcripts 1 (EC 3.6.1.-) (ATP-dependent helicase RENT1) (Nonsense mRNA reducing factor 1) (NORF1) (Up- frameshift suppressor 1 homolog) (hUpf1). [Source:Uniprot/SWISSPROT;Acc:Q92900]	nucleotide binding, mRNA catabolic process, nonsense-mediated decay, chromatin, chromatin binding, RNA binding, ATP-dependent RNA helicase activity, helicase activity, protein binding, ATP binding, cytoplasm, DNA replication, DNA repair, RNA processing, mRNA export from nucleus, regulation of translational termination, cell cycle, zinc ion binding, hydrolase activity, metal ion binding	NM_002911	chr19	0.667657	0.00203896	0.137213	0.00641436	0.00181158	0.299792	0.791152	0.447698
ENSG00000005059	coiled-coil domain containing 109B [Source:RefSeq_peptide;Acc:NP_060388]		NM_032992	chr4	0.736643	0.000860711	0.206872	0.0299893	0.0612038	0.556908	0.325609	0.884678
ENSG00000005073	Homeobox protein Hox-A11 (Hox-1I). [Source:Uniprot/SWISSPROT;Acc:P31270]	skeletal development, skeletal development, metanephros development, metanephros development, induction of an organ, induction of an organ, transcription factor activity, protein binding, protein binding, nucleus, regulation of transcription, DNA-dependent, multicellular organismal development, multicellular organismal development, anatomical structure morphogenesis, sequence-specific DNA binding	NM_005523	chr7	0.821156	0.0726526	0.330175	0.362485	0.0599593	0.0629072	0.347376	0.89475
ENSG00000005100	Putative ATP-dependent RNA helicase DHX33 (EC 3.6.1.-) (DEAH box protein 33). [Source:Uniprot/SWISSPROT;Acc:Q9H6R0]	nucleotide binding, nucleic acid binding, helicase activity, ATP binding, nucleus, ATP-dependent helicase activity, hydrolase activity, nucleotide binding, nucleic acid binding, helicase activity, ATP binding, nucleus, ATP-dependent helicase activity, hydrolase activity	NM_020162	chr17	0.510162	0.44751	0.26478	0.142484	0.105401	0.310727	0.264445	0.580227
ENSG00000005102	Homeobox protein MOX-1 (Mesenchyme homeobox 1). [Source:Uniprot/SWISSPROT;Acc:P50221]	somite specification, transcription factor activity, nucleus, regulation of transcription, DNA-dependent, multicellular organismal development, sequence-specific DNA binding, somite specification, molecular_function, cellular_component, biological_process	NM_001040002	chr17	0.50479	0.216311	0.00673128	0.0436147	1.74213e-06	7.62842e-08	0.000589953	0.710823
ENSG00000005108	Thrombospondin type-1 domain-containing protein 7A precursor. [Source:Uniprot/SWISSPROT;Acc:Q9UPZ6]	membrane, integral to membrane	NM_018374	chr7	0.070968	0.00294469	0.000437277	0.000200374	4.62976e-08	0.00214013	0.013093	0.363342
ENSG00000005156	DNA ligase 3 (EC 6.5.1.1) (DNA ligase III) (Polydeoxyribonucleotide synthase [ATP] 3). [Source:Uniprot/SWISSPROT;Acc:P49916]	nucleotide binding, DNA binding, DNA ligase (ATP) activity, ATP binding, intracellular, nucleus, DNA replication, DNA repair, DNA recombination, cell cycle, meiotic recombination, spermatogenesis, zinc ion binding, ligase activity, metal ion binding, cell division, nucleotide binding, DNA binding, DNA ligase (ATP) activity, ATP binding, intracellular, nucleus, DNA replication, DNA repair, cell cy…	NM_013975	chr17	0.913312	0.200426	0.191073	0.0467805	0.0112359	0.187481	0.79588	0.983593
ENSG00000005187	SA hypertension-associated homolog isoform 1 [Source:RefSeq_peptide;Acc:NP_005613]	catalytic activity, cellular_component, mitochondrion, mitochondrial matrix, fatty acid biosynthetic process, metabolic process, blood pressure regulation, fatty-acid ligase activity	NM_005622	chr16	0.510647	0.518089	0.397704	0.153197	0.290674	0.178832	0.697498	0.240317
ENSG00000005187	SA hypertension-associated homolog isoform 1 [Source:RefSeq_peptide;Acc:NP_005613]	catalytic activity, cellular_component, mitochondrion, mitochondrial matrix, fatty acid biosynthetic process, metabolic process, blood pressure regulation, fatty-acid ligase activity	NM_080663	chr16	0.538068	0.633718	0.344241	0.445829	0.296911	0.497896	0.103	0.60021
ENSG00000005189	exonuclease NEF-sp [Source:RefSeq_peptide;Acc:NP_112203]	, nucleotide binding, nucleic acid binding, exonuclease activity, intracellular, nucleolus, nucleic acid binding, exonuclease activity, intracellular, nucleic acid binding, exonuclease activity, intracellular	NM_030941	chr16	0.641351	0.642819	0.471017	0.37944	0.507315	0.556331	0.195552	0.509448
ENSG00000005194	cytokine induced apoptosis inhibitor 1 (CIAPIN1), mRNA [Source:RefSeq_dna;Acc:NM_020313]		NM_020313	chr16	0.593444	0.414831	0.430377	0.111815	0.0854472	0.0312502	0.254896	0.558221
ENSG00000005206	Signal peptide peptidase-like 2B (EC 3.4.23.-) (Protein SPP-like 2B) (Protein SPPL2b) (Intramembrane protease 4) (IMP4) (Presenilin-like protein 1). [Source:Uniprot/SWISSPROT;Acc:Q8TCT7]	peptidase activity, D-alanyl-D-alanine endopeptidase activity, membrane, integral to membrane	NM_001077238	chr19	0.457374	4.7399e-14	0.699301	4.11481e-07	0.000950983	0.623767	0.281477	0.2687
ENSG00000005238	KIAA1539 (KIAA1539), mRNA [Source:RefSeq_dna;Acc:NM_025182]		NM_025182	chr9	0.67342	0.774454	0.0978026	0.206656	0.0895022	0.211492	0.421824	0.871519
ENSG00000005243	Coatomer subunit zeta-2 (Zeta-2 coat protein) (Zeta-2 COP). [Source:Uniprot/SWISSPROT;Acc:Q9P299]	Golgi cis face, intracellular protein transport, membrane, COPI vesicle coat, coated vesicle membrane	NM_016429	chr17	0.550863	0.465882	0.195381	0.141751	0.250089	0.720635	0.0188529	0.819212
ENSG00000005249	cAMP-dependent protein kinase type II-beta regulatory subunit. [Source:Uniprot/SWISSPROT;Acc:P31323]	nucleotide binding, cAMP-dependent protein kinase complex, protein amino acid phosphorylation, fatty acid metabolic process, fatty acid metabolic process, intracellular signaling cascade, learning, learning, cAMP-dependent protein kinase regulator activity, cAMP-dependent protein kinase regulator activity, cAMP binding	NM_002736	chr7	0.841007	5.4478e-288	0.229269	1.36849e-07	1.86581e-05	0.555391	0.519559	0.977815
ENSG00000005302	Male-specific lethal 3-like 1 (MSL3-like 1) (Male-specific lethal-3 homolog 1). [Source:Uniprot/SWISSPROT;Acc:Q8N5Y2]	chromatin, chromatin binding, transcription factor activity, nucleus, chromatin assembly or disassembly, transcription, regulation of transcription, DNA-dependent, transcription from RNA polymerase II promoter, multicellular organismal development, chromatin modification, chromatin, chromatin binding, nucleus, chromatin assembly or disassembly	NM_078630	chrX	0.838199	0.0924086	0.990184	0.333314	0.311123	0.010951	0.0967448	0.692422
ENSG00000005339	CREB-binding protein (EC 2.3.1.48). [Source:Uniprot/SWISSPROT;Acc:Q92793]	response to hypoxia, transcription factor activity, transcription coactivator activity, histone acetyltransferase activity, signal transducer activity, protein binding, nucleus, cytoplasm, regulation of transcription, DNA-dependent, protein complex assembly, signal transduction, zinc ion binding, acetyltransferase activity, histone acetylation, transferase activity, homeostatic process, positive …	NM_004380	chr16	0.999319	0.00380624	0.115335	0.000430791	0.000233766	0.214237	0.20876	0.999995
ENSG00000005379	Peripheral-type benzodiazepine receptor-associated protein 1 (PRAX-1) (Peripheral benzodiazepine receptor-interacting protein) (PBR-IP) (RIM-binding protein 1) (RIM-BP1). [Source:Uniprot/SWISSPROT;Acc:O95153]	, cytoplasm, mitochondrion, biological_process, benzodiazepine receptor binding	NM_004758	chr17	0.942296	0.0157379	0.495282	0.0198771	0.00259368	0.430587	0.752119	0.999266
ENSG00000005381	Myeloperoxidase precursor (EC 1.11.1.7) (MPO) [Contains: 89 kDa myeloperoxidase; 84 kDa myeloperoxidase; Myeloperoxidase light chain; Myeloperoxidase heavy chain]. [Source:Uniprot/SWISSPROT;Acc:P05164]	, chromatin binding, peroxidase activity, peroxidase activity, iron ion binding, calcium ion binding, nucleus, lysosome, anti-apoptosis, defense response, response to oxidative stress, oxidoreductase activity, hydrogen peroxide catabolic process	NM_000250	chr17	0.90812	0.429731	0.524723	0.301231	0.431801	0.805322	0.790875	0.980186
ENSG00000005421	Serum paraoxonase/arylesterase 1 (EC 3.1.1.2) (EC 3.1.8.1) (PON 1) (Serum aryldialkylphosphatase 1) (A-esterase 1) (Aromatic esterase 1) (K-45). [Source:Uniprot/SWISSPROT;Acc:P27169]	aryldialkylphosphatase activity, arylesterase activity, arylesterase activity, lipid transporter activity, extracellular region, response to external stimulus, response to toxin, response to toxin, hydrolase activity	NM_000446	chr7	0.513578	0.465262	0.56332	0.392134	0.202354	0.245787	0.113096	0.614981
ENSG00000005436	GC-rich sequence DNA-binding factor (GCF) (Transcription factor 9) (TCF-9). [Source:Uniprot/SWISSPROT;Acc:P16383]	, transcription factor activity, RNA polymerase II transcription factor activity, nucleus, regulation of transcription, DNA-dependent	NM_003203	chr2	0.132185	0.060167	0.00103193	7.68767e-05	1.38363e-06	0.00151228	3.08113e-05	0.173853
ENSG00000005471	Multidrug resistance protein 3 (EC 3.6.3.44) (ATP-binding cassette sub-family B member 4) (P-glycoprotein 3). [Source:Uniprot/SWISSPROT;Acc:P21439]	nucleotide binding, ATP binding, cellular_component, membrane fraction, integral to plasma membrane, lipid metabolic process, transport, xenobiotic-transporting ATPase activity, response to xenobiotic stimulus, membrane, hydrolase activity, ATPase activity, response to drug, cellular_component, response to xenobiotic stimulus, cellular_component, response to xenobiotic stimulus, intercellular can…	NM_018850	chr7	0.772615	0.698632	0.381154	0.263293	2.5681e-286	8.832e-288	0.192461	0.855493
ENSG00000005486	rhomboid domain containing 2 (RHBDD2), transcript variant 2, mRNA [Source:RefSeq_dna;Acc:NM_001040457]		NM_001040456	chr7	0.793214	0.592853	0.364445	0.146124	0.0886	0.136911	0.27253	0.933858
ENSG00000005513	Transcription factor SOX-8. [Source:Uniprot/SWISSPROT;Acc:P57073]	DNA binding, transcription factor activity, transcription factor activity, RNA polymerase II transcription factor activity, protein binding, nucleus, transcription, regulation of transcription from RNA polymerase II promoter, central nervous system development, cell fate commitment, positive regulation of transcription from RNA polymerase II promoter, cell maturation	NM_014587	chr16	0.870573	0.0351939	0.00481698	0.00580458	6.27067e-18	2.48639e-17	0.0179341	0.448624
ENSG00000005810	Probable E3 ubiquitin-protein ligase MYCBP2 (EC 6.3.2.-) (Myc-binding protein 2) (Protein associated with Myc) (Pam/highwire/rpm-1 protein). [Source:Uniprot/SWISSPROT;Acc:O75592]	protein binding, nucleus, transcription, regulation of transcription, DNA-dependent, ubiquitin cycle, zinc ion binding, ligase activity, protein homodimerization activity, metal ion binding, protein binding, protein homodimerization activity	NM_015057	chr13	0.908808	0.777488	0.00888038	0.00272646	0.00912073	0.365951	0.00625117	0.995949
ENSG00000005812	F-box/LRR-repeat protein 3 (F-box/LRR-repeat protein 3A) (F-box and leucine-rich repeat protein 3A). [Source:Uniprot/SWISSPROT;Acc:Q9UKT7]	ubiquitin ligase complex, ubiquitin-protein ligase activity, nucleus, protein ubiquitination	NM_012158	chr13	0.289497	0.184979	0.314294	0.0449964	0.00159646	0.143751	0.651178	0.398193
ENSG00000005844	Integrin alpha-L precursor (Leukocyte adhesion glycoprotein LFA-1 alpha chain) (LFA-1A) (Leukocyte function-associated molecule 1 alpha chain) (CD11a antigen). [Source:Uniprot/SWISSPROT;Acc:P20701]	magnesium ion binding, immunological synapse, receptor activity, calcium ion binding, protein binding, cell motility, inflammatory response, cell adhesion, leukocyte adhesion, signal transduction, integrin-mediated signaling pathway, integrin complex, membrane, integral to membrane, activated T cell proliferation, receptor activity, protein binding, cell adhesion, integrin-mediated signaling path…	NM_002209	chr16	0.800839	0.306308	0.484565	0.311837	0.259806	0.711882	0.0610324	0.937703
ENSG00000005882	[Pyruvate dehydrogenase [lipoamide]] kinase isozyme 2, mitochondrial precursor (EC 2.7.11.2) (Pyruvate dehydrogenase kinase isoform 2). [Source:Uniprot/SWISSPROT;Acc:Q15119]	protein histidine kinase activity, [pyruvate dehydrogenase (lipoamide)] kinase activity, protein binding, protein binding, ATP binding, mitochondrion, carbohydrate metabolic process, glucose metabolic process, phosphorylation, peptidyl-histidine phosphorylation	NM_002611	chr17	0.96959	0.689146	0.918802	0.720919	0.0761578	0.0171892	0.933373	0.986589
ENSG00000005884	Integrin alpha-3 precursor (Galactoprotein B3) (GAPB3) (VLA-3 alpha chain) (FRP-2) (CD49c antigen) [Contains: Integrin alpha-3 heavy chain; Integrin alpha-3 light chain]. [Source:Uniprot/SWISSPROT;Acc:P26006]	, neuron migration, neuron migration, receptor activity, calcium ion binding, protein binding, cell adhesion, cell-matrix adhesion, integrin-mediated signaling pathway, memory, memory, integrin complex, membrane, integral to membrane, basolateral plasma membrane, basolateral plasma membrane, synaptosome, synaptosome	NM_005501	chr17	0.693531	0.431307	0.406568	0.0618341	0.025251	0.278751	0.237889	0.906317
ENSG00000005893	Lysosome-associated membrane glycoprotein 2 precursor (LAMP-2) (CD107b antigen). [Source:Uniprot/SWISSPROT;Acc:P13473]	membrane, membrane fraction, lysosomal membrane, late endosome, membrane, integral to membrane, platelet dense granule membrane, lysosome, late endosome	NM_002294	chrX	0.107396	0.193579	0.0738652	0.0303901	0.00518387	0.131231	0.0971958	0.00985913
ENSG00000005955	Protein ZNF403 (Laryngeal carcinoma-related protein 1). [Source:Uniprot/SWISSPROT;Acc:Q9H3C7]	multicellular organismal development, spermatogenesis, cell differentiation	NM_024835	chr17	0.0392358	0.0111365	2.86081e-07	7.22084e-09	1.68046e-17	9.58752e-07	0.0559809	0.544778
ENSG00000005981	Ankyrin repeat and SOCS box protein 4 (ASB-4). [Source:Uniprot/SWISSPROT;Acc:Q9Y574]	intracellular signaling cascade	NM_016116	chr7	0.344911	0.590731	0.0550097	0.181867	0.273207	0.304169	0.21005	0.742366
ENSG00000006007	Glycerophosphodiester phosphodiesterase 1 (EC 3.1.4.44) (Membrane interacting protein of RGS16) (RGS16-interacting membrane protein). [Source:Uniprot/SWISSPROT;Acc:Q9NZC3]	, glycerol metabolic process, lipid metabolic process, glycerophosphodiester phosphodiesterase activity, membrane, integral to membrane, hydrolase activity, glycerophosphoinositol glycerophosphodiesterase activity	NM_016641	chr16	0.465251	0.525755	0.445429	0.511453	0.630943	0.31925	0.0414698	0.414992
ENSG00000006015	CDNA FLJ20850 fis, clone ADKA01542. [Source:Uniprot/SPTREMBL;Acc:Q9NWI0]		NM_017967	chr19	0.216587	0.109506	0.950116	0.277012	0.84819	0.284079	0.0955927	0.214962
ENSG00000006016	Cytokine receptor-like factor 1 precursor (Cytokine-like factor 1) (CLF-1) (ZcytoR5). [Source:Uniprot/SWISSPROT;Acc:O75462]	receptor activity, extracellular space, antimicrobial humoral response (sensu Vertebrata), cytokine binding	NM_004750	chr19	0.59688	0.341922	0.618661	0.127147	0.186621	0.685971	0.228433	0.78251
ENSG00000006025	Oxysterol-binding protein-related protein 7 (OSBP-related protein 7) (ORP-7). [Source:Uniprot/SWISSPROT;Acc:Q9BZF2]	lipid transport, steroid metabolic process	NM_145798	chr17	0.419061	0.475767	0.327846	0.287756	0.217118	0.276601	0.498943	0.638856
ENSG00000006042	Transmembrane protein 98 (Protein TADA1). [Source:Uniprot/SWISSPROT;Acc:Q9Y2Y6]	endoplasmic reticulum, membrane, integral to membrane	NM_015544	chr17	0.732655	0.137499	0.26036	0.0259359	0.0452676	0.570506	0.271923	0.919936
ENSG00000006059	Keratin, type I cuticular Ha3-I (Hair keratin, type I Ha3-I). [Source:Uniprot/SWISSPROT;Acc:O76009]	structural molecule activity, intermediate filament	NM_004138	chr17	0.663426	0.360331	0.231005	0.0657908	0.114675	0.647366	0.39667	0.801057
ENSG00000006062	Mitogen-activated protein kinase kinase kinase 14 (EC 2.7.11.25) (NF- kappa beta-inducing kinase) (Serine/threonine-protein kinase NIK) (HsNIK). [Source:Uniprot/SWISSPROT;Acc:Q99558]	nucleotide binding, protein kinase activity, protein serine/threonine kinase activity, protein binding, ATP binding, protein amino acid phosphorylation, transferase activity	NM_003954	chr17	0.844008	0.717725	0.503258	0.614056	0.339184	0.136014	0.139261	0.984929
ENSG00000006071	ATP-binding cassette transporter sub-family C member 8 (Sulfonylurea receptor 1). [Source:Uniprot/SWISSPROT;Acc:Q09428]	, nucleotide binding, receptor activity, ATP binding, transport, potassium ion transport, sulfonylurea receptor activity, membrane, integral to membrane, ATPase activity, ATPase activity, coupled to transmembrane movement of substances, nucleotide binding, receptor activity, ATP binding, carbohydrate metabolic process, transport, potassium ion transport, sulfonylurea receptor activity, potassium …	NM_000352	chr11	0.770592	0.935177	0.234442	0.15165	0.00158125	0.00115873	0.0499446	0.565109
ENSG00000006114	AP1 subunit gamma-binding protein 1 (Gamma-synergin). [Source:Uniprot/SWISSPROT;Acc:Q9UMZ2]	calcium ion binding, cytoplasm, Golgi apparatus, intracellular protein transport, endocytosis, membrane, AP-1 adaptor complex	NM_080550	chr17	0.607197	0.369964	0.00945132	0.00117671	4.17979e-07	0.00145955	0.000198279	0.805061
ENSG00000006116	Voltage-dependent calcium channel gamma-3 subunit (Neuronal voltage- gated calcium channel gamma-3 subunit). [Source:Uniprot/SWISSPROT;Acc:O60359]	structural molecule activity, voltage-gated calcium channel activity, calcium ion binding, voltage-gated calcium channel complex, tight junction, ion transport, calcium ion transport, membrane, integral to membrane	NM_006539	chr16	0.0130764	8.2398e-297	3.90392e-06	1.8486e-298	3.408e-303	0.000185743	0.221365	0.00122785
ENSG00000006118	transmembrane protein 132A isoform a [Source:RefSeq_peptide;Acc:NP_060340]	integral to membrane	NM_016582	chr11	0.627719	0.227534	0.220523	0.315278	0.947867	0.728321	0.77443	0.605541
ENSG00000006118	transmembrane protein 132A isoform a [Source:RefSeq_peptide;Acc:NP_060340]	integral to membrane	NM_178031	chr11	0.31864	0.434194	0.078433	0.0151864	0.338828	0.618999	0.551191	0.489932
ENSG00000006125	AP-2 complex subunit beta-1 (Adapter-related protein complex 2 beta-1 subunit) (Beta-adaptin) (Plasma membrane adaptor HA2/AP2 adaptin beta subunit) (Clathrin assembly protein complex 2 beta large chain) (AP105B). [Source:Uniprot/SWISSPROT;Acc:P63010]	, binding, protein complex assembly, intracellular protein transport, clathrin coat of trans-Golgi network vesicle, binding, protein complex assembly, intracellular protein transport, clathrin coat of trans-Golgi network vesicle, binding, protein binding, coated pit, protein complex assembly, intracellular protein transport, clathrin coat of trans-Golgi network vesicle, binding, protein binding, …	NM_001282	chr17	0.720032	0.108073	0.0114039	4.1589e-05	2.19163e-06	1.58415e-06	1.11903e-06	0.957417
ENSG00000006194	Zinc finger protein 263 (Zinc finger protein FPM315). [Source:Uniprot/SWISSPROT;Acc:O14978]	transcription factor activity, intracellular, nucleus, transcription, regulation of transcription, DNA-dependent, zinc ion binding, transcriptional repressor activity, metal ion binding	NM_005741	chr16	0.823282	0.629537	0.525343	0.574134	0.151164	0.206716	0.00820042	0.919291
ENSG00000006282	Spermatogenesis-associated protein 20 precursor (Sperm-specific protein 411) (Ssp411). [Source:Uniprot/SWISSPROT;Acc:Q8TB22]	, protein binding, multicellular organismal development, spermatogenesis, cell differentiation	NM_022827	chr17	0.849036	0.544893	0.22505	0.257732	0.09602	0.483211	0.662275	0.866348
ENSG00000006283	Voltage-dependent T-type calcium channel subunit alpha-1G (Voltage- gated calcium channel subunit alpha Cav3.1) (Cav3.1c) (NBR13). [Source:Uniprot/SWISSPROT;Acc:O43497]	, ion channel activity, voltage-gated calcium channel activity, calcium ion binding, membrane fraction, plasma membrane, voltage-gated calcium channel complex, ion transport, calcium ion transport, low voltage-gated calcium channel activity, membrane, integral to membrane	NM_198396	chr17	0.978469	0.02358	0.0754391	0.00765795	0.0216314	0.460323	0.172452	0.985509
ENSG00000006327	Tumor necrosis factor receptor superfamily member 12A precursor (Fibroblast growth factor-inducible immediate-early response protein 14) (FGF-inducible 14) (Tweak-receptor) (TweakR) (CD266 antigen). [Source:Uniprot/SWISSPROT;Acc:Q9NP84]	angiogenesis, receptor activity, protein binding, apoptosis, cell motility, cell adhesion, multicellular organismal development, membrane, integral to membrane, cell differentiation, ruffle, protein binding, plasma membrane, substrate-bound cell migration, cell attachment to substrate, cell adhesion, cell death, cell surface, positive regulation of axon extension	NM_016639	chr16	0.604142	0.555312	0.704352	0.869384	0.558868	0.196632	0.450296	0.682158
ENSG00000006453	Brain-specific angiogenesis inhibitor 1-associated protein 2-like protein 1 (BAI1-associated protein 2-like protein 1). [Source:Uniprot/SWISSPROT;Acc:Q9UHR4]	molecular_function, cellular_component, biological_process	NM_018842	chr7	0.25872	0.560084	1.28793e-05	0.00016742	1.7761e-305	5.86194e-16	0.467464	0.897053
ENSG00000006459	K1718_HUMAN Isoform 2 of Q6ZMT4 - Homo sapiens (Human) [Source:Uniprot/Varsplic;Acc:Q6ZMT4-2]	protein binding, zinc ion binding, metal ion binding	NM_030647	chr7	0.525687	0.721606	0.0319628	0.0314058	2.19967e-05	0.00704052	4.187e-07	0.959597
ENSG00000006530	Acylglycerol kinase, mitochondrial precursor (EC 2.7.1.94) (EC 2.7.1.107) (hAGK) (Multiple substrate lipid kinase) (Multi- substrate lipid kinase) (MuLK) (HsMuLK). [Source:Uniprot/SWISSPROT;Acc:Q53H12]	nucleotide binding, lipid kinase activity, ceramide kinase activity, ceramide kinase activity, diacylglycerol kinase activity, ATP binding, mitochondrion, protein kinase C activation, membrane, membrane, transferase activity, lipid phosphorylation, lipid phosphorylation, acylglycerol kinase activity	NM_018238	chr7	0.451433	0.668486	0.142315	0.15649	0.110505	0.565157	0.583952	0.71064
ENSG00000006534	Aldehyde dehydrogenase 3B1 (EC 1.2.1.5) (Aldehyde dehydrogenase 7). [Source:Uniprot/SWISSPROT;Acc:P43353]	3-chloroallyl aldehyde dehydrogenase activity, aldehyde dehydrogenase [NAD(P)+] activity, alcohol metabolic process, aldehyde metabolic process, lipid metabolic process, metabolic process, oxidoreductase activity, aldehyde dehydrogenase [NAD(P)+] activity, aldehyde metabolic process, metabolic process, oxidoreductase activity	NM_001030010	chr11	0.198197	0.443624	0.79886	0.735395	0.667405	0.0380912	0.407016	0.171287
ENSG00000006555	Tetratricopeptide repeat protein 22 (TPR repeat protein 22). [Source:Uniprot/SWISSPROT;Acc:Q5TAA0]	binding	NM_017904	chr1	0.167105	0.469114	0.579679	0.855888	0.950701	0.540074	0.123428	0.102979
ENSG00000006576	putative homeodomain transcription factor 2 [Source:RefSeq_peptide;Acc:NP_065165]	, endoplasmic reticulum	NM_020432	chr7	0.62398	0.705106	0.543756	0.362718	0.516746	0.402312	0.0323159	0.528256
ENSG00000006611	Harmonin (Usher syndrome type-1C protein) (Autoimmune enteropathy- related antigen AIE-75) (Antigen NY-CO-38/NY-CO-37) (PDZ-73 protein) (Renal carcinoma antigen NY-REN-3). [Source:Uniprot/SWISSPROT;Acc:Q9Y6N9]	protein binding, protein binding, cellular_component, intracellular signaling cascade, visual perception, sensory perception of sound, response to stimulus	NM_153676	chr11	0.445566	0.145545	0.0892559	0.0136169	0.000543973	3.09029e-05	0.388507	0.702626
ENSG00000006625	Uncharacterized protein C7orf24. [Source:Uniprot/SWISSPROT;Acc:O75223]		NM_024051	chr7	0.373026	0.572922	0.0122321	0.0143785	0.00282313	0.0370424	6.63439e-06	0.929174
ENSG00000006634	Protein DBF4 homolog (Activator of S phase Kinase). [Source:Uniprot/SWISSPROT;Acc:Q9UBU7]	regulation of progression through cell cycle, G1/S transition of mitotic cell cycle, nucleic acid binding, protein binding, intracellular, nucleus, nucleus, DNA replication, cell cycle, enzyme activator activity, zinc ion binding, metal ion binding	NM_006716	chr7	0.914308	0.481714	0.296571	0.369615	0.0529499	0.0142977	0.470037	0.949777
ENSG00000006638	Thromboxane A2 receptor (TXA2-R) (Prostanoid TP receptor). [Source:Uniprot/SWISSPROT;Acc:P21731]	rhodopsin-like receptor activity, receptor activity, thromboxane A2 receptor activity, plasma membrane, integral to plasma membrane, muscle contraction, signal transduction, G-protein coupled receptor protein signaling pathway, respiratory gaseous exchange, rhodopsin-like receptor activity, receptor activity, thromboxane receptor activity, signal transduction, G-protein coupled receptor protein s…	NM_001060	chr19	0.353727	0.0921703	0.574678	0.765617	0.175393	0.216178	0.231423	0.492196
ENSG00000006704	General transcription factor II-I repeat domain-containing protein 1 (GTF2I repeat domain-containing protein 1) (Muscle TFII-I repeat domain-containing protein 1) (General transcription factor III) (Slow- muscle-fiber enhancer-binding protein) (USE B1-bin [Source:Uniprot/SWISSPROT;Acc:Q9UHL9]	transcription factor activity, RNA polymerase II transcription factor activity, enhancer binding, nucleus, transcription, regulation of transcription, DNA-dependent, multicellular organismal development	NM_001025202	chr7	0.995321	0.413021	0.0135283	0.0111106	3.6531e-10	5.70679e-07	0.00504774	0.999999
ENSG00000006712	Paf1, RNA polymerase II associated factor, homolog [Source:RefSeq_peptide;Acc:NP_061961]		NM_019088	chr19	0.738969	0.610187	0.0235106	0.0335819	0.00361908	0.180956	0.402945	0.974502
ENSG00000006740	NPC-A-10. [Source:Uniprot/SPTREMBL;Acc:Q7Z5Z7]	protein binding, intracellular, cytoplasm, signal transduction, intracellular, signal transduction	NM_014859	chr17	0.656494	0.718076	0.510359	0.393406	0.0545082	0.3372	0.00103159	0.699467
ENSG00000006744	Zinc phosphodiesterase ELAC protein 2 (EC 3.1.26.11) (Ribonuclease Z 2) (RNase Z 2) (tRNase Z 2) (tRNA 3 endonuclease 2) (ElaC homolog protein 2) (Heredity prostate cancer protein 2). [Source:Uniprot/SWISSPROT;Acc:Q9BQ52]	endonuclease activity, nucleus, tRNA processing, zinc ion binding, hydrolase activity, metal ion binding	NM_018127	chr17	0.619816	0.33156	0.252077	0.0907205	0.0408149	0.35602	6.97303e-06	0.628501
ENSG00000006756	Arylsulfatase D precursor (EC 3.1.6.-) (ASD). [Source:Uniprot/SWISSPROT;Acc:P51689]	, arylsulfatase activity, calcium ion binding, lysosome, metabolic process, hydrolase activity	NM_001669	chrX	0.343237	0.033852	0.709361	0.17363	0.002063	0.00439276	0.560204	0.106542
ENSG00000006788	Myosin-13 (Myosin heavy chain 13) (Myosin heavy chain, skeletal muscle, extraocular) (MyHC-eo). [Source:Uniprot/SWISSPROT;Acc:Q9UKX3]	microfilament motor activity, nucleotide binding, actin binding, calmodulin binding, ATP binding, muscle myosin complex, striated muscle thick filament, striated muscle contraction, myosin complex	NM_003802	chr17	0.804765	0.663733	0.027241	0.0269308	0.00164028	0.0244926	0.334522	0.934563
ENSG00000006831	Adiponectin receptor protein 2 (Progestin and adipoQ receptor family member II). [Source:Uniprot/SWISSPROT;Acc:Q86V24]	receptor activity, receptor activity, protein binding, lipid metabolic process, hormone-mediated signaling, membrane, integral to membrane, fatty acid oxidation, hormone binding, identical protein binding, identical protein binding, protein heterodimerization activity, protein heterodimerization activity	NM_024551	chr12	0.0868927	0.0257286	0.000113872	2.31563e-07	7.35358e-09	0.0125784	0.249588	0.57717
ENSG00000007047	MAP/microtubule affinity-regulating kinase 4 (EC 2.7.11.1) (MAP/microtubule affinity-regulating kinase-like 1). [Source:Uniprot/SWISSPROT;Acc:Q96L34]	, nucleotide binding, microtubule bundle formation, protein serine/threonine kinase activity, protein binding, ATP binding, centrosome, protein amino acid phosphorylation, nervous system development, microtubule binding, transferase activity, neuron projection, gamma-tubulin binding, positive regulation of programmed cell death, ubiquitin binding, tau-protein kinase activity, protein kinase activ…	NM_031417	chr19	0.984522	0.869665	0.901428	0.583615	0.14765	0.0865229	0.304371	0.885686
ENSG00000007062	Prominin-1 precursor (Prominin-like protein 1) (Antigen AC133) (CD133 antigen). [Source:Uniprot/SWISSPROT;Acc:O43490]	extracellular space, extracellular space, integral to plasma membrane, integral to plasma membrane, microvillus, microvillus, brush border, brush border, visual perception, membrane, response to stimulus	NM_006017	chr4	0.58009	0.556035	0.227183	0.544396	0.017953	0.0239602	0.330469	0.95237
ENSG00000007080	Coiled-coil domain-containing protein 124. [Source:Uniprot/SWISSPROT;Acc:Q96CT7]		NM_138442	chr19	0.636388	0.339073	0.135259	0.0335	0.00232288	0.0885753	0.0854856	0.912918
ENSG00000007168	Platelet-activating factor acetylhydrolase IB subunit alpha (PAF acetylhydrolase 45 kDa subunit) (PAF-AH 45 kDa subunit) (PAF-AH alpha) (PAFAH alpha) (Lissencephaly-1 protein) (LIS-1). [Source:Uniprot/SWISSPROT;Acc:P43034]	establishment of mitotic spindle orientation, microtubule cytoskeleton organization and biogenesis, microtubule cytoskeleton organization and biogenesis, astral microtubule, kinetochore, acrosome formation, acrosome formation, neuron migration, neuron migration, nuclear envelope, cytoplasm, cytoplasm, centrosome, centrosome, cytoskeleton, microtubule, microtubule associated complex, cell cortex, …	NM_000430	chr17	0.329891	0.0805767	3.26908e-08	2.65282e-07	8.84663e-11	6.12172e-07	0.0106899	0.0157844
ENSG00000007174	Ciliary dynein heavy chain 9 (Axonemal beta dynein heavy chain 9). [Source:Uniprot/SWISSPROT;Acc:Q9NYC9]	nucleotide binding, microtubule motor activity, ATP binding, cytoskeleton, axonemal dynein complex, microtubule, cell motility, microtubule-based movement, spermatogenesis, ATPase activity, dynein complex, cilium axoneme, microtubule motor activity, microtubule-based movement, dynein complex	NM_001372	chr17	0.893035	0.252243	0.447813	0.246395	1.36129e-18	1.6926e-258	0.0152993	0.87013
ENSG00000007202	UPF0378 family protein KIAA0100 precursor (Breast cancer overexpressed gene 1 protein) (Antigen MLAA-22). [Source:Uniprot/SWISSPROT;Acc:Q14667]	, tricarboxylic acid cycle, malate dehydrogenase (acceptor) activity, tricarboxylic acid cycle, malate dehydrogenase (acceptor) activity	NM_014680	chr17	0.970744	0.906097	0.466627	0.646419	0.560687	0.07636	0.687067	0.98747
ENSG00000007237	Growth-arrest-specific protein 7 (GAS-7). [Source:Uniprot/SWISSPROT;Acc:O60861]	ruffle, ruffle, transcription factor activity, actin filament, actin filament, endocytosis, cell cycle arrest, multicellular organismal development, nervous system development, regulation of cell shape, regulation of cell shape, actin filament polymerization, actin filament polymerization, cell differentiation, actin filament binding, actin filament binding, actin filament bundle formation, actin…	NM_201433	chr17	0.575824	0.73175	0.0264204	0.136009	0.00370662	0.0030914	0.09868	0.388293
ENSG00000007264	Megakaryocyte-associated tyrosine-protein kinase (EC 2.7.10.2) (Tyrosine-protein kinase CTK) (Protein kinase HYL) (Hematopoietic consensus tyrosine-lacking kinase). [Source:Uniprot/SWISSPROT;Acc:P42679]	nucleotide binding, protein-tyrosine kinase activity, ATP binding, protein amino acid phosphorylation, intracellular signaling cascade, transferase activity, regulation of progression through cell cycle, nucleotide binding, protein-tyrosine kinase activity, protein binding, ATP binding, soluble fraction, protein amino acid phosphorylation, intracellular signaling cascade, mesoderm development, ce…	NM_002378	chr19	0.815338	6.0049e-298	0.538347	1.07927e-06	5.76705e-12	1.39004e-14	0.0470004	0.838282
ENSG00000007306	Carcinoembryonic antigen-related cell adhesion molecule 7 precursor (Carcinoembryonic antigen CGM2). [Source:Uniprot/SWISSPROT;Acc:Q14002]	plasma membrane, integral to membrane, GPI anchor binding	NM_006890	chr19	0.822137	0.282924	0.689101	0.462587	0.330498	0.0662404	4.73212e-06	0.835997
ENSG00000007312	B-cell antigen receptor complex-associated protein beta-chain precursor (B-cell-specific glycoprotein B29) (Immunoglobulin- associated B29 protein) (IG-beta) (CD79b antigen). [Source:Uniprot/SWISSPROT;Acc:P40259]	transmembrane receptor activity, protein binding, integral to plasma membrane, immune response, cell surface receptor linked signal transduction, external side of plasma membrane, membrane, B cell receptor complex, B cell receptor signaling pathway, protein binding, external side of plasma membrane, B cell receptor complex, B cell receptor signaling pathway	NM_021602	chr17	0.0177129	0.551806	0.263124	0.642742	0.632361	0.30037	0.433438	0.029627
ENSG00000007314	Sodium channel protein type 4 subunit alpha (Sodium channel protein type IV subunit alpha) (Voltage-gated sodium channel subunit alpha Nav1.4) (Sodium channel protein, skeletal muscle subunit alpha) (SkM1). [Source:Uniprot/SWISSPROT;Acc:P35499]	voltage-gated sodium channel complex, voltage-gated sodium channel activity, membrane fraction, ion transport, sodium ion transport, muscle contraction, membrane, sodium ion binding	NM_000334	chr17	0.999853	0.000582203	0.2783	0.00300678	0.00091579	0.109317	0.142951	0.999
ENSG00000007341	suppression of tumorigenicity 7-like isoform 3 [Source:RefSeq_peptide;Acc:NP_620056]		NM_006135	chr1	0.784444	0.0173586	0.341084	0.022168	0.0104708	0.012486	0.0214759	0.94208
ENSG00000007350	Transketolase-like protein 1 (EC 2.2.1.1) (Transketolase 2) (TK 2) (Transketolase-related protein). [Source:Uniprot/SWISSPROT;Acc:P51854]	transketolase activity, calcium ion binding, nucleus, cytoplasm, glucose catabolic process, thiamin metabolic process, transferase activity	NM_012253	chrX	0.795162	4.65309e-06	0.0319068	5.44509e-06	0.000203263	0.386059	0.0352078	0.777158
ENSG00000007372	Paired box protein Pax-6 (Oculorhombin) (Aniridia type II protein). [Source:Uniprot/SWISSPROT;Acc:P26367]	DNA binding, nucleus, transcription, regulation of transcription, DNA-dependent, multicellular organismal development, eye development, DNA binding, transcription factor activity, protein binding, nucleus, transcription, regulation of transcription, DNA-dependent, multicellular organismal development, central nervous system development, visual perception, organ morphogenesis, cell differentiation…	NM_001604	chr11	0.388527	0.0016974	0.0513963	0.021746	0.0118883	0.000419734	0.00156632	0.180377
ENSG00000007384	rhomboid family 1 [Source:RefSeq_peptide;Acc:NP_071895]		NM_022450	chr16	0.94793	0.493328	0.535497	0.313505	0.415108	0.192542	0.915147	0.962394
ENSG00000007392	Putative RNA-binding protein Luc7-like 1 (SR+89) (Putative SR protein LUC7B1). [Source:Uniprot/SWISSPROT;Acc:Q9NQ29]	, nucleus, zinc ion binding, negative regulation of striated muscle development, metal ion binding	NM_018032	chr16	0.77366	0.623898	0.66568	0.370334	0.032999	0.120688	0.0286685	0.455989
ENSG00000007402	calcium channel, voltage-dependent, alpha 2/delta subunit 2 isoform b [Source:RefSeq_peptide;Acc:NP_006021]	membrane, voltage-gated calcium channel activity, voltage-gated calcium channel complex, membrane	NM_006030	chr3	0.0685381	0.584489	0.00499491	0.00561171	1.26499e-06	0.0127092	0.169431	0.641133
ENSG00000007516	BAI1-associated protein 3 (BAP3). [Source:Uniprot/SWISSPROT;Acc:O94812]	neurotransmitter secretion, protein C-terminus binding	NM_001001410	chr16	0.52317	0.754071	0.371921	0.948698	0.947566	0.744974	0.192883	0.337993
ENSG00000007516	BAI1-associated protein 3 (BAP3). [Source:Uniprot/SWISSPROT;Acc:O94812]	neurotransmitter secretion, protein C-terminus binding	NM_003933	chr16	0.936025	0.559178	0.523233	0.806001	0.837447	0.225587	0.956673	0.972151
ENSG00000007545	Protein cramped-like (Hematological and neurological expressed 1-like protein). [Source:Uniprot/SWISSPROT;Acc:Q96RY5]	, DNA binding, nucleus	NM_020825	chr16	0.882016	0.385238	0.0735182	0.0213917	0.014821	0.0557513	0.0024802	0.94335
ENSG00000007866	Transcriptional enhancer factor TEF-5 (TEA domain family member 3) (TEAD-3) (DTEF-1). [Source:Uniprot/SWISSPROT;Acc:Q99594]	transcription factor activity, nucleus, regulation of transcription, DNA-dependent, transcription factor activity, nucleus, regulation of transcription, DNA-dependent, transcription factor activity, RNA polymerase II transcription factor activity, nucleus, transcription, regulation of transcription from RNA polymerase II promoter, pregnancy, transcription factor activity, nucleus, regulation of t…	NM_003214	chr6	0.901172	0.673835	0.240623	0.150881	0.371804	0.33701	0.120094	0.968865
ENSG00000007908	E-selectin precursor (Endothelial leukocyte adhesion molecule 1) (ELAM-1) (Leukocyte-endothelial cell adhesion molecule 2) (LECAM2) (CD62E antigen). [Source:Uniprot/SWISSPROT;Acc:P16581]	protein binding, sugar binding, plasma membrane, inflammatory response, cell adhesion, integral to membrane, protein binding, sugar binding, cell adhesion, membrane, integral to membrane, protein binding, sugar binding, cell adhesion, membrane, integral to membrane, protein binding, sugar binding, cell adhesion, membrane, integral to membrane, protein binding, sugar binding, cell adhesion, membra…	NM_000450	chr1	0.530556	0.478499	0.0673876	0.0224537	0.00406	0.436763	0.0328539	0.548636
ENSG00000007933	Dimethylaniline monooxygenase [N-oxide-forming] 3 (EC 1.14.13.8) (Hepatic flavin-containing monooxygenase 3) (FMO 3) (Dimethylaniline oxidase 3) (FMO form 2) (FMO II). [Source:Uniprot/SWISSPROT;Acc:P31513]	monooxygenase activity, dimethylaniline monooxygenase (N-oxide-forming) activity, endoplasmic reticulum, microsome, electron transport, membrane, integral to membrane, FAD binding	NM_006894	chr1	0.247142	0.68035	0.447772	0.359114	0.104984	0.0214672	0.58792	0.151819
ENSG00000007944	E3 ubiquitin-protein ligase MYLIP (EC 6.3.2.-) (Myosin regulatory light chain-interacting protein) (MIR). [Source:Uniprot/SWISSPROT;Acc:Q8WY64]	, ubiquitin-protein ligase activity, intracellular, cytoplasm, cytoskeleton, cell motility, nervous system development, cytoskeletal protein binding, zinc ion binding, membrane, protein ubiquitination, ligase activity, metal ion binding	NM_013262	chr6	0.0163883	0.284513	0.0583731	0.289315	0.00669986	0.00175501	3.69099e-15	0.0652765
ENSG00000007952	NADPH oxidase homolog 1 (NOX-1) (NOH-1) (NADH/NADPH mitogenic oxidase subunit P65-MOX) (Mitogenic oxidase 1) (MOX1). [Source:Uniprot/SWISSPROT;Acc:Q9Y5S8]	iron ion binding, electron transport, NADP metabolic process, FADH2 metabolic process, ion transport, proton transport, membrane, integral to membrane, superoxide-generating NADPH oxidase activity, oxidoreductase activity, voltage-gated proton channel activity, superoxide release, metal ion binding, FAD binding, electron transport, membrane, superoxide-generating NADPH oxidase activity, oxidoredu…	NM_007052	chrX	2.10645e-06	0.0175094	9.79512e-18	4.15137e-19	1.1133e-28	6.15803e-08	0.0112172	0.00612343
ENSG00000007968	Transcription factor E2F2 (E2F-2). [Source:Uniprot/SWISSPROT;Acc:Q14209]	, regulation of progression through cell cycle, transcription factor activity, RNA polymerase II transcription factor activity, protein binding, nucleus, transcription factor complex, transcription, regulation of transcription, DNA-dependent, transcription initiation from RNA polymerase II promoter, cell cycle	NM_004091	chr1	0.821234	0.000454093	0.307156	0.00679494	0.00129814	0.0322301	0.790967	0.648846
ENSG00000008056	Synapsin-1 (Synapsin I) (Brain protein 4.1). [Source:Uniprot/SWISSPROT;Acc:P17600]	actin binding, catalytic activity, transporter activity, ATP binding, synaptic transmission, neurotransmitter secretion, synaptic vesicle membrane, synapse	NM_133499	chrX	0.560738	0	0.0307361	0	3.69492e-15	0.566345	0.734078	0.887972
ENSG00000008130	NAD kinase (EC 2.7.1.23) (Poly(P)/ATP NAD kinase). [Source:Uniprot/SWISSPROT;Acc:O95544]	NAD+ kinase activity, metabolic process, NAD+ kinase activity, cytosol, metabolic process, phosphorylation, transferase activity, ATP metabolic process, metal ion binding, NAD+ kinase activity, cytosol, metabolic process, phosphorylation, transferase activity, ATP metabolic process, metal ion binding, NAD+ kinase activity, metabolic process	NM_023018	chr1	0.491212	0.312611	0.274373	0.239249	0.0277227	0.17137	0.76724	0.837336
ENSG00000008196	Transcription factor AP-2 beta (AP2-beta) (Activating enhancer-binding protein 2 beta). [Source:Uniprot/SWISSPROT;Acc:Q92481]	, kidney development, transcription factor activity, transcription coactivator activity, protein binding, nucleus, transcription, regulation of transcription from RNA polymerase II promoter, nervous system development, sequence-specific DNA binding, positive regulation of global transcription from RNA polymerase II promoter, protein dimerization activity	NM_003221	chr6	0.122342	0.0844746	0.177603	0.0188108	2.61513e-09	4.12234e-05	1.60081e-07	0.0799812
ENSG00000008197	transcription factor AP-2 beta-like 1 [Source:RefSeq_peptide;Acc:NP_758438]	transcription factor activity, protein binding, nucleus, transcription factor complex, regulation of transcription, DNA-dependent, regulation of transcription, DNA-dependent, transcriptional activator activity	NM_172238	chr6	0.0772794	0.823997	4.6279e-05	9.35813e-05	1.01715e-05	0.00328343	2.5891e-08	0.12755
ENSG00000008226	Deleted in lung and esophageal cancer protein 1 (Deleted in lung cancer protein 1) (DLC-1). [Source:Uniprot/SWISSPROT;Acc:Q9Y238]	molecular_function, cytoplasm, cell cycle, negative regulation of cell proliferation, negative regulation of progression through cell cycle	NM_007337	chr3	0.231917	0.907738	0.0492548	0.0620576	0.00487717	0.0206702	0.536699	0.46429
ENSG00000008226	Deleted in lung and esophageal cancer protein 1 (Deleted in lung cancer protein 1) (DLC-1). [Source:Uniprot/SWISSPROT;Acc:Q9Y238]	molecular_function, cytoplasm, cell cycle, negative regulation of cell proliferation, negative regulation of progression through cell cycle	NM_001607	chr3	0.866549	0.854721	0.591869	0.380054	0.364248	0.404629	0.49359	0.915696
ENSG00000008256	Cytohesin-3 (PH, SEC7 and coiled-coil domain-containing protein 3) (ARF nucleotide-binding site opener 3) (Protein ARNO3) (General receptor of phosphoinositides 1) (Grp1). [Source:Uniprot/SWISSPROT;Acc:O43739]	ruffle, ruffle, ARF guanyl-nucleotide exchange factor activity, protein binding, protein binding, phosphatidylinositol binding, phosphatidylinositol-3,4,5-triphosphate binding, phosphatidylinositol-3,4,5-triphosphate binding, intracellular, membrane fraction, cytoplasm, cytoplasm, plasma membrane, plasma membrane, inositol-1,4,5-triphosphate receptor activity, vesicle-mediated transport, regulati…	NM_004227	chr7	0.322841	0.730681	0.111915	0.199018	0.0433369	0.0372806	0.133892	0.619145
ENSG00000008277	ADAM 22 precursor (A disintegrin and metalloproteinase domain 22) (Metalloproteinase-like, disintegrin-like, and cysteine-rich protein 2) (Metalloproteinase-disintegrin ADAM22-3). [Source:Uniprot/SWISSPROT;Acc:Q9P0K1]	metalloendopeptidase activity, integrin binding, protein binding, proteolysis, cell adhesion, negative regulation of cell adhesion, central nervous system development, membrane, integral to membrane	NM_021723	chr7	0.558858	0.613416	0.0206723	0.000443158	0.000606702	0.0223204	1.56687e-06	0.857348
ENSG00000008282	Synaptophysin-like protein 1 (Pantophysin). [Source:Uniprot/SWISSPROT;Acc:Q16563]	transporter activity, integral to plasma membrane, transport, synaptic transmission, synaptic vesicle, membrane	NM_006754	chr7	0.769207	0.72779	0.144506	0.342337	0.00956238	0.0304181	0.0189728	0.949722
ENSG00000008294	C-jun-amino-terminal kinase-interacting protein 4 (JNK-interacting protein 4) (JIP-4) (JNK-associated leucine-zipper protein) (JLP) (Sperm-associated antigen 9) (Mitogen-activated protein kinase 8- interacting protein 4) (Human lung cancer protein 6) (HLC [Source:Uniprot/SWISSPROT;Acc:O60271]	, spermatogenesis, integral to membrane	NM_172345	chr17	0.910622	0.00116323	0.275432	0.0156912	0.000120902	0.00246369	0.139539	0.973224
ENSG00000008294	C-jun-amino-terminal kinase-interacting protein 4 (JNK-interacting protein 4) (JIP-4) (JNK-associated leucine-zipper protein) (JLP) (Sperm-associated antigen 9) (Mitogen-activated protein kinase 8- interacting protein 4) (Human lung cancer protein 6) (HLC [Source:Uniprot/SWISSPROT;Acc:O60271]	, spermatogenesis, integral to membrane	NM_003971	chr17	0.457212	0.556443	0.052037	0.125249	0	0	0.189951	0.104278
ENSG00000008300	SH3 adapter protein SPIN90 (NCK-interacting protein with SH3 domain) (SH3 protein interacting with Nck, 90 kDa) (VacA-interacting protein, 54 kDa) (VIP54) (AF3p21) (Diaphanous protein-interacting protein) (Dia-interacting protein 1) (DIP-1). [Source:Uniprot/SWISSPROT;Acc:Q9NZQ3]	G-protein coupled receptor activity, transporter activity, calcium ion binding, transport, homophilic cell adhesion, neuropeptide signaling pathway, sulfate porter activity, sulfate transport, membrane, integral to membrane, transporter activity, transport, sulfate porter activity, sulfate transport, membrane, integral to membrane, transporter activity, transport, sulfate porter activity, sulfate…	NM_001407	chr3	0.996159	1.03724e-05	0.538854	0.00228508	0.00640122	0.149475	0.689108	0.999328
ENSG00000008300	SH3 adapter protein SPIN90 (NCK-interacting protein with SH3 domain) (SH3 protein interacting with Nck, 90 kDa) (VacA-interacting protein, 54 kDa) (VIP54) (AF3p21) (Diaphanous protein-interacting protein) (Dia-interacting protein 1) (DIP-1). [Source:Uniprot/SWISSPROT;Acc:Q9NZQ3]	G-protein coupled receptor activity, transporter activity, calcium ion binding, transport, homophilic cell adhesion, neuropeptide signaling pathway, sulfate porter activity, sulfate transport, membrane, integral to membrane, transporter activity, transport, sulfate porter activity, sulfate transport, membrane, integral to membrane, transporter activity, transport, sulfate porter activity, sulfate…	NM_001040454	chr3	0.80241	0.325763	0.188253	0.258235	0.724149	0.712014	0.285218	0.762616
ENSG00000008300	SH3 adapter protein SPIN90 (NCK-interacting protein with SH3 domain) (SH3 protein interacting with Nck, 90 kDa) (VacA-interacting protein, 54 kDa) (VIP54) (AF3p21) (Diaphanous protein-interacting protein) (Dia-interacting protein 1) (DIP-1). [Source:Uniprot/SWISSPROT;Acc:Q9NZQ3]	G-protein coupled receptor activity, transporter activity, calcium ion binding, transport, homophilic cell adhesion, neuropeptide signaling pathway, sulfate porter activity, sulfate transport, membrane, integral to membrane, transporter activity, transport, sulfate porter activity, sulfate transport, membrane, integral to membrane, transporter activity, transport, sulfate porter activity, sulfate…	NM_184231	chr3	0.802391	0.340355	0.443048	0.270053	0.0296337	0.0914203	0.571852	0.94012
ENSG00000008311	Alpha-aminoadipic semialdehyde synthase, mitochondrial precursor (LKR/SDH) [Includes: Lysine ketoglutarate reductase (EC 1.5.1.8) (LOR) (LKR); Saccharopine dehydrogenase (EC 1.5.1.9) (SDH)]. [Source:Uniprot/SWISSPROT;Acc:Q9UDR5]	mitochondrion, electron transport, lysine catabolic process, lysine-ketoglutarate reductase activity, lysine-ketoglutarate reductase activity, oxidoreductase activity, saccharopine dehydrogenase (NADP+, L-lysine-forming) activity, saccharopine dehydrogenase (NAD+, L-glutamate-forming) activity, saccharopine dehydrogenase (NAD+, L-glutamate-forming) activity, protein tetramerization	NM_005763	chr7	0.692046	0.0213475	0.474709	0.181885	0.000801412	0.00544305	2.82372e-05	0.351194
ENSG00000008323	pleckstrin homology domain containing, family G (with RhoGef domain) member 6 [Source:RefSeq_peptide;Acc:NP_060643]	guanyl-nucleotide exchange factor activity, Rho guanyl-nucleotide exchange factor activity, intracellular, regulation of Rho protein signal transduction	NM_018173	chr12	0.466171	0.741228	0.301564	0.275429	0.556214	0.177107	0.20079	0.537849
ENSG00000008324	SS18-like protein 2 (SYT homolog 2). [Source:Uniprot/SWISSPROT;Acc:Q9UHA2]		NM_016305	chr3	0.556134	0.577785	0.0552803	0.0324996	0.00202484	0.0699551	0.337102	1
ENSG00000008382	MPN domain-containing protein (EC 3.4.-.-). [Source:Uniprot/SWISSPROT;Acc:Q8N594]		NM_032868	chr19	8.94245e-06	3.8347e-307	0.00996604	7.9688e-307	2.7494e-308	0.000104211	0.289453	0.279004
ENSG00000008405	Cryptochrome-1. [Source:Uniprot/SWISSPROT;Acc:Q16526]	nucleotide binding, DNA binding, DNA photolyase activity, receptor activity, protein binding, nucleus, mitochondrion, DNA repair, transcription, regulation of transcription, DNA-dependent, visual perception, circadian rhythm, G-protein coupled photoreceptor activity, protein-chromophore linkage, response to stimulus, DNA photolyase activity, protein binding, nucleus, DNA repair, circadian rhythm,…	NM_004075	chr12	0.312214	0.255021	0.0493331	0.0020927	0.00737549	0.142671	0.110375	0.550945
ENSG00000008441	Nuclear factor 1 X-type (Nuclear factor 1/X) (NF1-X) (NFI-X) (NF-I/X) (CCAAT-box-binding transcription factor) (CTF) (TGGCA-binding protein). [Source:Uniprot/SWISSPROT;Acc:Q14938]	transcription factor activity, intracellular, nucleus, DNA replication, regulation of transcription, DNA-dependent, RNA polymerase II transcription factor activity, enhancer binding, intracellular, nucleus, DNA replication, transcription, regulation of transcription, DNA-dependent, transcription from RNA polymerase II promoter, transcription factor activity, intracellular, nucleus, DNA replicatio…	NM_002501	chr19	0.490369	4.1948e-265	0.00326095	3.9994e-272	2.94022e-24	5.67788e-09	0.104861	0.940998
ENSG00000008513	CMP-N-acetylneuraminate-beta-galactosamide-alpha-2,3-sialyltransferase (EC 2.4.99.4) (Beta-galactoside alpha-2,3-sialyltransferase) (Alpha 2,3-ST) (Gal-NAc6S) (Gal-beta-1,3-GalNAc-alpha-2,3-sialyltransferase) (ST3GalIA) (ST3O) (ST3GalA.1) (SIAT4-A) (ST3Ga [Source:Uniprot/SWISSPROT;Acc:Q11201]	beta-galactoside alpha-2,3-sialyltransferase activity, protein amino acid glycosylation, membrane, integral to membrane, integral to Golgi membrane	NM_173344	chr8	0.224123	0.785998	0.900831	0.891999	0.972363	0.460611	0.219306	0.0649191
ENSG00000008516	Matrix metalloproteinase-25 precursor (EC 3.4.24.-) (MMP-25) (Membrane-type matrix metalloproteinase 6) (MT-MMP 6) (Membrane-type-6 matrix metalloproteinase) (MT6-MMP) (Leukolysin). [Source:Uniprot/SWISSPROT;Acc:Q9NPA2]	peptidoglycan metabolic process, metalloendopeptidase activity, calcium ion binding, proteinaceous extracellular matrix, proteolysis, inflammatory response, zinc ion binding, cell surface, membrane, GPI anchor binding, metalloendopeptidase activity, proteinaceous extracellular matrix, proteolysis	NM_022468	chr16	0.596502	0.547015	0.229385	0.17664	0.0544054	0.185881	0.83814	0.998402
ENSG00000008735	C-jun-amino-terminal kinase-interacting protein 2 (JNK-interacting protein 2) (JIP-2) (JNK MAP kinase scaffold protein 2) (Islet-brain-2) (IB-2) (Mitogen-activated protein kinase 8-interacting protein 2). [Source:Uniprot/SWISSPROT;Acc:Q13387]	beta-amyloid binding, MAP-kinase scaffold activity, structural molecule activity, cytoplasm, signal complex formation, kinesin binding, protein kinase binding, cell soma, positive regulation of anti-apoptosis, regulation of JNK cascade, protein binding, JNK cascade, kinesin binding, cell soma	NM_012324	chr22	0.768615	0.509292	0.260184	0.118747	0.0206614	0.00913647	0.324642	0.613832
ENSG00000008838	Thyroid hormone receptor-associated protein complex 100 kDa component (Trap100) (Thyroid hormone receptor-associated protein 4) (Vitamin D3 receptor-interacting protein complex component DRIP100) (Activator- recruited cofactor 100 kDa component) (ARC100). [Source:Uniprot/SWISSPROT;Acc:O75448]	mediator complex, mediator complex, nucleotide binding, transcription cofactor activity, receptor activity, ATP binding, nucleus, transcription, regulation of transcription, DNA-dependent, transcription from RNA polymerase II promoter, transcription initiation from RNA polymerase II promoter, zinc ion binding, RNA polymerase II transcription mediator activity, transcriptional activator activity, …	NM_014815	chr17	0.82534	0.665828	0.406789	0.558639	0.0278083	0.0093217	0.0182731	0.976075
ENSG00000008869	HEAT repeat containing 5B [Source:RefSeq_peptide;Acc:NP_061897]		NM_019024	chr2	0.741739	4.5665e-266	0.227996	1.02741e-06	5.01053e-05	0.269648	0.615802	0.919708
ENSG00000008952	Translocation protein SEC62 (Translocation protein 1) (TP-1) (hTP-1). [Source:Uniprot/SWISSPROT;Acc:Q99442]	receptor activity, endoplasmic reticulum, protein targeting, cotranslational protein targeting to membrane, protein transporter activity, protein transport, membrane, integral to membrane	NM_003262	chr3	0.763978	0.749858	0.632788	0.732196	0.288726	0.299495	0.139962	0.91236
ENSG00000008988	40S ribosomal protein S20. [Source:Uniprot/SWISSPROT;Acc:P60866]	RNA binding, structural constituent of ribosome, protein binding, intracellular, cytosolic small ribosomal subunit (sensu Eukaryota), translation	NM_001023	chr8	0.318286	0.56348	0.281763	0.329341	0.203873	0.442694	0.232807	0.324767
ENSG00000009307	GTPase NRas precursor (Transforming protein N-Ras). [Source:Uniprot/SWISSPROT;Acc:P01111]	regulation of progression through cell cycle, nucleotide binding, GTPase activity, GTP binding, intracellular, small GTPase mediated signal transduction, membrane, DNA binding, RNA binding, regulation of transcription, DNA-dependent, male gonad development	NM_002524	chr1	0.7738	0.651412	0.36723	0.189389	1.52284e-05	2.09645e-05	0.474614	0.643905
ENSG00000009307	GTPase NRas precursor (Transforming protein N-Ras). [Source:Uniprot/SWISSPROT;Acc:P01111]	regulation of progression through cell cycle, nucleotide binding, GTPase activity, GTP binding, intracellular, small GTPase mediated signal transduction, membrane, DNA binding, RNA binding, regulation of transcription, DNA-dependent, male gonad development	NM_007158	chr1	0.897121	0.621411	0.187796	0.134258	0.21726	0.838554	0.0303923	0.98707
ENSG00000009413	DNA polymerase zeta catalytic subunit (EC 2.7.7.7) (hREV3). [Source:Uniprot/SWISSPROT;Acc:O60673]	nucleotide binding, DNA binding, DNA-directed DNA polymerase activity, DNA replication, nucleotide binding, DNA binding, DNA-directed DNA polymerase activity, nucleus, DNA replication, zinc ion binding, 3'-5' exonuclease activity, transferase activity, metal ion binding, nucleotide binding, DNA binding, DNA-directed DNA polymerase activity, zeta DNA polymerase activity, nucleus, DNA replication, …	NM_002912	chr6	0.419705	0.619553	0.0909536	0.305372	0.095797	0.0864829	0.00758416	0.535516
ENSG00000009694	Teneurin-1 (Ten-1) (Tenascin-M1) (Ten-m1) (Protein Odd Oz/ten-m homolog 1). [Source:Uniprot/SWISSPROT;Acc:Q9UKZ4]	extracellular region, immune response, nervous system development, heparin binding, negative regulation of cell proliferation, membrane, integral to membrane	NM_014253	chrX	0.0391492	0	1.45234e-07	0	1.5756e-248	5.51988e-09	2.33584e-19	0.145344
ENSG00000009724	Mannan-binding lectin serine protease 2 precursor (EC 3.4.21.104) (Mannose-binding protein-associated serine protease 2) (MASP-2) (MBL- associated serine protease 2) [Contains: Mannan-binding lectin serine protease 2 A chain; Mannan-binding lectin serine [Source:Uniprot/SWISSPROT;Acc:O00187]	serine-type endopeptidase activity, calcium ion binding, proteolysis, complement activation, classical pathway, antimicrobial humoral response (sensu Vertebrata), innate immune response	NM_006610	chr1	0.12924	0.325399	0.166056	0.0606978	0.000953923	0.0115395	0.0268981	0.672469
ENSG00000009765	Iodotyrosine dehalogenase 1 precursor (EC 1.-.-.-) (IYD-1). [Source:Uniprot/SWISSPROT;Acc:Q6PHW0]	, electron transport, membrane, integral to membrane, oxidoreductase activity, iodide peroxidase activity	NM_203395	chr6	0.319144	0.650982	0.0374581	0.0535555	0.516884	0.857288	0.51683	0.53207
ENSG00000009780	Protein FAM76A. [Source:Uniprot/SWISSPROT;Acc:Q8TAV0]		NM_152660	chr1	0.59681	0.878528	0.0948868	0.131449	0.0090105	0.0591327	0.00016335	0.464858
ENSG00000009790	TRAF3-interacting JNK-activating modulator (TRAF3-interacting protein 3). [Source:Uniprot/SWISSPROT;Acc:Q9Y228]	, membrane, integral to membrane, membrane, integral to membrane	NM_025228	chr1	0.406846	0.75709	0.239727	0.267442	0.0357066	0.177754	0.497296	0.654037
ENSG00000009790	TRAF3-interacting JNK-activating modulator (TRAF3-interacting protein 3). [Source:Uniprot/SWISSPROT;Acc:Q9Y228]	, membrane, integral to membrane, membrane, integral to membrane	NM_152485	chr1	0.655235	0.593261	0.173596	0.149204	0.269397	0.396366	0.373669	0.863088
ENSG00000009830	Protein O-mannosyl-transferase 2 (EC 2.4.1.109) (Dolichyl-phosphate- mannose--protein mannosyltransferase 2). [Source:Uniprot/SWISSPROT;Acc:Q9UKY4]	mannosyltransferase activity, magnesium ion binding, dolichyl-phosphate-mannose-protein mannosyltransferase activity, endoplasmic reticulum, protein amino acid O-linked glycosylation, membrane, integral to membrane, transferase activity, transferring glycosyl groups	NM_013382	chr14	0.869969	0.656526	0.157347	0.325898	0.254698	0.39806	0.45724	0.946442
ENSG00000009950	Williams-Beuren syndrome chromosome region 14 protein (WS basic-helix- loop-helix leucine zipper protein) (WS-bHLH) (Mlx interactor) (MLX- interacting protein-like). [Source:Uniprot/SWISSPROT;Acc:Q9NP71]	negative regulation of transcription from RNA polymerase II promoter, DNA binding, nucleus, transcription factor complex, regulation of transcription, DNA-dependent, anatomical structure morphogenesis, transcriptional repressor activity, negative regulation of transcription from RNA polymerase II promoter, transcription factor complex, transcriptional repressor activity	NM_032954	chr7	0.960967	0.619962	0.505549	0.620878	5.567e-07	1.395e-07	0.00588486	0.93313
ENSG00000009954	Bromodomain adjacent to zinc finger domain protein 1B (Williams-Beuren syndrome chromosome region 9 protein) (Williams syndrome transcription factor) (hWALP2). [Source:Uniprot/SWISSPROT;Acc:Q9UIG0]	condensed chromosome, condensed chromosome, transcription factor activity, protein binding, nucleus, nucleus, centric heterochromatin, centric heterochromatin, chromatin assembly or disassembly, chromatin assembly or disassembly, chromatin remodeling, chromatin remodeling, transcription, regulation of transcription, DNA-dependent, zinc ion binding, metal ion binding	NM_032408	chr7	0.923997	0.308886	0.0122678	0.00026739	5.34218e-12	5.61782e-09	0.485353	0.989784
ENSG00000010017	Ran-binding protein 9 (RanBP9) (RanBP7) (Ran-binding protein M) (RanBPM) (BPM90) (BPM-L). [Source:Uniprot/SWISSPROT;Acc:Q96S59]	protein binding, nucleus, cytoplasm, microtubule associated complex, protein complex assembly, microtubule nucleation, Ran GTPase binding, protein binding, cytoplasm	NM_005493	chr6	0.503477	0.59837	0.0705545	0.0774505	0.000344464	0.00368367	0.00295428	0.788166
ENSG00000010030	Transcription factor ETV7 (Transcription factor Tel-2) (ETS-related protein Tel2) (Tel-related Ets factor). [Source:Uniprot/SWISSPROT;Acc:Q9Y603]	, transcription factor activity, specific RNA polymerase II transcription factor activity, nucleus, transcription, regulation of transcription, DNA-dependent, transcription from RNA polymerase II promoter, organ morphogenesis, sequence-specific DNA binding	NM_016135	chr6	0.298894	0.463067	0.227089	0.257191	0.0393731	0.0802452	0.0838816	0.638153
ENSG00000010072	DDDL1880 (Chromosome 1 open reading frame 124). [Source:Uniprot/SPTREMBL;Acc:Q6UWW6]	, DNA binding, DNA repair, nuclear speck	NM_032018	chr1	0.598197	0.496874	0.986535	0.926081	0.74198	0.192051	0.137143	0.544327
ENSG00000010219	Dual specificity tyrosine-phosphorylation-regulated kinase 4 (EC 2.7.12.1). [Source:Uniprot/SWISSPROT;Acc:Q9NR20]	nucleotide binding, protein serine/threonine kinase activity, protein-tyrosine kinase activity, ATP binding, cellular_component, protein amino acid phosphorylation, transferase activity	NM_003845	chr12	0.782153	0.373991	0.141457	0.307003	0.130726	0.0269947	0.312594	0.816278
ENSG00000010244	Zinc finger protein 207. [Source:Uniprot/SWISSPROT;Acc:O43670]	nucleic acid binding, transcription factor activity, intracellular, nucleus, regulation of transcription, DNA-dependent, zinc ion binding, metal ion binding	NM_003457	chr17	0.461189	0.142698	0.733754	0.588815	0.77987	0.712423	0.789348	0.533194
ENSG00000010244	Zinc finger protein 207. [Source:Uniprot/SWISSPROT;Acc:O43670]	nucleic acid binding, transcription factor activity, intracellular, nucleus, regulation of transcription, DNA-dependent, zinc ion binding, metal ion binding	NM_001032293	chr17	0.885587	0.274424	0.0622468	0.00518242	0.0361781	0.382522	0.386767	0.995137
ENSG00000010256	Ubiquinol-cytochrome-c reductase complex core protein 1, mitochondrial precursor (EC 1.10.2.2) (Core I protein). [Source:Uniprot/SWISSPROT;Acc:P31930]	mitochondrion, mitochondrion, mitochondrial inner membrane, mitochondrial electron transport chain, electron transport, oxidative phosphorylation, transport, ubiquinol-cytochrome-c reductase activity, aerobic respiration, membrane, oxidoreductase activity	NM_003365	chr3	0.982853	1.2645e-298	0.848901	5.03859e-10	1.40097e-06	0.857306	0.037575	0.994263
ENSG00000010270	MLN64 N-terminal domain homolog (STARD3 N-terminal-like protein). [Source:Uniprot/SWISSPROT;Acc:O95772]	membrane, integral to membrane	NM_032016	chr7	0.131527	0.717999	0.00535736	0.0512479	0.0120809	0.0437343	0.00810387	0.236276
ENSG00000010278	CD9 antigen (p24) (Leukocyte antigen MIC3) (Motility-related protein) (MRP-1) (Tetraspanin-29) (Tspan-29). [Source:Uniprot/SWISSPROT;Acc:P21926]	protein binding, plasma membrane, integral to plasma membrane, cell motility, cell adhesion, fusion of sperm to egg plasma membrane, platelet activation, paranodal junction assembly, protein binding, plasma membrane, integral to plasma membrane, cell motility, cell adhesion, fusion of sperm to egg plasma membrane, platelet activation, paranodal junction assembly, protein binding, plasma membrane,…	NM_001769	chr12	0.881918	0.707226	0.270818	0.259265	0.0757867	0.330453	0.827543	0.989891
ENSG00000010282	Glycerol uptake/transporter homolog. [Source:Uniprot/SWISSPROT;Acc:Q9HCP6]	molecular_function, cytoplasm, biological_process, membrane, integral to membrane	NM_020707	chr3	0.609952	0.31282	0.823015	0.865044	0.944233	0.759862	0.0439784	0.589694
ENSG00000010292	Condensin complex subunit 1 (Non-SMC condensin I complex subunit D2) (Chromosome condensation-related SMC-associated protein 1) (Chromosome-associated protein D2) (hCAP-D2) (XCAP-D2 homolog). [Source:Uniprot/SWISSPROT;Acc:Q15021]	condensed chromosome, condensin core heterodimer, cytoplasm, cell cycle, mitosis, mitotic chromosome condensation, histone binding, pronucleus, cell division, condensed chromosome, nucleus, mitosis, chromosome condensation, pronucleus	NM_014865	chr12	0.871216	0.891554	0.577727	0.389578	0.00715356	0.0678807	0.123557	0.974983
ENSG00000010295	HOM-TES-103 protein. [Source:Uniprot/SPTREMBL;Acc:Q7Z5X4]	, structural molecule activity	NM_080730	chr12	0.888364	0.924904	0.284053	0.248855	0.156356	0.611571	0.483954	0.986088
ENSG00000010310	Gastric inhibitory polypeptide receptor precursor (GIP-R) (Glucose- dependent insulinotropic polypeptide receptor). [Source:Uniprot/SWISSPROT;Acc:P48546]	G-protein coupled receptor activity, plasma membrane, generation of precursor metabolites and energy, G-protein coupled receptor protein signaling pathway, adenylate cyclase activation, response to nutrient, integral to membrane, gastric inhibitory peptide receptor activity	NM_000164	chr19	0.991171	0.852651	0.431132	0.231783	0.00760537	0.0320674	0.0115901	0.999961
ENSG00000010318	PHD finger protein 7 (Testis development protein NYD-SP6). [Source:Uniprot/SWISSPROT;Acc:Q9BWX1]	protein binding, nucleus, zinc ion binding, metal ion binding	NM_173341	chr3	0.338804	0.619869	0.332628	0.192266	0.521636	0.471018	0.450643	0.543347
ENSG00000010319	Semaphorin-3G precursor (Semaphorin sem2). [Source:Uniprot/SWISSPROT;Acc:Q9NS98]	receptor activity, multicellular organismal development, membrane	NM_020163	chr3	0.917046	0.669862	0.626684	0.431896	2.632e-07	7.4059e-299	0.747943	0.495433
ENSG00000010322	nischarin [Source:RefSeq_peptide;Acc:NP_009115]	integrin binding, protein binding, cytosol, cell communication, Rac protein signal transduction, actin cytoskeleton organization and biogenesis, negative regulation of cell migration, phosphoinositide binding	NM_007184	chr3	0.686209	0.380678	0.0390777	0.00516128	0.0481497	0.308586	0.0519503	0.795282
ENSG00000010327	Stabilin-1 precursor (FEEL-1 protein) (MS-1 antigen). [Source:Uniprot/SWISSPROT;Acc:Q9NY15]	receptor activity, low-density lipoprotein receptor activity, scavenger receptor activity, protein binding, hyaluronic acid binding, integral to plasma membrane, receptor-mediated endocytosis, inflammatory response, cell adhesion, cell-cell signaling, bacterial binding, protein disulfide oxidoreductase activity, membrane, negative regulation of angiogenesis, defense response to bacterium	NM_015136	chr3	0.140848	5.6439e-307	0.246689	3.90367e-13	3.54138e-08	0.275046	0.00472966	0.124324
ENSG00000010327	Stabilin-1 precursor (FEEL-1 protein) (MS-1 antigen). [Source:Uniprot/SWISSPROT;Acc:Q9NY15]	receptor activity, low-density lipoprotein receptor activity, scavenger receptor activity, protein binding, hyaluronic acid binding, integral to plasma membrane, receptor-mediated endocytosis, inflammatory response, cell adhesion, cell-cell signaling, bacterial binding, protein disulfide oxidoreductase activity, membrane, negative regulation of angiogenesis, defense response to bacterium	NM_022908	chr3	0.887907	1.03393e-08	0.671973	1.89999e-05	2.61735e-05	0.0422275	0.336969	0.942481
ENSG00000010361	fuzzy homolog [Source:RefSeq_peptide;Acc:NP_079405]		NM_025129	chr19	0.578426	0.924567	0.87809	0.858866	0.992402	0.768741	0.198448	0.581563
ENSG00000010379	Sodium- and chloride-dependent GABA transporter 2. [Source:Uniprot/SWISSPROT;Acc:Q9NSD5]	neurotransmitter:sodium symporter activity, integral to plasma membrane, neurotransmitter transport, symporter activity, membrane, neurotransmitter:sodium symporter activity, gamma-aminobutyric acid:sodium symporter activity, integral to plasma membrane, neurotransmitter transport, symporter activity, membrane	NM_016615	chr12	0.495999	0.688502	0.853381	0.904046	0.376122	0.21507	0.073368	0.437292
ENSG00000010404	Iduronate 2-sulfatase precursor (EC 3.1.6.13) (Alpha-L-iduronate sulfate sulfatase) (Idursulfase) [Contains: Iduronate 2-sulfatase 42 kDa chain; Iduronate 2-sulfatase 14 kDa chain]. [Source:Uniprot/SWISSPROT;Acc:P22304]	iduronate-2-sulfatase activity, calcium ion binding, protein binding, lysosome, metabolic process, hydrolase activity, glycosaminoglycan metabolic process, endoplasmic reticulum, metabolic process, sulfuric ester hydrolase activity, metabolic process, sulfuric ester hydrolase activity	NM_000202	chrX	0.53961	0.0251504	0.118178	0.0164236	0.0188679	0.410205	0.00564572	0.689789
ENSG00000010438	Trypsin-3 precursor (EC 3.4.21.4) (Trypsin III) (Brain trypsinogen) (Mesotrypsinogen) (Trypsin IV) (Serine protease 3) (Serine protease 4). [Source:Uniprot/SWISSPROT;Acc:P35030]	trypsin activity, calcium ion binding, protein binding, extracellular space, proteolysis, digestion, peptidase activity, zymogen activation, endothelial cell migration, serine-type endopeptidase activity, proteolysis, peptidase activity	NM_002771	chr9	0.487721	1.62261e-11	0.263992	2.99177e-06	5.30155e-08	0.00058473	0.000261362	0.143518
ENSG00000010626	Leucine-rich repeat-containing protein 23 (Leucine-rich protein B7). [Source:Uniprot/SWISSPROT;Acc:Q53EV4]	molecular_function, protein binding, cellular_component, biological_process, protein binding	NM_201650	chr12	0.678541	0.287349	0.380349	0.515882	0.428351	0.175603	0.316286	0.726529
ENSG00000010671	Tyrosine-protein kinase BTK (EC 2.7.10.2) (Bruton tyrosine kinase) (Agammaglobulinaemia tyrosine kinase) (ATK) (B cell progenitor kinase) (BPK). [Source:Uniprot/SWISSPROT;Acc:Q06187]	protein-tyrosine kinase activity, ATP binding, protein amino acid phosphorylation, intracellular signaling cascade, nucleotide binding, protein-tyrosine kinase activity, protein binding, ATP binding, cytoplasm, protein amino acid phosphorylation, intracellular signaling cascade, I-kappaB kinase/NF-kappaB cascade, mesoderm development, zinc ion binding, induction of apoptosis by extracellular sign…	NM_000061	chrX	0.784343	0.310927	0.297656	0.0558542	0.0123974	0.0492764	0.614157	0.966919
ENSG00000010803	Polycomb protein SCMH1 (Sex comb on midleg homolog 1). [Source:Uniprot/SWISSPROT;Acc:Q96GD3]	, transcription factor activity, protein binding, nucleus, regulation of transcription, DNA-dependent, multicellular organismal development, anatomical structure morphogenesis, gene silencing, negative regulation of transcription, transcriptional repressor activity	NM_001031694	chr1	0.857338	0.638017	0.101295	0.1185	0.0033399	0.0210448	2.741e-06	0.995838
ENSG00000010803	Polycomb protein SCMH1 (Sex comb on midleg homolog 1). [Source:Uniprot/SWISSPROT;Acc:Q96GD3]	, transcription factor activity, protein binding, nucleus, regulation of transcription, DNA-dependent, multicellular organismal development, anatomical structure morphogenesis, gene silencing, negative regulation of transcription, transcriptional repressor activity	NM_012236	chr1	0.0130227	0.0479702	6.03173e-14	1.67626e-13	1.42338e-17	0.00126048	0.000146735	0.0820293
ENSG00000010818	Human immunodeficiency virus type I enhancer-binding protein 2 (HIV- EP2) (MHC-binding protein 2) (MBP-2). [Source:Uniprot/SWISSPROT;Acc:P31629]	DNA binding, intracellular, nucleus, transcription, regulation of transcription, DNA-dependent, zinc ion binding, metal ion binding, DNA binding, intracellular, nucleus, transcription, regulation of transcription, DNA-dependent, zinc ion binding, metal ion binding, DNA binding, intracellular, nucleus, transcription, regulation of transcription, DNA-dependent, zinc ion binding, metal ion binding	NM_006734	chr6	0.601171	0.27458	0.0121693	0.0110618	8.7969e-249	5.2034e-242	0.00498386	0.460456
ENSG00000010932	Dimethylaniline monooxygenase [N-oxide-forming] 1 (EC 1.14.13.8) (Fetal hepatic flavin-containing monooxygenase 1) (FMO 1) (Dimethylaniline oxidase 1). [Source:Uniprot/SWISSPROT;Acc:Q01740]	monooxygenase activity, dimethylaniline monooxygenase (N-oxide-forming) activity, endoplasmic reticulum, microsome, electron transport, membrane, integral to membrane, FAD binding, monooxygenase activity, dimethylaniline monooxygenase (N-oxide-forming) activity, endoplasmic reticulum, microsome, electron transport, membrane, integral to membrane, FAD binding	NM_002021	chr1	0.0540331	0.0849866	7.82343e-08	2.10415e-10	1.73284e-20	2.28456e-07	0.436008	0.958186
ENSG00000011007	Transcription elongation factor B polypeptide 3 (RNA polymerase II transcription factor SIII subunit A1) (SIII p110) (Elongin-A) (EloA) (Elongin 110 kDa subunit). [Source:Uniprot/SWISSPROT;Acc:Q14241]	transcriptional elongation regulator activity, protein binding, nucleus, regulation of transcription from RNA polymerase II promoter, integral to membrane	NM_003198	chr1	0.910529	0.0769164	0.296285	0.19089	0.0930809	0.221332	0.187266	0.95856
ENSG00000011009	Acyl-protein thioesterase 2 (EC 3.1.2.-) (Lysophospholipase II) (LPL- I). [Source:Uniprot/SWISSPROT;Acc:O95372]	lipid metabolic process, fatty acid metabolic process, hydrolase activity	NM_007260	chr1	0.991903	0.813758	0.532702	0.56928	0.662153	0.768049	0.530362	0.998792
ENSG00000011021	Chloride channel protein 6 (ClC-6). [Source:Uniprot/SWISSPROT;Acc:P51797]	voltage-gated chloride channel activity, ion transport, chloride transport, regulation of cell volume, signal transduction, membrane, integral to membrane, chloride ion binding, voltage-gated chloride channel activity, chloride transport, membrane	NM_021737	chr1	0.790926	0.580131	0.320772	0.279468	0.0235009	0.106805	0.00581614	0.963892
ENSG00000011052	Nucleoside diphosphate kinase B (EC 2.7.4.6) (NDK B) (NDP kinase B) (nm23-H2) (C-myc purine-binding transcription factor PUF). [Source:Uniprot/SWISSPROT;Acc:P22392]	nucleotide binding, magnesium ion binding, ruffle, transcription factor activity, nucleoside diphosphate kinase activity, protein binding, ATP binding, nucleus, GTP biosynthetic process, UTP biosynthetic process, CTP biosynthetic process, transcription, regulation of transcription, DNA-dependent, cell cycle, cell adhesion, negative regulation of cell proliferation, nucleotide metabolic process, n…	NM_001018136	chr17	0.079922	0.340893	0.333473	0.413974	0.525369	0.894374	0.531431	0.0900337
ENSG00000011083	Sodium-dependent proline transporter (Solute carrier family 6 member 7). [Source:Uniprot/SWISSPROT;Acc:Q99884]	neurotransmitter:sodium symporter activity, membrane fraction, integral to plasma membrane, neurotransmitter transport, amino acid transport, synaptic transmission, amino acid transporter activity, symporter activity, proline transport, membrane	NM_014228	chr5	0.593208	0.781687	0.223239	0.363027	0.0491297	0.0912167	0.657702	0.869732
ENSG00000011114	BTB/POZ domain-containing protein 7. [Source:Uniprot/SWISSPROT;Acc:Q9P203]	protein binding	NM_001002860	chr14	0.0919209	1.84091e-06	0.32609	0.000286577	0.000578113	0.0124538	4.73284e-08	0.0306348
ENSG00000011143	Meckel syndrome type 1 protein. [Source:Uniprot/SWISSPROT;Acc:Q9NXB0]		NM_017777	chr17	0.691282	0.292633	0.499221	0.312062	0.448588	0.159695	0.984999	0.810558
ENSG00000011198	Abhydrolase domain-containing protein 5. [Source:Uniprot/SWISSPROT;Acc:Q8WTS1]	aminopeptidase activity, protein binding, protein binding, lipid particle, lipid particle, cytosol, cytosol, proteolysis, aromatic compound metabolic process, hydrolase activity	NM_016006	chr3	0.608044	0.434696	0.0259879	0.000411958	9.9791e-08	0.000468421	1.60604e-11	0.797679
ENSG00000011243	A-kinase anchor protein 8-like (AKAP8-like protein) (Neighbor of A- kinase-anchoring protein 95) (Neighbor of AKAP95) (Homologous to AKAP95 protein) (HA95) (Helicase A-binding protein 95) (HAP95). [Source:Uniprot/SWISSPROT;Acc:Q9ULX6]	DNA binding, intracellular, nucleus, chromosome, biological_process, zinc ion binding, DEAD/H-box RNA helicase binding, metal ion binding	NM_014371	chr19	0.742293	5.8665e-283	0.172584	4.9565e-284	3.02928e-19	1.98417e-15	0.0160927	0.526858
ENSG00000011258	mbt domain containing 1 [Source:RefSeq_peptide;Acc:NP_060113]	nucleus, zinc ion binding, regulation of transcription, nucleus, regulation of transcription, nucleus, zinc ion binding, regulation of transcription	NM_016001	chr17	0.61107	0.557424	0.585301	0.459523	0.840535	0.812718	0.202645	0.649046
ENSG00000011258	mbt domain containing 1 [Source:RefSeq_peptide;Acc:NP_060113]	nucleus, zinc ion binding, regulation of transcription, nucleus, regulation of transcription, nucleus, zinc ion binding, regulation of transcription	NM_017643	chr17	0.125891	0.0452682	0.00612025	7.19408e-06	9.22431e-18	6.06258e-15	0.00145295	0.587773
ENSG00000011275	E3 ubiquitin-protein ligase TRIAD3 (EC 6.3.2.-) (Ubiquitin-conjugating enzyme 7-interacting protein 1) (Zinc finger protein inhibiting NF- kappa-B) (Triad domain-containing protein 3). [Source:Uniprot/SWISSPROT;Acc:Q9NWF9]	, protein binding, nucleus, ubiquitin cycle, apoptosis, zinc ion binding, ligase activity, metal ion binding, protein binding, nucleus, ubiquitin cycle, apoptosis, zinc ion binding, ligase activity, metal ion binding	NM_207116	chr7	0.690269	0.765518	0.026617	0.108992	0.507379	0.578794	0.424612	0.88748
ENSG00000011295	Tetratricopeptide repeat protein 19 (TPR repeat protein 19). [Source:Uniprot/SWISSPROT;Acc:Q6DKK2]	binding	NM_017775	chr17	0.605528	0.616366	0.111581	0.197713	0.011589	0.0928068	0.0371223	0.928283
ENSG00000011332	Zinc-finger protein neuro-d4 (D4, zinc and double PHD fingers family 1). [Source:Uniprot/SWISSPROT;Acc:Q92782]	nucleic acid binding, protein binding, intracellular, zinc ion binding, DNA binding, protein binding, nucleus, transcription, regulation of transcription, DNA-dependent, induction of apoptosis, zinc ion binding, metal ion binding	NM_004647	chr19	0.614953	1.5799e-303	0.761577	4.80294e-05	0.00769827	0.172787	0.294466	0.152768
ENSG00000011376	Probable leucyl-tRNA synthetase, mitochondrial precursor (EC 6.1.1.4) (Leucine--tRNA ligase) (LeuRS). [Source:Uniprot/SWISSPROT;Acc:Q15031]	nucleotide binding, leucine-tRNA ligase activity, ATP binding, mitochondrion, leucyl-tRNA aminoacylation, ligase activity	NM_015340	chr3	0.334205	0.0117173	0.162468	0.00163096	0.0470687	0.200762	0.00224847	0.296423
ENSG00000011405	Phosphatidylinositol-4-phosphate 3-kinase C2 domain-containing alpha polypeptide (EC 2.7.1.154) (Phosphoinositide 3-Kinase-C2-alpha) (PtdIns-3-kinase C2 alpha) (PI3K-C2alpha). [Source:Uniprot/SWISSPROT;Acc:O00443]	inositol or phosphatidylinositol kinase activity, protein binding, nucleus, phosphoinositide 3-kinase complex, phosphatidylinositol biosynthetic process, cell communication, phosphatidylinositol 3-kinase activity, phosphatidylinositol 3-kinase activity, transferase activity, phosphatidylinositol-4-phosphate 3-kinase activity, phosphoinositide binding	NM_002645	chr11	0.836544	0.805921	0.0292736	0.0187527	0.213113	0.319893	0.00535871	0.969603
ENSG00000011465	Decorin precursor (Bone proteoglycan II) (PG-S2) (PG40). [Source:Uniprot/SWISSPROT;Acc:P07585]	protein binding, proteinaceous extracellular matrix, organ morphogenesis	NM_001920	chr12	0.529368	0.317178	0.0005213	0.00305483	0.000746993	0.0848844	3.08778e-06	0.812297
ENSG00000011478	glutaminyl-peptide cyclotransferase-like [Source:RefSeq_peptide;Acc:NP_060129]	proteolysis, peptidase activity, transferase activity, proteolysis, peptidase activity	NM_017659	chr19	0.946819	0.177079	0.224088	0.229468	0.035384	0.0381197	0.647185	0.983725
ENSG00000011485	Serine/threonine-protein phosphatase 5 (EC 3.1.3.16) (PP5) (Protein phosphatase T) (PP-T) (PPT). [Source:Uniprot/SWISSPROT;Acc:P53041]	phosphoprotein phosphatase activity, protein serine/threonine phosphatase activity, signal transducer activity, binding, iron ion binding, protein binding, protein binding, nucleus, cytoplasm, cytosol, cytosol, transcription, protein amino acid dephosphorylation, mitosis, hydrolase activity, manganese ion binding, positive regulation of I-kappaB kinase/NF-kappaB cascade, metal ion binding	NM_006247	chr19	0.0517815	0.557699	0.104397	0.126716	0.0101926	0.0173504	0.460061	0.00664167
ENSG00000011566	Mitogen-activated protein kinase kinase kinase kinase 3 (EC 2.7.11.1) (MAPK/ERK kinase kinase kinase 3) (MEK kinase kinase 3) (MEKKK 3) (Germinal center kinase-related protein kinase) (GLK). [Source:Uniprot/SWISSPROT;Acc:Q8IVH8]	nucleotide binding, protein serine/threonine kinase activity, small GTPase regulator activity, ATP binding, protein amino acid phosphorylation, response to stress, protein kinase cascade, JNK cascade, transferase activity, nucleotide binding, protein serine/threonine kinase activity, small GTPase regulator activity, ATP binding, protein amino acid phosphorylation, response to stress, protein kina…	NM_003618	chr2	0.886275	0.778481	0.204528	0.0901966	0.00278103	0.15585	0.00944519	0.98017
ENSG00000011590	Zinc finger and BTB domain-containing protein 32 (Fanconi anemia zinc finger protein) (Testis zinc finger protein) (FANCC-interacting protein). [Source:Uniprot/SWISSPROT;Acc:Q9Y2Y4]	negative regulation of transcription from RNA polymerase II promoter, nuclear chromosome, regulation of cytokine production, DNA binding, specific RNA polymerase II transcription factor activity, transcription corepressor activity, protein binding, intracellular, nucleus, transcription, regulation of transcription, DNA-dependent, zinc ion binding, hemopoiesis, T cell proliferation, metal ion bind…	NM_014383	chr19	0.449691	0.737453	0.160014	0.0990309	0.156711	0.699569	0.761203	0.587618
ENSG00000011677	Gamma-aminobutyric-acid receptor subunit alpha-3 precursor (GABA(A) receptor subunit alpha-3). [Source:Uniprot/SWISSPROT;Acc:P34903]	GABA-A receptor activity, ion channel activity, extracellular ligand-gated ion channel activity, chloride channel activity, integral to plasma membrane, ion transport, chloride transport, gamma-aminobutyric acid signaling pathway, benzodiazepine receptor activity, chloride ion binding, postsynaptic membrane, GABA-A receptor activity, ion channel activity, extracellular ligand-gated ion channel ac…	NM_000808	chrX	0.46909	0.000694247	0.0333719	0.0182202	0.0017744	0.00514612	0.0510816	0.0545877
ENSG00000012048	Breast cancer type 1 susceptibility protein (RING finger protein 53). [Source:Uniprot/SWISSPROT;Acc:P38398]	cell cycle checkpoint, ubiquitin ligase complex, condensed chromosome, molecular_function, DNA binding, damaged DNA binding, transcription coactivator activity, ubiquitin-protein ligase activity, protein binding, cellular_component, intracellular, nucleus, cytoplasm, DNA replication, DNA repair, regulation of transcription from RNA polymerase II promoter, regulation of transcription from RNA poly…	NM_007305	chr17	0.226926	0.871995	0.191786	0.0937158	0.0729846	0.0637688	0.872319	0.14365
ENSG00000012061	DNA excision repair protein ERCC-1. [Source:Uniprot/SWISSPROT;Acc:P07992]	nucleotide-excision repair complex, damaged DNA binding, endonuclease activity, intracellular, nucleus, nucleotide-excision repair, hydrolase activity, sequence-specific DNA binding, damaged DNA binding, endonuclease activity, intracellular, nucleus, DNA repair, hydrolase activity, sequence-specific DNA binding, damaged DNA binding, endonuclease activity, intracellular, nucleus, DNA repair, hydro…	NM_001983	chr19	0.491214	0.71588	0.754657	0.58861	0.778103	0.656314	0.831799	0.51503
ENSG00000012171	Semaphorin-3B precursor (Semaphorin V) (Sema V) (Sema A(V)). [Source:Uniprot/SWISSPROT;Acc:Q13214]	receptor activity, endoplasmic reticulum, cell-cell signaling, multicellular organismal development, axon guidance, membrane	NM_004636	chr3	0.719639	0.938845	0.649696	0.649606	0.508385	0.498316	0.155096	0.830509
ENSG00000012174	Membrane-bound transcription factor site-2 protease (EC 3.4.24.85) (S2P endopeptidase) (Site-2 protease) (Sterol-regulatory element- binding proteins intramembrane protease). [Source:Uniprot/SWISSPROT;Acc:O43462]	metalloendopeptidase activity, protein binding, proteolysis, lipid metabolic process, steroid metabolic process, cholesterol metabolic process, zinc ion binding, membrane, integral to membrane, metal ion binding, metalloendopeptidase activity, protein binding, proteolysis, lipid metabolic process, steroid metabolic process, cholesterol metabolic process, zinc ion binding, membrane, integral to me…	NM_015884	chrX	0.548155	0.000263265	0.268013	0.000852746	0.000809255	0.218406	0.0133473	0.717272
ENSG00000012211	LIM domain only protein 6 (Triple LIM domain protein 6). [Source:Uniprot/SWISSPROT;Acc:O43900]	molecular_function, cellular_component, biological_process, zinc ion binding, metal ion binding	NM_006150	chrX	0.307689	0.54286	0.584416	0.420648	0.218343	0.620568	0.425495	0.1636
ENSG00000012232	Exostosin-like 3 (EC 2.4.1.223) (Glucuronyl-galactosyl-proteoglycan 4- alpha-N-acetylglucosaminyltransferase) (Putative tumor suppressor protein EXTL3) (Multiple exostosis-like protein 3) (Hereditary multiple exostoses gene isolog) (EXT-related protein 1) [Source:Uniprot/SWISSPROT;Acc:O43909]	glucuronyl-galactosyl-proteoglycan 4-alpha-N-acetylglucosaminyltransferase activity, endoplasmic reticulum, membrane, integral to membrane, transferase activity, transferring glycosyl groups, manganese ion binding, metal ion binding	NM_001440	chr8	0.444278	0.426542	0.0533747	0.107687	0.536799	0.521437	0.216201	0.297277
ENSG00000012504	Bile acid receptor (Farnesoid X-activated receptor) (Farnesol receptor HRR-1) (Retinoid X receptor-interacting protein 14) (RXR-interacting protein 14). [Source:Uniprot/SWISSPROT;Acc:Q96RI1]	, transcription factor activity, steroid hormone receptor activity, transcription coactivator activity, transcription corepressor activity, protein binding, nucleus, transcription, regulation of transcription, DNA-dependent, signal transduction, bile acid metabolic process, bile acid metabolic process, zinc ion binding, sequence-specific DNA binding, metal ion binding	NM_174942	chr12	0.391008	0.888535	1.05756e-05	2.71909e-05	1.77948e-22	1.1965e-304	1.95387e-05	0.70483
ENSG00000012504	Bile acid receptor (Farnesoid X-activated receptor) (Farnesol receptor HRR-1) (Retinoid X receptor-interacting protein 14) (RXR-interacting protein 14). [Source:Uniprot/SWISSPROT;Acc:Q96RI1]	, transcription factor activity, steroid hormone receptor activity, transcription coactivator activity, transcription corepressor activity, protein binding, nucleus, transcription, regulation of transcription, DNA-dependent, signal transduction, bile acid metabolic process, bile acid metabolic process, zinc ion binding, sequence-specific DNA binding, metal ion binding	NM_005123	chr12	0.866469	0.701048	0.300001	0.231659	0.00845448	0.0219575	0.00138398	0.835869
ENSG00000012779	Arachidonate 5-lipoxygenase (EC 1.13.11.34) (5-lipoxygenase) (5-LO). [Source:Uniprot/SWISSPROT;Acc:P09917]	arachidonate 5-lipoxygenase activity, iron ion binding, calcium ion binding, protein binding, nucleus, nucleus, cytoplasm, cytoplasm, electron transport, leukotriene metabolic process, leukotriene metabolic process, inflammatory response, inflammatory response, lipoxygenase activity, oxidoreductase activity, leukotriene biosynthetic process	NM_000698	chr10	0.771658	8.12483e-08	0.607379	0.000250857	0.0492743	0.979234	0.0423763	0.884248
ENSG00000012817	Jumonji/ARID domain-containing protein 1D (Protein SmcY) (Histocompatibility Y antigen) (H-Y). [Source:Uniprot/SWISSPROT;Acc:Q9BY66]	molecular_function, DNA binding, protein binding, cellular_component, intracellular, nucleus, spermatogenesis, zinc ion binding, metal ion binding, molecular_function, DNA binding, protein binding, cellular_component, intracellular, nucleus, spermatogenesis, zinc ion binding, metal ion binding	NM_004653	chrY	0.29705	0.0506685	1.22762e-09	4.1647e-12	2.14864e-12	0.293363	0.00697289	0.712578
ENSG00000012822	coiled-coil transcriptional coactivator [Source:RefSeq_peptide;Acc:NP_065949]	transcription coactivator activity, protein binding, nucleus, transcription, signal transduction, steroid hormone receptor signaling pathway, nuclear chromatin, chromatin binding, transcription coactivator activity, protein binding, transcription, signal transduction, steroid hormone receptor signaling pathway, positive regulation of transcription from RNA polymerase II promoter	NM_020898	chr12	0.234065	0.0015597	0.0815863	0.00387576	0.0749961	0.510795	2.11353e-05	0.182245
ENSG00000012963	Uncharacterized protein C14orf130. [Source:Uniprot/SWISSPROT;Acc:Q8N806]	ubiquitin-protein ligase activity, protein binding, ubiquitin cycle, zinc ion binding, metal ion binding	NM_175748	chr14	0.248405	0.249293	0.0164265	0.00125624	9.69146e-08	8.72931e-05	0.367169	0.786918
ENSG00000012963	Uncharacterized protein C14orf130. [Source:Uniprot/SWISSPROT;Acc:Q8N806]	ubiquitin-protein ligase activity, protein binding, ubiquitin cycle, zinc ion binding, metal ion binding	NM_018108	chr14	0.317648	0.126127	0.144565	0.0235081	0.336972	0.871834	0.096263	0.376904
ENSG00000012983	Mitogen-activated protein kinase kinase kinase kinase 5 (EC 2.7.11.1) (MAPK/ERK kinase kinase kinase 5) (MEK kinase kinase 5) (MEKKK 5) (Kinase homologous to SPS1/STE20) (KHS). [Source:Uniprot/SWISSPROT;Acc:Q9Y4K4]	nucleotide binding, protein serine/threonine kinase activity, small GTPase regulator activity, protein binding, ATP binding, cytoplasm, protein amino acid phosphorylation, response to stress, protein kinase cascade, activation of JNK activity, transferase activity	NM_198794	chr14	0.888109	0.699662	0.116521	0.0909516	0.00531183	0.0403086	0.0689907	0.930773
ENSG00000013275	26S protease regulatory subunit 6B (Proteasome 26S subunit ATPase 4) (MIP224) (MB67-interacting protein) (TAT-binding protein 7) (TBP-7). [Source:Uniprot/SWISSPROT;Acc:P43686]	nucleotide binding, proteasome complex (sensu Eukaryota), ATP binding, nucleus, cytoplasm, cytosol, proteolysis, hydrolase activity, ATPase activity, nucleoside-triphosphatase activity, protein catabolic process	NM_153001	chr19	0.0783148	5.66141e-07	0.0497606	3.14232e-05	0.000389037	0.360196	0.580717	0.226746
ENSG00000013288	Epididymis-specific alpha-mannosidase precursor (EC 3.2.1.24) (Mannosidase alpha class 2B member 2). [Source:Uniprot/SWISSPROT;Acc:Q9Y2E5]	alpha-mannosidase activity, carbohydrate metabolic process, mannose metabolic process, metabolic process, hydrolase activity, acting on glycosyl bonds	NM_015274	chr4	0.9462	0.2602	0.52833	0.634287	0.59608	0.306841	0.388802	0.977974
ENSG00000013297	Claudin-11 (Oligodendrocyte-specific protein). [Source:Uniprot/SWISSPROT;Acc:O75508]	structural molecule activity, protein binding, tight junction, cell adhesion, cell adhesion, spermatogenesis, spermatogenesis, axon ensheathment, axon ensheathment, membrane, integral to membrane, calcium-independent cell-cell adhesion, identical protein binding	NM_005602	chr3	0.441705	0.0401123	0.554132	0.144462	0.300799	0.177754	0.664812	0.655693
ENSG00000013306	Solute carrier family 25 member 39. [Source:Uniprot/SWISSPROT;Acc:Q9BZJ4]	binding, mitochondrial inner membrane, transport, membrane, integral to membrane, binding, mitochondrion, mitochondrial inner membrane, transport, membrane, integral to membrane	NM_016016	chr17	0.924498	0.844946	0.585409	0.41208	0.745967	0.683705	0.0563183	0.921728
ENSG00000013374	NEDD8 ultimate buster 1 (Negative regulator of ubiquitin-like proteins 1) (Renal carcinoma antigen NY-REN-18). [Source:Uniprot/SWISSPROT;Acc:Q9Y5A7]	molecular_function, cellular_component, nucleus, biological_process	NM_016118	chr7	0.612795	7.95776e-07	0.177281	0.000425706	0.00177769	0.567526	0.153895	0.694811
ENSG00000013375	Phosphoacetylglucosamine mutase (EC 5.4.2.3) (PAGM) (Acetylglucosamine phosphomutase) (N-acetylglucosamine-phosphate mutase) (Phosphoglucomutase 3). [Source:Uniprot/SWISSPROT;Acc:O95394]	, magnesium ion binding, phosphoacetylglucosamine mutase activity, phosphoglucomutase activity, phosphoglucomutase activity, cellular_component, carbohydrate metabolic process, glucosamine metabolic process, isomerase activity, glucose 1-phosphate metabolic process, glucose 1-phosphate metabolic process	NM_015599	chr6	0.826383	0.554383	0.184782	0.0802339	1.81746e-05	0.00226313	0.297493	0.995338
ENSG00000013392	RWD domain-containing protein 2. [Source:Uniprot/SWISSPROT;Acc:Q9UIY3]		NM_033411	chr6	0.871684	0.75515	0.273794	0.144958	0.0684624	0.330053	0.512237	0.994563
ENSG00000013441	Dual specificity protein kinase CLK1 (EC 2.7.12.1) (CDC-like kinase 1). [Source:Uniprot/SWISSPROT;Acc:P49759]	regulation of progression through cell cycle, nucleotide binding, protein serine/threonine kinase activity, non-membrane spanning protein tyrosine kinase activity, ATP binding, nucleus, cell proliferation, transferase activity, peptidyl-serine phosphorylation, peptidyl-threonine phosphorylation, peptidyl-tyrosine phosphorylation, protein amino acid autophosphorylation	NM_004071	chr2	9.1856e-289	0.539051	0	0	0	0.112161	0.000845176	5.9306e-289
ENSG00000013503	DNA-directed RNA polymerase III subunit 127.6 kDa polypeptide (EC 2.7.7.6) (RNA polymerase III subunit 2) (RPC2). [Source:Uniprot/SWISSPROT;Acc:Q9NW08]	DNA binding, DNA-directed RNA polymerase activity, nucleus, transcription, zinc ion binding, transferase activity, metal ion binding	NM_018082	chr12	0.89775	0.522366	0.310958	0.106968	1.94486e-06	3.61974e-09	0.000655163	0.995368
ENSG00000013523	Protein angel homolog 1. [Source:Uniprot/SWISSPROT;Acc:Q9UNK9]		NM_015305	chr14	0.732549	0.975795	0.725093	0.622582	0.614609	0.163699	0.0601526	0.758548
ENSG00000013561	E3 ubiquitin-protein ligase RNF14 (EC 6.3.2.-) (RING finger protein 14) (Androgen receptor-associated protein 54) (Triad2 protein) (HFB30). [Source:Uniprot/SWISSPROT;Acc:Q9UBS8]	transcription coactivator activity, protein binding, nucleus, cytoplasm, transcription, regulation of transcription from RNA polymerase II promoter, protein modification, ubiquitin cycle, signal transduction, zinc ion binding, ligase activity, small conjugating protein ligase activity, androgen receptor signaling pathway, positive regulation of transcription, DNA-dependent, metal ion binding, and…	NM_183399	chr5	0.485797	0.0269485	0.976893	0.338008	0.027115	0.123995	9.95532e-05	0.24241
ENSG00000013563	Deoxyribonuclease I-like 1 precursor (EC 3.1.21.-) (DNase I-like 1) (Muscle-specific DNase I-like) (DNase X) (XIB). [Source:Uniprot/SWISSPROT;Acc:P49184]	DNA binding, endonuclease activity, deoxyribonuclease activity, endoplasmic reticulum, DNA catabolic process, hydrolase activity, DNA binding, endonuclease activity, deoxyribonuclease activity, endoplasmic reticulum, DNA catabolic process, hydrolase activity, DNA binding, endonuclease activity, deoxyribonuclease activity, endoplasmic reticulum, DNA catabolic process, hydrolase activity, DNA bindi…	NM_181314	chrX	0.976247	0.711762	0.179211	0.136814	0.205246	0.832392	0.502153	0.998201
ENSG00000013583	Heme-binding protein 1 (p22HBP). [Source:Uniprot/SWISSPROT;Acc:Q9NRV9]	binding, cytoplasm, cytoplasm, mitochondrion, mitochondrion, cytosol, cytosol, circadian rhythm, heme binding, heme binding	NM_015987	chr12	0.0727524	0.000599341	0.000135918	4.47204e-08	1.49311e-17	1.27422e-08	0.00014186	0.680003
ENSG00000013725	T-cell differentiation antigen CD6 precursor (T12) (TP120). [Source:Uniprot/SWISSPROT;Acc:P30203]	scavenger receptor activity, protein binding, integral to plasma membrane, immune response, cell adhesion, cell surface, membrane, protein binding	NM_006725	chr11	0.640177	0.521567	0.206263	0.153731	0.587723	0.645494	0.708108	0.707886
ENSG00000013810	Transforming acidic coiled-coil-containing protein 3 (ERIC-1). [Source:Uniprot/SWISSPROT;Acc:Q9Y6A5]	, regulation of progression through cell cycle, cytoplasm, response to stress, hemopoiesis, cytoplasmic sequestering of transcription factor	NM_006342	chr4	0.648689	0.679176	0.186752	0.563036	0.000510854	9.31722e-05	0.773496	0.65044
ENSG00000014138	DNA polymerase subunit alpha B (DNA polymerase alpha 70 kDa subunit). [Source:Uniprot/SWISSPROT;Acc:Q14181]	protein import into nucleus, translocation, protein import into nucleus, translocation, molecular_function, DNA binding, DNA-directed DNA polymerase activity, protein binding, protein binding, nucleus, nucleus, alpha DNA polymerase:primase complex, alpha DNA polymerase:primase complex, DNA replication, DNA replication, protein heterodimerization activity, protein heterodimerization activity	NM_002689	chr11	0.956923	0.53771	0.578882	0.248354	0.0888867	0.231948	0.138731	0.973704
ENSG00000014164	Zinc finger CCCH domain-containing protein 3. [Source:Uniprot/SWISSPROT;Acc:Q8IXZ2]	nucleic acid binding, zinc ion binding, metal ion binding	NM_015117	chr8	0.000935071	0.201327	0.0126761	0.00777833	0.000294753	7.15686e-05	0.0203438	0.0136349
ENSG00000014216	Calpain-1 catalytic subunit (EC 3.4.22.52) (Calpain-1 large subunit) (Calcium-activated neutral proteinase 1) (CANP 1) (Calpain mu-type) (muCANP) (Micromolar-calpain). [Source:Uniprot/SWISSPROT;Acc:P07384]	calpain activity, calcium ion binding, intracellular, proteolysis, positive regulation of cell proliferation	NM_005186	chr11	0.910282	0.498865	0.064808	0.0183615	0.356982	0.588866	0.220852	0.868997
ENSG00000014257	Prostatic acid phosphatase precursor (EC 3.1.3.2). [Source:Uniprot/SWISSPROT;Acc:P15309]	acid phosphatase activity, regulation of progression through cell cycle, acid phosphatase activity, protein tyrosine phosphatase activity, extracellular region, hydrolase activity	NM_015268	chr3	0.445809	0.947876	0.000479969	0.000292278	1.59193e-06	0.0027405	0.280885	0.969296
ENSG00000014641	Malate dehydrogenase, cytoplasmic (EC 1.1.1.37) (Cytosolic malate dehydrogenase). [Source:Uniprot/SWISSPROT;Acc:P40925]	L-lactate dehydrogenase activity, malic enzyme activity, cytosol, glycolysis, tricarboxylic acid cycle, malate metabolic process, oxidoreductase activity, L-malate dehydrogenase activity	NM_005917	chr2	0.0132793	0.0184643	5.38593e-07	6.35653e-09	8.28431e-24	4.64498e-16	1.67306e-06	0.146353
ENSG00000014824	solute carrier family 30 (zinc transporter), member 9 [Source:RefSeq_peptide;Acc:NP_006336]	transcription factor activity, nucleus, cytoskeleton, cation transport, biological_process, cation transporter activity, membrane, transcription factor activity, nucleus, cytoskeleton, cation transport, biological_process, cation transporter activity, membrane	NM_006345	chr4	0.205103	0.100009	1.87876e-06	4.23001e-06	1.44124e-13	7.53085e-06	0.0446814	0.598491
ENSG00000014914	myotubularin related protein 11 [Source:RefSeq_peptide;Acc:NP_870988]	, inositol or phosphatidylinositol phosphatase activity, phospholipid dephosphorylation, inositol or phosphatidylinositol phosphatase activity, phospholipid dephosphorylation, inositol or phosphatidylinositol phosphatase activity, phospholipid dephosphorylation	NM_181873	chr1	0.78014	0.324448	0.00497441	0.000874845	8.97952e-05	0.0919232	0.629677	0.942802
ENSG00000014919	Cytochrome c oxidase assembly protein COX15 homolog. [Source:Uniprot/SWISSPROT;Acc:Q7KZN9]	protein complex assembly, membrane, cytochrome-c oxidase activity, mitochondrial inner membrane, mitochondrial electron transport chain, mitochondrial electron transport, cytochrome c to oxygen, protein complex assembly, heme a biosynthetic process, respiratory gaseous exchange, cytochrome c oxidase complex assembly, membrane, integral to membrane, mitochondrial part, cellular respiration	NM_078470	chr10	0.466604	0.152442	0.0673613	0.0631841	0.0927857	0.299048	0.54857	0.577786
ENSG00000014919	Cytochrome c oxidase assembly protein COX15 homolog. [Source:Uniprot/SWISSPROT;Acc:Q7KZN9]	protein complex assembly, membrane, cytochrome-c oxidase activity, mitochondrial inner membrane, mitochondrial electron transport chain, mitochondrial electron transport, cytochrome c to oxygen, protein complex assembly, heme a biosynthetic process, respiratory gaseous exchange, cytochrome c oxidase complex assembly, membrane, integral to membrane, mitochondrial part, cellular respiration	NM_015960	chr10	0.444368	0.39049	0.532941	0.437583	0.251429	0.190283	0.37458	0.259066
ENSG00000015133	KIAA1509 (KIAA1509), mRNA [Source:RefSeq_dna;Acc:NM_001080414]		NM_001080414	chr14	0.973964	0.930339	0.142166	0.127062	0.52991	0.702314	0.0339205	0.990176
ENSG00000015171	Zinc finger MYND domain-containing protein 11 (Adenovirus 5 E1A- binding protein) (BS69 protein). [Source:Uniprot/SWISSPROT;Acc:Q15326]	negative regulation of transcription from RNA polymerase II promoter, DNA binding, protein binding, nucleus, transcription, regulation of transcription, DNA-dependent, cell cycle, zinc ion binding, cell proliferation, negative regulation of progression through cell cycle, metal ion binding, zinc ion binding, zinc ion binding, protein binding, zinc ion binding, negative regulation of transcription…	NM_006624	chr10	0.805807	0.3301	0.418941	0.134799	0.0251778	0.0357774	1.54228e-05	0.506868
ENSG00000015285	Wiskott-Aldrich syndrome protein (WASp). [Source:Uniprot/SWISSPROT;Acc:P42768]	small GTPase regulator activity, protein complex assembly, defense response, immune response, blood coagulation, actin polymerization and/or depolymerization, actin polymerization and/or depolymerization, epidermis development, vesicle membrane, actin cytoskeleton, endosome transport, actin filament polymerization, actin filament-based movement, T cell activation, identical protein binding, ident…	NM_000377	chrX	0.947588	0.367305	0.127903	0.0237073	0.00530788	0.0785854	0.0073336	0.904645
ENSG00000015413	Dipeptidase 1 precursor (EC 3.4.13.19) (Microsomal dipeptidase) (Renal dipeptidase) (hRDP) (Dehydropeptidase-I). [Source:Uniprot/SWISSPROT;Acc:P16444]	membrane dipeptidase activity, endoplasmic reticulum, microsome, proteolysis, metallopeptidase activity, dipeptidyl-peptidase activity, zinc ion binding, membrane, metal ion binding, GPI anchor binding	NM_004413	chr16	0.727719	4.47626e-13	0.03816	2.49452e-07	5.50526e-05	0.290864	0.44135	0.74934
ENSG00000015475	BH3-interacting domain death agonist (BID) (p22 BID) [Contains: BH3- interacting domain death agonist p15 (p15 BID); BH3-interacting domain death agonist p13 (p13 BID); BH3-interacting domain death agonist p11 (p11 BID)]. [Source:Uniprot/SWISSPROT;Acc:P55957]	release of cytochrome c from mitochondria, death receptor binding, protein binding, membrane fraction, cytoplasm, mitochondrion, cytosol, induction of apoptosis via death domain receptors, positive regulation of apoptosis, neuron apoptosis, release of cytochrome c from mitochondria, death receptor binding, protein binding, membrane fraction, cytoplasm, mitochondrion, cytosol, induction of apoptos…	NM_197967	chr22	0.915007	0.567586	0.00337021	0.00173856	0.000107826	0.0232355	0.549008	0.980342
ENSG00000015520	Niemann-Pick C1-like protein 1 precursor. [Source:Uniprot/SWISSPROT;Acc:Q9UHC9]	lipid metabolic process, cholesterol biosynthetic process, hedgehog receptor activity, steroid metabolic process, membrane, integral to membrane, cholesterol absorption, cholesterol transport, lipoprotein metabolic process, cholesterol homeostasis, cholesterol homeostasis	NM_013389	chr7	0.895282	0.931341	0.220839	0.159395	1.54864e-07	1.21572e-07	0.0194379	0.871967
ENSG00000015532	Xylosyltransferase 2 (EC 2.4.2.26) (Xylosyltransferase II) (XylT-II) (XT-II) (Peptide O-xylosyltransferase 1). [Source:Uniprot/SWISSPROT;Acc:Q9H1B5]	cellular_component, endoplasmic reticulum, glycosaminoglycan biosynthetic process, acetylglucosaminyltransferase activity, membrane, integral to membrane, transferase activity, transferring glycosyl groups, protein xylosyltransferase activity	NM_022167	chr17	0.569897	0.736222	0.244599	0.255961	0.343065	0.618028	0.61309	0.732851
ENSG00000015592	Stathmin-4 (Stathmin-like protein B3) (RB3). [Source:Uniprot/SWISSPROT;Acc:Q9H169]	, intracellular signaling cascade	NM_030795	chr8	0.815769	7.83531e-07	0.00668646	3.22756e-07	1.54624e-05	0.0199815	0.0252892	0.508285
ENSG00000015676	NudC domain-containing protein 3. [Source:Uniprot/SWISSPROT;Acc:Q8IVD9]		NM_015332	chr7	0.371311	6.26724e-07	0.419626	5.44542e-05	0.00095658	0.137646	0.171841	0.77923
ENSG00000016391	Choline dehydrogenase, mitochondrial precursor (EC 1.1.99.1) (CHD) (CDH). [Source:Uniprot/SWISSPROT;Acc:Q8NE62]	mitochondrion, mitochondrial inner membrane, mitochondrial inner membrane, alcohol metabolic process, electron transport, choline dehydrogenase activity, FAD binding	NM_018397	chr3	0.862412	0.419062	0.807624	0.598474	0.693382	0.704373	0.349637	0.961339
ENSG00000016402	Interleukin-20 receptor alpha chain precursor (IL-20R-alpha) (IL-20R1) (Cytokine receptor family 2 member 8) (Cytokine receptor class-II member 8) (CRF2-8) (ZcytoR7). [Source:Uniprot/SWISSPROT;Acc:Q9UHF4]	receptor activity, blood coagulation, membrane, integral to membrane	NM_014432	chr6	0.43908	0.350125	0.265351	0.253915	0.13227	0.1501	0.563763	0.393092
ENSG00000016490	chloride channel, calcium activated, family member 1 precursor [Source:RefSeq_peptide;Acc:NP_001276]	chloride channel activity, integral to plasma membrane, transport, integral to membrane, secretory granule	NM_001285	chr1	0.607633	0.0668426	0.0593517	0.20351	0.475889	0.186678	0.111963	0.813385
ENSG00000016602	calcium activated chloride channel 4 [Source:RefSeq_peptide;Acc:NP_036260]	chloride channel activity, integral to plasma membrane, transport	NM_012128	chr1	0.611202	0.848871	0.0150269	0.0232352	0.0549383	0.138308	0.189885	0.778456
ENSG00000016864	glycosyltransferase 8 domain containing 1 [Source:RefSeq_peptide;Acc:NP_690909]	carbohydrate biosynthetic process, transferase activity, transferring hexosyl groups, carbohydrate biosynthetic process, transferase activity, transferring hexosyl groups, carbohydrate biosynthetic process, transferase activity, transferring hexosyl groups	NM_018446	chr3	0.832381	0.5172	0.745715	0.384728	0.424789	0.512063	0.153119	0.918153
ENSG00000016864	glycosyltransferase 8 domain containing 1 [Source:RefSeq_peptide;Acc:NP_690909]	carbohydrate biosynthetic process, transferase activity, transferring hexosyl groups, carbohydrate biosynthetic process, transferase activity, transferring hexosyl groups, carbohydrate biosynthetic process, transferase activity, transferring hexosyl groups	NM_014041	chr3	0.929989	0.772449	0.248209	0.22926	0.37218	0.682924	0.927731	0.982773
ENSG00000017427	Insulin-like growth factor IA precursor (IGF-IA) (Somatomedin C) (Mechano growth factor) (MGF). [Source:Uniprot/SWISSPROT;Acc:P01343]	skeletal development, insulin-like growth factor receptor binding, hormone activity, extracellular region, DNA replication, cell motility, signal transduction, Ras protein signal transduction, muscle development, sensory perception of sound, growth factor activity, positive regulation of cell proliferation, glycolate metabolic process, prothoracicotrophic hormone activity, skeletal development, i…	NM_000618	chr12	0.456629	0.473928	0.000208915	0.000164322	5.94978e-10	2.17774e-05	3.61591e-05	0.196524
ENSG00000017483	amino acid transport system N2 [Source:RefSeq_peptide;Acc:NP_277053]		NM_033518	chrX	0.798551	1.39455e-05	0.179561	0.000791503	0.0106558	0.000989357	0.0427818	0.961076
ENSG00000017797	RalA-binding protein 1 (RalBP1) (Ral-interacting protein 1) (76 kDa Ral-interacting protein) (Dinitrophenyl S-glutathione ATPase) (DNP-SG ATPase). [Source:Uniprot/SWISSPROT;Acc:Q15311]	GTPase activator activity, protein binding, intracellular, transport, chemotaxis, signal transduction, small GTPase mediated signal transduction, membrane, ATPase activity, Ral GTPase binding, Rac GTPase activator activity, regulation of GTPase activity, positive regulation of Cdc42 GTPase activity, ATPase activity, coupled to movement of substances, Rac GTPase binding, intracellular, signal tran…	NM_006788	chr18	0.713053	0.5727	0.125099	0.208306	0.0197523	0.0298981	0.111887	0.834027
ENSG00000018189	Protein RUFY3 (Rap2-interacting protein x) (RIPx). [Source:Uniprot/SWISSPROT;Acc:Q7L099]	, protein binding	NM_001037442	chr4	0.141682	0.456518	0.35982	0.32991	0.329209	0.640157	0.516738	0.26055
ENSG00000018189	Protein RUFY3 (Rap2-interacting protein x) (RIPx). [Source:Uniprot/SWISSPROT;Acc:Q7L099]	, protein binding	NM_014961	chr4	0.718307	0.627505	0.0240722	0.00711166	0.00101053	0.0216267	0.636032	0.987476
ENSG00000018280	Natural resistance-associated macrophage protein 1 (NRAMP 1). [Source:Uniprot/SWISSPROT;Acc:P49279]	transporter activity, iron ion binding, membrane fraction, integral to plasma membrane, transport, ion transport, iron ion transport, response to bacterium, membrane, transporter activity, transport, membrane	NM_000578	chr2	0.95473	0.932926	0.363344	0.538083	0.316654	0.305257	0.191002	0.985587
ENSG00000018408	WW domain-containing transcription regulator protein 1 (Transcriptional coactivator with PDZ-binding motif). [Source:Uniprot/SWISSPROT;Acc:Q9GZV5]	negative regulation of transcription from RNA polymerase II promoter, negative regulation of transcription from RNA polymerase II promoter, osteoblast differentiation, osteoblast differentiation, transcription coactivator activity, transcription coactivator activity, transcription corepressor activity, transcription corepressor activity, protein binding, protein binding, nucleus, nucleus, transcr…	NM_016094	chr3	0.902324	0.617702	0.253554	0.119234	0.000336422	0.0005481	0.0858892	0.571371
ENSG00000018610	chromosome X open reading frame 56 (CXorf56), mRNA [Source:RefSeq_dna;Acc:NM_022101]		NM_022101	chrX	0.822135	0.395994	0.817615	0.643965	0.64938	0.270511	0.825849	0.86624
ENSG00000018625	Sodium/potassium-transporting ATPase alpha-2 chain precursor (EC 3.6.3.9) (Sodium pump 2) (Na(+)/K(+) ATPase 2). [Source:Uniprot/SWISSPROT;Acc:P50993]	nucleotide binding, magnesium ion binding, neurotransmitter uptake, cardiac inotropy, neurological control of breathing, sodium:potassium-exchanging ATPase activity, protein binding, ATP binding, cytoplasm, microsome, sodium:potassium-exchanging ATPase complex, transport, potassium ion transport, sodium ion transport, regulation of smooth muscle contraction, metabolic process, blood pressure regu…	NM_000702	chr1	0.992748	0.0668449	0.775781	0.581831	0.264214	0.201524	0.633563	0.994033
ENSG00000018699	tetratricopeptide repeat domain 27 [Source:RefSeq_peptide;Acc:NP_060205]	, binding, binding	NM_017735	chr2	0.449728	0.693764	0.0496399	0.0229766	0.00651474	0.101156	0.233142	0.814843
ENSG00000018869	Zinc finger protein 582. [Source:Uniprot/SWISSPROT;Acc:Q96NG8]	DNA binding, intracellular, nucleus, transcription, regulation of transcription, DNA-dependent, zinc ion binding, metal ion binding	NM_144690	chr19	0.562797	0.351325	0.129153	0.0719264	0.851304	0.127217	7.07085e-06	0.536743
ENSG00000019102	V-set and immunoglobulin domain-containing protein 2 precursor (CT- like protein) (Cortical thymocyte-like protein). [Source:Uniprot/SWISSPROT;Acc:Q96IQ7]	antigen binding, membrane fraction, integral to plasma membrane, membrane	NM_014312	chr11	0.455392	0.441331	0.153743	0.204876	0.355597	0.481465	0.460403	0.265235
ENSG00000019144	Pleckstrin homology-like domain family B member 1 (Protein LL5-alpha). [Source:Uniprot/SWISSPROT;Acc:Q86UU1]		NM_015157	chr11	0.89705	0.533555	0.0454077	0.011806	0.00779498	0.114009	0.21057	0.994985
ENSG00000019169	Macrophage receptor MARCO (Macrophage receptor with collagenous structure) (Scavenger receptor class A member 2). [Source:Uniprot/SWISSPROT;Acc:Q9UEW3]	scavenger receptor activity, cytoplasm, integral to plasma membrane, phosphate transport, cell surface receptor linked signal transduction, pattern recognition receptor activity, membrane	NM_006770	chr2	0.663663	0.875778	0.0401544	0.1905	0.0472957	0.0615322	0.0486599	0.314897
ENSG00000019186	Cytochrome P450 24A1, mitochondrial precursor (EC 1.14.-.-) (P450- CC24) (Vitamin D(3) 24-hydroxylase) (1,25-dihydroxyvitamin D(3) 24- hydroxylase) (24-OHase). [Source:Uniprot/SWISSPROT;Acc:Q07973]	monooxygenase activity, iron ion binding, cellular_component, mitochondrion, electron transport, 25-hydroxycholecalciferol-24-hydroxylase activity, heme binding, 1-alpha,25-dihydroxyvitamin D3 (1,25-(OH)2D3) 24-hydroxylase activity, vitamin D metabolic process, metal ion binding	NM_000782	chr20	0.423815	0.00105243	0.690738	0.0327859	0.318632	0.477239	0.171722	0.341745
ENSG00000019485	PR domain-containing protein 11. [Source:Uniprot/SWISSPROT;Acc:Q9NQV5]	, nucleus	NM_020229	chr11	0.260406	7.74427e-06	0.3501	0.0125326	0.00417479	0.0380123	0.716306	0.121734
ENSG00000019505	Synaptotagmin-13 (Synaptotagmin XIII) (SytXIII). [Source:Uniprot/SWISSPROT;Acc:Q7L8C5]	integral to plasma membrane, integral to plasma membrane, membrane, vesicle-mediated transport, vesicle-mediated transport, transport vesicle	NM_020826	chr11	0.531588	0.614461	0.63867	0.194185	0.0959614	0.282236	0.619674	0.512518
ENSG00000019582	HLA class II histocompatibility antigen gamma chain (HLA-DR antigens- associated invariant chain) (Ia antigen-associated invariant chain) (Ii) (p33) (CD74 antigen). [Source:Uniprot/SWISSPROT;Acc:P04233]	, prostaglandin biosynthetic process, intracellular, lysosome, multivesicular body, endoplasmic reticulum, Golgi apparatus, plasma membrane, protein folding, protein complex assembly, intracellular protein transport, defense response, immune response, signal transduction, cell proliferation, external side of plasma membrane, integral to membrane, immunoglobulin mediated immune response, antigen p…	NM_001025158	chr5	0.587977	0.570117	0.871201	0.996159	0.859058	0.646803	0.941233	0.636572
ENSG00000019995	Zinc finger Ran-binding domain-containing protein 1 (Protein TRABID). [Source:Uniprot/SWISSPROT;Acc:Q9UGI0]	protein binding, intracellular, nucleus, cytoplasm, zinc ion binding, metal ion binding	NM_017580	chr10	0.498827	0.445068	0.0970943	0.0258492	0.2494	0.54413	0.140266	0.733173
ENSG00000020129	neurochondrin isoform 2 [Source:RefSeq_peptide;Acc:NP_001014841]	, bone resorption	NM_014284	chr1	0.641595	0.296311	0.00888454	0.0156417	0.12064	0.687503	0.359762	0.884826
ENSG00000020181	Probable G-protein coupled receptor 124 precursor (Tumor endothelial marker 5). [Source:Uniprot/SWISSPROT;Acc:Q96PE1]	, receptor activity, G-protein coupled receptor activity, protein binding, signal transduction, neuropeptide signaling pathway, membrane, integral to membrane, G-protein coupled receptor activity, neuropeptide signaling pathway, membrane	NM_032777	chr8	0.786953	0.980378	0.198244	0.116883	5.1964e-285	3.6025e-280	0.0133091	0.842779
ENSG00000020181	Probable G-protein coupled receptor 124 precursor (Tumor endothelial marker 5). [Source:Uniprot/SWISSPROT;Acc:Q96PE1]	, receptor activity, G-protein coupled receptor activity, protein binding, signal transduction, neuropeptide signaling pathway, membrane, integral to membrane, G-protein coupled receptor activity, neuropeptide signaling pathway, membrane	NM_018310	chr8	0.670637	0.602889	0.249914	0.138903	0.277688	0.874904	0.333299	0.842921
ENSG00000020219	similar to T-complex protein 1 [Source:RefSeq_peptide;Acc:NP_001025037]		NM_001029866	chr7	0.466354	0.297068	0.364732	0.118218	0.00389463	0.064347	0.136445	0.394099
ENSG00000020426	CDK-activating kinase assembly factor MAT1 (RING finger protein MAT1) (Menage a trois) (CDK7/cyclin H assembly factor) (p36) (p35) (Cyclin G1-interacting protein) (RING finger protein 66). [Source:Uniprot/SWISSPROT;Acc:P51948]	regulation of cyclin-dependent protein kinase activity, protein binding, nucleus, DNA repair, transcription, regulation of transcription from RNA polymerase II promoter, protein complex assembly, cell cycle, zinc ion binding, cell proliferation, metal ion binding	NM_002431	chr14	0.111353	0.102891	0.0604911	0.0254246	2.36718e-05	0.0199969	6.50007e-05	0.335019
ENSG00000020577	Sterile alpha motif domain-containing protein 4A. [Source:Uniprot/SWISSPROT;Acc:Q9UPU9]	, translation repressor activity, positive regulation of protein biosynthetic process, synaptosome	NM_015589	chr14	0.64946	0.203471	0.346288	0.327113	0.00195808	0.0110181	0.000931165	0.432691
ENSG00000020633	Runt-related transcription factor 3 (Core-binding factor, alpha 3 subunit) (CBF-alpha 3) (Acute myeloid leukemia 2 protein) (Oncogene AML-2) (Polyomavirus enhancer-binding protein 2 alpha C subunit) (PEBP2-alpha C) (PEA2-alpha C) (SL3-3 enhancer factor 1 [Source:Uniprot/SWISSPROT;Acc:Q13761]	transcription factor activity, protein binding, ATP binding, nucleus, transcription, regulation of transcription, DNA-dependent, transcription from RNA polymerase II promoter, induction of apoptosis, cell proliferation, negative regulation of progression through cell cycle, negative regulation of epithelial cell proliferation, DNA binding, nucleus, induction of apoptosis, axon guidance, hair foll…	NM_004350	chr1	0.360964	0.363023	0.0112456	0.00791918	2.77631e-07	2.21778e-08	0.227055	0.361959
ENSG00000020633	Runt-related transcription factor 3 (Core-binding factor, alpha 3 subunit) (CBF-alpha 3) (Acute myeloid leukemia 2 protein) (Oncogene AML-2) (Polyomavirus enhancer-binding protein 2 alpha C subunit) (PEBP2-alpha C) (PEA2-alpha C) (SL3-3 enhancer factor 1 [Source:Uniprot/SWISSPROT;Acc:Q13761]	transcription factor activity, protein binding, ATP binding, nucleus, transcription, regulation of transcription, DNA-dependent, transcription from RNA polymerase II promoter, induction of apoptosis, cell proliferation, negative regulation of progression through cell cycle, negative regulation of epithelial cell proliferation, DNA binding, nucleus, induction of apoptosis, axon guidance, hair foll…	NM_207170	chr1	0.48419	0.385312	0.136507	0.116117	0.280718	0.404608	0.656507	0.362866
ENSG00000020922	Double-strand break repair protein MRE11A (MRE11 homolog 1) (MRE11 meiotic recombination 11 homolog A). [Source:Uniprot/SWISSPROT;Acc:P49959]	, single-stranded DNA specific endodeoxyribonuclease activity, regulation of mitotic recombination, DNA binding, double-stranded DNA binding, nucleus, nucleus, nucleoplasm, double-strand break repair via nonhomologous end joining, telomere maintenance via telomerase, meiosis, meiotic recombination, protein C-terminus binding, 3'-5' exonuclease activity, hydrolase activity, manganese ion binding	NM_005591	chr11	0.746214	0.476755	0.101188	0.00930182	0.125059	0.429109	0.306688	0.915552
ENSG00000021300	Pleckstrin homology domain-containing family B member 1 (Pleckstrin homology domain retinal protein 1) (PH domain-containing protein in retina 1) (PHRET1). [Source:Uniprot/SWISSPROT;Acc:Q9UF11]	signal transducer activity, protein binding, phototransduction, membrane, integral to membrane, protein binding	NM_021200	chr11	0.652355	0.581393	0.8069	0.567312	0.525792	0.80564	0.627688	0.631808
ENSG00000021355	Leukocyte elastase inhibitor (LEI) (Serpin B1) (Monocyte/neutrophil elastase inhibitor) (M/NEI) (EI). [Source:Uniprot/SWISSPROT;Acc:P30740]	serine-type endopeptidase inhibitor activity, cytoplasm	NM_030666	chr6	0.656771	0.517539	0.366871	0.149368	0.252848	0.182736	0.357169	0.848986
ENSG00000021461	Cytochrome P450 3A43 (EC 1.14.14.1). [Source:Uniprot/SWISSPROT;Acc:Q9HB55]	, iron ion binding, membrane fraction, endoplasmic reticulum, microsome, electron transport, xenobiotic metabolic process, membrane, heme binding, metal ion binding, unspecific monooxygenase activity, monooxygenase activity, iron ion binding, electron transport, membrane, heme binding, metal ion binding, monooxygenase activity, iron ion binding, electron transport, membrane, heme binding, metal i…	NM_057096	chr7	0.353393	0.170831	0.136123	0.434565	0.125795	0.0632776	0.0366827	0.389363
ENSG00000021574	Spastin. [Source:Uniprot/SWISSPROT;Acc:Q9UBP0]	nucleotide binding, ATP binding, nucleus, nucleoside-triphosphatase activity, nucleotide binding, ATP binding, nucleus, nucleus, nucleoside-triphosphatase activity	NM_199436	chr2	0.768502	0.727072	0.0364966	0.06577	0.15379	0.496327	0.0210591	0.929504
ENSG00000021645	neurexin 3 isoform alpha precursor [Source:RefSeq_peptide;Acc:NP_004787]	, calcium ion binding, protein binding, cell adhesion, membrane, integral to membrane, protein binding, cell adhesion, membrane, integral to membrane	NM_013989	chr14	0.5165	0.270968	0.00235585	0.000518867	0.000358955	0.0354644	0.2609	0.749104
ENSG00000021762	Oxysterol-binding protein-related protein 5 (OSBP-related protein 5) (ORP-5). [Source:Uniprot/SWISSPROT;Acc:Q9H0X9]	, cytosol, lipid transport, Golgi to plasma membrane transport, oxysterol binding, steroid metabolic process, cholesterol metabolic process, cholesterol transport, cytosol, lipid transport, Golgi to plasma membrane transport, oxysterol binding, steroid metabolic process, cholesterol metabolic process, cholesterol transport, lipid transport, steroid metabolic process, lipid transport, steroid meta…	NM_145638	chr11	0.00179751	0.00896653	0.0874681	0.00113822	3.05341e-14	1.64919e-16	1.54092e-05	0.0188396
ENSG00000021776	Intron-binding protein aquarius (Intron-binding protein of 160 kDa) (IBP160). [Source:Uniprot/SWISSPROT;Acc:O60306]	RNA binding, nucleus, spliceosome, mRNA processing, RNA splicing	NM_014691	chr15	0.130986	0.440581	0.000337474	8.08698e-06	7.51593e-11	2.85137e-05	4.8588e-271	0.761712
ENSG00000021826	Carbamoyl-phosphate synthase [ammonia], mitochondrial precursor (EC 6.3.4.16) (Carbamoyl-phosphate synthetase I) (CPSase I). [Source:Uniprot/SWISSPROT;Acc:P31327]	urea cycle, nucleotide binding, carbamoyl-phosphate synthase (ammonia) activity, protein binding, ATP binding, cytoplasm, mitochondrion, arginine biosynthetic process, glutamine metabolic process, nitrogen compound metabolic process, ligase activity, pyrimidine base biosynthetic process	NM_001875	chr2	0.248347	0.189888	0.100928	0.00931154	0.000161634	0.00100743	0.0323824	0.667959
ENSG00000021852	Complement component C8 beta chain precursor (Complement component 8 subunit beta). [Source:Uniprot/SWISSPROT;Acc:P07358]	membrane attack complex, extracellular space, complement activation, alternative pathway, complement activation, classical pathway, membrane, cytolysis	NM_000066	chr1	0.492145	0.804115	0.00951696	0.0174501	0.0268297	0.11172	0.069511	0.935565
ENSG00000022277	Uncharacterized protein C20orf43. [Source:Uniprot/SWISSPROT;Acc:Q9BY42]		NM_016407	chr20	0.385048	0.44201	0.250369	0.0856714	0.030429	0.292909	0.239642	0.706495
ENSG00000022840	RING finger protein 10. [Source:Uniprot/SWISSPROT;Acc:Q8N5U6]	protein binding, zinc ion binding, metal ion binding	NM_014868	chr12	0.88442	0.667356	0.0222558	0.001854	4.8136e-07	0.000791935	0.0472953	0.990582
ENSG00000022976	CDNA FLJ11132 fis, clone PLACE1006335. [Source:Uniprot/SPTREMBL;Acc:Q9NUU3]		NM_018335	chr14	0.33755	0.41848	0.601947	0.768894	0.70996	0.372032	0.830075	0.52327
ENSG00000023041	Probable palmitoyltransferase ZDHHC6 (EC 2.3.1.-) (Zinc finger DHHC domain-containing protein 6) (DHHC-6) (Zinc finger protein 376) (Transmembrane protein H4). [Source:Uniprot/SWISSPROT;Acc:Q9H6R6]	zinc ion binding, acyltransferase activity, membrane, integral to membrane, transferase activity, metal ion binding	NM_022494	chr10	0.844194	0.643197	0.0381263	0.030931	0.00137595	0.129789	0.203044	0.998306
ENSG00000023171	PTSS3032. [Source:Uniprot/SPTREMBL;Acc:Q6UW85]		NM_018400	chr11	0.463838	0.00408214	0.00426777	7.02424e-06	4.26271e-08	0.00334799	0.109829	0.900881
ENSG00000023228	NADH-ubiquinone oxidoreductase 75 kDa subunit, mitochondrial precursor (EC 1.6.5.3) (EC 1.6.99.3) (Complex I-75kD) (CI-75kD). [Source:Uniprot/SWISSPROT;Acc:P28331]	NADH dehydrogenase activity, iron ion binding, protein binding, mitochondrion, mitochondrial respiratory chain complex I, mitochondrial intermembrane space, mitochondrial electron transport, NADH to ubiquinone, oxygen and reactive oxygen species metabolic process, apoptosis, NADH dehydrogenase (ubiquinone) activity, oxidoreductase activity, cellular respiration, ATP metabolic process, metal ion b…	NM_005006	chr2	0.759369	0.40444	0.389044	0.530198	0.109908	0.212702	0.0662113	0.786656
ENSG00000023287	RB1-inducible coiled-coil protein 1. [Source:Uniprot/SWISSPROT;Acc:Q8TDY2]	, nucleus, transcription, regulation of transcription, DNA-dependent, cell cycle, negative regulation of progression through cell cycle, nucleus, nucleus, transcription, regulation of transcription, DNA-dependent, cell cycle, negative regulation of progression through cell cycle	NM_014781	chr8	0.141983	0.217891	1.10025e-07	3.47096e-09	2.92015e-16	2.51735e-06	0.00278381	0.571398
ENSG00000023318	Thioredoxin domain-containing protein 4 precursor (Endoplasmic reticulum resident protein ERp44). [Source:Uniprot/SWISSPROT;Acc:Q9BS26]	protein disulfide isomerase activity, protein binding, endoplasmic reticulum, endoplasmic reticulum lumen, endoplasmic reticulum membrane, ER-Golgi intermediate compartment, protein folding, response to unfolded protein, glycoprotein metabolic process, regulation of cell redox homeostasis, secretory pathway	NM_015051	chr9	0.860753	0.508154	0.540039	0.130064	0.00743317	0.0868881	0.0203636	0.980442
ENSG00000023330	5-aminolevulinate synthase, nonspecific, mitochondrial precursor (EC 2.3.1.37) (5-aminolevulinic acid synthase) (Delta-aminolevulinate synthase) (Delta-ALA synthetase) (ALAS-H). [Source:Uniprot/SWISSPROT;Acc:P13196]	5-aminolevulinate synthase activity, mitochondrion, heme biosynthetic process, acyltransferase activity, biosynthetic process, transferase activity, transferring nitrogenous groups	NM_199166	chr3	0.943277	0.484057	0.299642	0.10466	2.56515e-07	1.45819e-06	0.00245049	0.966636
ENSG00000023516	A-kinase anchor protein 11 (Protein kinase A-anchoring protein 11) (PRKA11) (A kinase anchor protein 220 kDa) (AKAP 220) (hAKAP220). [Source:Uniprot/SWISSPROT;Acc:Q9UKA4]	protein kinase cascade, protein phosphatase 1 binding, protein kinase A binding, protein kinase cascade, protein phosphatase 1 binding, protein kinase A binding	NM_016248	chr13	0.662393	0.737885	0.0743391	0.108568	0.013728	0.128381	0.181385	0.638448
ENSG00000023572	Glutaredoxin-2, mitochondrial precursor. [Source:Uniprot/SWISSPROT;Acc:Q9NS18]	, iron ion binding, nucleus, mitochondrion, electron transport, protein thiol-disulfide exchange, glutathione metabolic process, transport, apoptosis, redox signal response, arsenate reductase (glutaredoxin) activity, electron donor activity, response to temperature stimulus, response to pH, regulation of signal transduction, response to organic substance, protein disulfide oxidoreductase activit…	NM_197962	chr1	0.446587	0.378673	0.141083	0.308335	0.0341346	0.0518506	0.425279	0.753491
ENSG00000023608	snRNA-activating protein complex subunit 1 (SNAPc subunit 1) (snRNA- activating protein complex 43 kDa subunit) (SNAPc 43 kDa subunit) (Small nuclear RNA-activating complex polypeptide 1) (Proximal sequence element-binding transcription factor subunit gam [Source:Uniprot/SWISSPROT;Acc:Q16533]	DNA binding, nucleus, transcription, regulation of transcription, DNA-dependent, transcription from RNA polymerase II promoter, transcription from RNA polymerase III promoter	NM_003082	chr14	0.481287	0.513473	0.0903672	0.0129916	0.00366788	0.211766	1.18693e-05	0.74772
ENSG00000023697	Putative deoxyribose-phosphate aldolase (EC 4.1.2.4) (Phosphodeoxyriboaldolase) (Deoxyriboaldolase) (DERA). [Source:Uniprot/SWISSPROT;Acc:Q9Y315]	deoxyribose-phosphate aldolase activity, cytoplasm, metabolic process, deoxyribonucleotide catabolic process, lyase activity	NM_015954	chr12	0.0024827	0.0168545	9.45949e-05	2.2533e-07	1.64291e-10	7.13904e-05	1.39665e-18	0.0246412
ENSG00000023734	Serine-threonine kinase receptor-associated protein (UNR-interacting protein) (WD-40 repeat protein PT-WD) (MAP activator with WD repeats). [Source:Uniprot/SWISSPROT;Acc:Q9Y3F4]	negative regulation of transcription from RNA polymerase II promoter, negative regulation of transcription from RNA polymerase II promoter, receptor binding, receptor binding, protein binding, nucleus, spliceosome, mRNA processing, RNA splicing, negative regulation of transforming growth factor beta receptor signaling pathway, negative regulation of transforming growth factor beta receptor signal…	NM_007178	chr12	0.277697	0.642573	0.360674	0.232162	0.460271	0.698596	0.00429821	0.135347
ENSG00000023839	Canalicular multispecific organic anion transporter 1 (ATP-binding cassette sub-family C member 2) (Multidrug resistance-associated protein 2) (Canalicular multidrug resistance protein). [Source:Uniprot/SWISSPROT;Acc:Q92887]	nucleotide binding, transporter activity, protein binding, ATP binding, integral to plasma membrane, transport, organic anion transporter activity, membrane, apical plasma membrane, ATPase activity, ATPase activity, coupled to transmembrane movement of substances, intercellular canaliculus, protein binding, ATP binding, integral to plasma membrane, apical plasma membrane, intercellular canaliculus	NM_000392	chr10	0.714004	0.888194	0.0594629	0.00482285	0.064601	0.224388	0.00158602	0.880169
ENSG00000023843	amiloride-sensitive cation channel 5, intestinal [Source:RefSeq_peptide;Acc:NP_059115]	ion channel activity, sodium channel activity, ion transport, sodium ion transport, membrane, integral to membrane	NM_017419	chr4	0.451769	0.536523	0.73038	0.53373	0.627339	0.264943	0.910671	0.727026
ENSG00000023892	differentially expressed in FDCP 6 homolog [Source:RefSeq_peptide;Acc:NP_071330]		NM_022047	chr6	0.633015	0.866252	4.1506e-296	6.2328e-296	7.698e-297	1.93532e-08	0.149334	0.083166
ENSG00000023902	OC120 [Source:RefSeq_peptide;Acc:NP_057358]		NM_016274	chr1	0.752578	0.860314	0.210025	0.147051	0.511915	0.788434	0.8959	0.843617
ENSG00000023909	Glutamate--cysteine ligase regulatory subunit (EC 6.3.2.2) (Gamma- glutamylcysteine synthetase) (Gamma-ECS) (GCS light chain) (Glutamate--cysteine ligase modifier subunit). [Source:Uniprot/SWISSPROT;Acc:P48507]	glutamate-cysteine ligase activity, soluble fraction, cytosol, cysteine metabolic process, cysteine metabolic process, glutamate metabolic process, glutathione metabolic process, glutathione biosynthetic process, response to oxidative stress, oxidoreductase activity, ligase activity, glutamate-cysteine ligase complex, glutamate-cysteine ligase complex, glutamate-cysteine ligase catalytic subunit …	NM_002061	chr1	0.824176	0.707533	2.0285e-307	7.49679e-34	0	2.595e-289	7.00037e-20	0.0381456
ENSG00000024422	EH domain-containing protein 2. [Source:Uniprot/SWISSPROT;Acc:Q9NZN4]	nucleotide binding, nucleic acid binding, GTPase activity, calcium ion binding, ATP binding, GTP binding, membrane fraction, membrane fraction, nucleus, plasma membrane, plasma membrane, endocytosis, endocytosis, protein domain specific binding, protein domain specific binding, cortical actin cytoskeleton organization and biogenesis, cortical actin cytoskeleton organization and biogenesis	NM_014601	chr19	0.935016	0.184116	0.704802	0.430954	2.15718e-14	2.44721e-22	0.226469	0.667863
ENSG00000024526	DEP domain containing 1 [Source:RefSeq_peptide;Acc:NP_060249]	intracellular, intracellular signaling cascade, intracellular, intracellular signaling cascade	NM_017779	chr1	0.147981	0.10224	0.252944	0.039535	0.00394839	0.303431	0.00695571	0.210382
ENSG00000025039	Ras-related GTP-binding protein D (Rag D). [Source:Uniprot/SWISSPROT;Acc:Q9NQL2]	nucleotide binding, protein binding, GTP binding, nucleus, cytoplasm	NM_021244	chr6	0.282661	0.695625	0.34004	0.866866	0.226604	0.0748475	0.00651323	0.662043
ENSG00000025293	PHD finger protein 20 (Hepatocellular carcinoma-associated antigen 58) (Glioma-expressed antigen 2) (Transcription factor TZP) (Novel zinc finger protein). [Source:Uniprot/SWISSPROT;Acc:Q9BVI0]	nucleic acid binding, DNA binding, protein binding, intracellular, nucleus, transcription, regulation of transcription, DNA-dependent, zinc ion binding, metal ion binding	NM_016436	chr20	0.783434	0.0498497	0.00422824	8.04974e-06	1.04687e-10	4.00136e-05	0.063095	0.998005
ENSG00000025423	hydroxysteroid (17-beta) dehydrogenase 6 [Source:RefSeq_peptide;Acc:NP_003716]	intracellular, androgen biosynthetic process, metabolic process, oxidoreductase activity, androgen catabolic process, metabolic process, electron carrier activity	NM_003725	chr12	0.617041	0.635356	0.170017	0.257601	0.0493064	0.14805	0.485654	0.991647
ENSG00000025434	Oxysterols receptor LXR-alpha (Liver X receptor alpha) (Nuclear orphan receptor LXR-alpha). [Source:Uniprot/SWISSPROT;Acc:Q13133]	, DNA binding, transcription factor activity, transcription factor activity, steroid hormone receptor activity, transcription coactivator activity, ligand-dependent nuclear receptor activity, thyroid hormone receptor activity, protein binding, nucleus, nucleus, transcription, regulation of transcription, DNA-dependent, regulation of transcription, DNA-dependent, zinc ion binding, negative regulat…	NM_005693	chr11	0.626827	0.851391	0.0371602	0.0549657	0.11735	0.935586	0.51628	0.669101
ENSG00000025708	Thymidine phosphorylase precursor (EC 2.4.2.4) (TdRPase) (TP) (Platelet-derived endothelial cell growth factor) (PD-ECGF) (Gliostatin). [Source:Uniprot/SWISSPROT;Acc:P19971]	mitochondrial genome maintenance, angiogenesis, platelet-derived growth factor receptor binding, extracellular space, soluble fraction, pyrimidine base metabolic process, pyrimidine nucleotide metabolic process, DNA replication, chemotaxis, cell surface receptor linked signal transduction, cell-cell signaling, multicellular organismal development, growth factor activity, metabolic process, thymid…	NM_001953	chr22	0.468955	0.280085	0.0330686	0.018408	0.0309998	0.261519	0.476917	0.699018
ENSG00000025770	kleisin beta isoform 2 [Source:RefSeq_peptide;Acc:NP_689512]		NM_152299	chr22	0.427286	0.360434	0.14001	0.183873	0.0708254	0.639454	0.696051	0.565412
ENSG00000025770	kleisin beta isoform 2 [Source:RefSeq_peptide;Acc:NP_689512]		NM_014551	chr22	0.818341	0.28295	0.433392	0.243175	0.0200792	0.0938253	0.016369	0.97422
ENSG00000025800	Importin alpha-7 subunit (Karyopherin alpha-6). [Source:Uniprot/SWISSPROT;Acc:O60684]	binding, nucleus, nuclear pore, cytoplasm, NLS-bearing substrate import into nucleus, intracellular protein transport, protein transporter activity, binding, protein binding, protein import into nucleus, protein transporter activity	NM_012316	chr1	0.619861	0.391717	0.238838	0.102241	1.4244e-05	0.00098714	0.215533	0.763778
ENSG00000026025	Vimentin. [Source:Uniprot/SWISSPROT;Acc:P08670]	, structural constituent of cytoskeleton, protein binding, cytoplasm, cytoskeleton, intermediate filament, cell motility, structural molecule activity, protein binding, cytoplasm, intermediate filament, intermediate filament-based process	NM_003380	chr10	0.836624	0.000288198	0.361653	0.016575	1.82539e-11	1.22207e-11	0.0589747	0.293322
ENSG00000026036	Tumor necrosis factor receptor superfamily member 6B precursor (Decoy receptor for Fas ligand) (Decoy receptor 3) (DcR3) (M68). [Source:Uniprot/SWISSPROT;Acc:O95407]	, nucleotide binding, telomere maintenance, molecular_function, DNA binding, ATP-dependent DNA helicase activity, ATP binding, cellular_component, nucleus, nucleobase, nucleoside, nucleotide and nucleic acid metabolic process, biological_process, hydrolase activity, hydrolase activity, acting on acid anhydrides, in phosphorus-containing anhydrides, receptor activity, protein binding, soluble frac…	NM_032957	chr20	0.567195	0.362944	0.243861	0.203535	0.480614	0.234308	0.570312	0.364539
ENSG00000026508	CD44 antigen precursor (Phagocytic glycoprotein I) (PGP-1) (HUTCH-I) (Extracellular matrix receptor-III) (ECMR-III) (GP90 lymphocyte homing/adhesion receptor) (Hermes antigen) (Hyaluronate receptor) (Heparan sulfate proteoglycan) (Epican) (CDw44). [Source:Uniprot/SWISSPROT;Acc:P16070]	ureteric bud branching, receptor activity, collagen binding, hyaluronic acid binding, integral to plasma membrane, cell-matrix adhesion, external side of plasma membrane, membrane, cell-cell adhesion, hyaluronic acid binding, cell adhesion, membrane, hyaluronic acid binding, cell adhesion, ureteric bud branching, hyaluronic acid binding, external side of plasma membrane	NM_001001392	chr11	0.478902	0.355092	0.00700859	0.00452169	0.00159296	0.108018	0.496804	0.916306
ENSG00000026559	Potassium voltage-gated channel subfamily G member 1 (Voltage-gated potassium channel subunit Kv6.1) (kH2). [Source:Uniprot/SWISSPROT;Acc:Q9UIX4]	voltage-gated potassium channel activity, protein binding, ion transport, potassium ion transport, voltage-gated potassium channel complex, membrane, integral to membrane, potassium ion binding	NM_172318	chr20	0.689474	0.626644	0.00377368	0.0124644	6.74895e-10	1.52401e-07	0.00298795	0.878727
ENSG00000026559	Potassium voltage-gated channel subfamily G member 1 (Voltage-gated potassium channel subunit Kv6.1) (kH2). [Source:Uniprot/SWISSPROT;Acc:Q9UIX4]	voltage-gated potassium channel activity, protein binding, ion transport, potassium ion transport, voltage-gated potassium channel complex, membrane, integral to membrane, potassium ion binding	NM_002237	chr20	0.615928	0.335535	0.675634	0.311714	0.529678	0.247497	0.903277	0.679179
ENSG00000027001	Mitochondrial intermediate peptidase, mitochondrial precursor (EC 3.4.24.59) (MIP). [Source:Uniprot/SWISSPROT;Acc:Q99797]	magnesium ion binding, mitochondrial intermediate peptidase activity, iron ion binding, calcium ion binding, mitochondrion, proteolysis, mitochondrial protein processing, zinc ion binding, manganese ion binding, cobalt ion binding	NM_005932	chr13	0.659414	0.605338	5.06997e-06	1.40376e-06	1.40471e-10	2.88e-05	0.424522	0.70583
ENSG00000027075	Protein kinase C eta type (EC 2.7.11.13) (nPKC-eta) (PKC-L). [Source:Uniprot/SWISSPROT;Acc:P24723]	nucleotide binding, protein kinase C activity, ATP binding, protein amino acid phosphorylation, intracellular signaling cascade, zinc ion binding, transferase activity, diacylglycerol binding, metal ion binding	NM_006255	chr14	0.555234	0.767892	0.132582	0.127746	1.88905e-06	1.6367e-06	0.476744	0.684293
ENSG00000027644	Insulin receptor-related protein precursor (EC 2.7.10.1) (IRR) (IR- related receptor) [Contains: Insulin receptor-related protein alpha chain; Insulin receptor-related protein beta chain]. [Source:Uniprot/SWISSPROT;Acc:P14616]	nucleotide binding, transmembrane receptor protein tyrosine kinase activity, receptor activity, ATP binding, integral to plasma membrane, protein amino acid phosphorylation, transmembrane receptor protein tyrosine kinase signaling pathway, membrane, transferase activity, male sex determination, male sex determination	NM_001007792	chr1	0.998923	2.8391e-285	0.734269	2.79618e-11	1.08018e-08	0.0219675	0.170357	0.998475
ENSG00000027697	Interferon-gamma receptor alpha chain precursor (IFN-gamma-R1) (CD119 antigen) (CDw119). [Source:Uniprot/SWISSPROT;Acc:P15260]	receptor activity, interferon-gamma receptor activity, integral to plasma membrane, signal transduction, response to virus, membrane, cytokine binding, receptor activity, membrane, cytokine binding	NM_000416	chr6	0.605211	0.17155	0.279984	0.360089	0.255663	0.00643555	0.0198519	0.804003
ENSG00000027847	Beta-1,4-galactosyltransferase 7 (EC 2.4.1.-) (Beta-1,4-GalTase 7) (Beta4Gal-T7) (b4Gal-T7) (UDP-galactose:beta-N-acetylglucosamine beta- 1,4-galactosyltransferase 7) (UDP-Gal:beta-GlcNAc beta-1,4- galactosyltransferase 7) [Includes: Xylosylprotein 4-beta [Source:Uniprot/SWISSPROT;Acc:Q9UBV7]	Golgi apparatus, carbohydrate metabolic process, glycosaminoglycan biosynthetic process, proteoglycan metabolic process, protein modification, galactosyltransferase activity, membrane, integral to membrane, transferase activity, transferring glycosyl groups, manganese ion binding, fibril organization and biogenesis, xylosylprotein 4-beta-galactosyltransferase activity, metal ion binding, negative…	NM_007255	chr5	0.482358	0.687374	0.540029	0.894235	0.642321	0.271642	0.646645	0.465824
ENSG00000027869	SH2 domain-containing protein 2A (T cell-specific adapter protein) (TSAd) (VEGF receptor-associated protein) (SH2 domain-containing adapter protein). [Source:Uniprot/SWISSPROT;Acc:Q9NP31]	angiogenesis, SH3/SH2 adaptor activity, protein binding, soluble fraction, cytoplasm, intracellular signaling cascade, multicellular organismal development, cell proliferation, cell differentiation, protein binding, cell proliferation	NM_003975	chr1	0.486284	0.533547	0.499888	0.768874	0.215004	0.144524	0.408949	0.44676
ENSG00000028116	Serine/threonine-protein kinase VRK2 (EC 2.7.11.1) (Vaccinia-related kinase 2). [Source:Uniprot/SWISSPROT;Acc:Q86Y07]	nucleotide binding, protein serine/threonine kinase activity, protein serine/threonine kinase activity, ATP binding, membrane fraction, membrane fraction, endoplasmic reticulum, endoplasmic reticulum, protein amino acid phosphorylation, membrane, integral to membrane, transferase activity, protein amino acid autophosphorylation, protein amino acid autophosphorylation	NM_018062	chr2	0.00166007	7.94146e-09	2.61789e-12	5.52552e-23	7.68291e-43	1.60894e-11	3.1137e-28	0.23958
ENSG00000028116	Serine/threonine-protein kinase VRK2 (EC 2.7.11.1) (Vaccinia-related kinase 2). [Source:Uniprot/SWISSPROT;Acc:Q86Y07]	nucleotide binding, protein serine/threonine kinase activity, protein serine/threonine kinase activity, ATP binding, membrane fraction, membrane fraction, endoplasmic reticulum, endoplasmic reticulum, protein amino acid phosphorylation, membrane, integral to membrane, transferase activity, protein amino acid autophosphorylation, protein amino acid autophosphorylation	NM_006296	chr2	0.0378417	1.1305e-238	2.7202e-05	3.4153e-253	3.08878e-25	2.72167e-06	3.08065e-15	0.296777
ENSG00000028137	Tumor necrosis factor receptor superfamily member 1B precursor (Tumor necrosis factor receptor 2) (TNF-R2) (Tumor necrosis factor receptor type II) (p75) (p80 TNF-alpha receptor) (CD120b antigen) (Etanercept) [Contains: Tumor necrosis factor receptor supe [Source:Uniprot/SWISSPROT;Acc:P20333]	receptor activity, tumor necrosis factor receptor activity, protein binding, apoptosis, inflammatory response, cell death, membrane, integral to membrane, cytokine and chemokine mediated signaling pathway, negative regulation of inflammatory response, RNA destabilization, inflammatory response, cell surface receptor linked signal transduction, cell death, negative regulation of inflammatory respo…	NM_001066	chr1	0.343342	0.174344	0.71258	0.363265	0.0734389	0.102451	0.835664	0.528505
ENSG00000028203	Vezatin. [Source:Uniprot/SWISSPROT;Acc:Q9HBM0]	nucleus, plasma membrane, integral to membrane, cell-cell adhesion, chordate embryonic development, nucleus, plasma membrane, cell-cell adhesion, chordate embryonic development	NM_017599	chr12	0.551939	0.518032	8.16206e-06	2.53121e-07	0	0	1.09171e-05	0.513024
ENSG00000028528	Sorting nexin-1. [Source:Uniprot/SWISSPROT;Acc:Q13596]	protein binding, cell communication, phosphoinositide binding, protein binding, cytoplasm, endosome, intracellular protein transport, endocytosis, cell communication, protein transporter activity, phosphoinositide binding, protein binding, cytoplasm, endosome, intracellular protein transport, endocytosis, cell communication, protein transporter activity, phosphoinositide binding, protein binding,…	NM_152826	chr15	0.833367	0.750298	0.0367734	0.0507304	0.222829	0.776446	0.60612	0.972556
ENSG00000028839	TATA box-binding protein-like protein 1 (TBP-like protein 1) (TATA box-binding protein-related factor 2) (TBP-related factor 2) (STUD protein) (21 kDa TBP-like protein). [Source:Uniprot/SWISSPROT;Acc:P62380]	acrosome formation, DNA binding, RNA polymerase II transcription factor activity, transcription coactivator activity, binding, protein binding, nucleus, transcription factor TFIID complex, cytoplasm, dTTP biosynthetic process, regulation of transcription, DNA-dependent, transcription initiation from RNA polymerase II promoter, DNA binding, RNA polymerase II transcription factor activity, binding,…	NM_004865	chr6	0.890858	0.758262	0.196354	0.275886	5.07837e-05	1.24175e-05	0.0157424	0.632405
ENSG00000028839	TATA box-binding protein-like protein 1 (TBP-like protein 1) (TATA box-binding protein-related factor 2) (TBP-related factor 2) (STUD protein) (21 kDa TBP-like protein). [Source:Uniprot/SWISSPROT;Acc:P62380]	acrosome formation, DNA binding, RNA polymerase II transcription factor activity, transcription coactivator activity, binding, protein binding, nucleus, transcription factor TFIID complex, cytoplasm, dTTP biosynthetic process, regulation of transcription, DNA-dependent, transcription initiation from RNA polymerase II promoter, DNA binding, RNA polymerase II transcription factor activity, binding,…	NM_145176	chr6	0.590182	0.780305	0.269342	0.179136	0.00997389	0.0793276	0.708451	0.645086
ENSG00000029153	Aryl hydrocarbon receptor nuclear translocator-like protein 2 (Brain and muscle ARNT-like 2) (Member of PAS protein 9) (Basic-helix-loop- helix-PAS protein MOP9) (CYCLE-like factor) (CLIF). [Source:Uniprot/SWISSPROT;Acc:Q8WYA1]	DNA binding, signal transducer activity, nucleus, regulation of transcription, DNA-dependent, signal transduction, transcription regulator activity, rhythmic process	NM_020183	chr12	0.763915	0.773377	0.0672602	0.0512506	0.0410099	0.358706	0.0617695	0.937703
ENSG00000029363	Bcl-2-associated transcription factor 1 (Btf). [Source:Uniprot/SWISSPROT;Acc:Q9NYF8]	DNA binding, protein binding, nucleus, transcription, regulation of transcription, DNA-dependent, induction of apoptosis, negative regulation of transcription, transcriptional repressor activity, protein binding	NM_001077441	chr6	0.377816	0.461803	0.129812	0.163773	0.0386758	0.0418114	0.0762342	0.620819
ENSG00000029364	solute carrier family 39 (zinc transporter), member 9 [Source:RefSeq_peptide;Acc:NP_060845]	membrane, metal ion transport, metal ion transporter activity, membrane, metal ion transport, metal ion transporter activity	NM_018375	chr14	0.65795	0.916155	0.2392	0.188824	0.16427	0.244654	0.0440864	0.622327
ENSG00000029534	Ankyrin-1 (Erythrocyte ankyrin) (Ankyrin-R). [Source:Uniprot/SWISSPROT;Acc:P16157]	, structural constituent of cytoskeleton, plasma membrane, exocytosis, cytoskeleton organization and biogenesis, signal transduction, cytoskeletal adaptor activity, actin cytoskeleton, basolateral plasma membrane, enzyme binding, spectrin binding, maintenance of epithelial cell polarity	NM_020477	chr8	0.398227	1.00241e-05	0.0173007	3.6157e-07	1.21309e-05	0.152972	0.0106737	0.947217
ENSG00000029534	Ankyrin-1 (Erythrocyte ankyrin) (Ankyrin-R). [Source:Uniprot/SWISSPROT;Acc:P16157]	, structural constituent of cytoskeleton, plasma membrane, exocytosis, cytoskeleton organization and biogenesis, signal transduction, cytoskeletal adaptor activity, actin cytoskeleton, basolateral plasma membrane, enzyme binding, spectrin binding, maintenance of epithelial cell polarity	NM_006766	chr8	0.844844	0.413127	0.118731	0.0304441	0.0175786	0.341996	4.8908e-15	0.941487
ENSG00000029725	Rab GTPase-binding effector protein 1 (Rabaptin-5) (Rabaptin-5alpha) (Rabaptin-4) (Renal carcinoma antigen NY-REN-17). [Source:Uniprot/SWISSPROT;Acc:Q15276]	GTPase activator activity, protein binding, early endosome, endocytosis, apoptosis, membrane fusion, growth factor activity, protein transport	NM_004703	chr17	0.0116006	0.544511	0.000153583	5.74639e-06	4.24357e-06	0.0296886	0.0118286	0.204726
ENSG00000030304	Muscle, skeletal receptor tyrosine protein kinase precursor (EC 2.7.10.1) (Muscle-specific tyrosine protein kinase receptor) (Muscle-specific kinase receptor) (MuSK). [Source:Uniprot/SWISSPROT;Acc:O15146]	, nucleotide binding, protein-tyrosine kinase activity, receptor activity, ATP binding, protein amino acid phosphorylation, membrane, integral to membrane, transferase activity, nucleotide binding, transmembrane receptor protein tyrosine kinase activity, receptor activity, ATP binding, integral to plasma membrane, protein amino acid phosphorylation, transmembrane receptor protein tyrosine kinase …	NM_005592	chr9	0.0580236	0.0854977	0.0270486	0.0821348	0.0467512	0.329522	0.536494	0.192635
ENSG00000030419	Zinc finger protein Helios (IKAROS family zinc finger protein 2). [Source:Uniprot/SWISSPROT;Acc:Q9UKS7]	molecular_function, nucleic acid binding, DNA binding, intracellular, nucleus, transcription, regulation of transcription, DNA-dependent, biological_process, zinc ion binding, metal ion binding, nucleic acid binding, intracellular, zinc ion binding, metal ion binding, nucleic acid binding, intracellular, zinc ion binding, metal ion binding, nucleic acid binding, intracellular, zinc ion binding	NM_001079526	chr2	0.174704	0.140621	0.000313366	0.000156143	3.47987e-08	0.00738736	5.88744e-09	0.400751
ENSG00000030582	Granulins precursor (Proepithelin) (PEPI) [Contains: Acrogranin; Paragranulin; Granulin-1 (Granulin G); Granulin-2 (Granulin F); Granulin-3 (Granulin B); Granulin-4 (Granulin A); Granulin-5 (Granulin C); Granulin-6 (Granulin D); Granulin-7 (Granulin E)]. [Source:Uniprot/SWISSPROT;Acc:P28799]	blastocyst hatching, cytokine activity, extracellular region, extracellular space, mitochondrion, signal transduction, cell-cell signaling, embryo implantation, growth factor activity, cell proliferation, positive regulation of epithelial cell proliferation, blastocyst hatching, extracellular space, mitochondrion, embryo implantation, positive regulation of epithelial cell proliferation	NM_002087	chr17	0.895361	0.666118	0.119566	0.0721087	0.0113185	0.0162379	0.335162	0.73809
ENSG00000031081	Cdc42 GTPase-activating protein [Source:RefSeq_peptide;Acc:NP_065805]	GTPase activator activity, protein binding, intracellular, signal transduction, small GTPase mediated signal transduction, SH3 domain binding, lamellipodium	NM_020754	chr3	0.210915	0.482038	0.251727	0.116513	0.000488015	0.00358728	0.00186892	0.508041
ENSG00000031544	Photoreceptor-specific nuclear receptor (Retina-specific nuclear receptor). [Source:Uniprot/SWISSPROT;Acc:Q9Y5X4]	transcription factor activity, steroid hormone receptor activity, steroid binding, nucleus, transcription, regulation of transcription, DNA-dependent, transcription from RNA polymerase II promoter, signal transduction, visual perception, phototransduction, zinc ion binding, tRNA-pseudouridine synthase activity, sequence-specific DNA binding, metal ion binding, response to stimulus	NM_006901	chr15	0.57057	0.268048	0.125281	0.00620861	0	0	3.46958e-10	0.0659975
ENSG00000031544	Photoreceptor-specific nuclear receptor (Retina-specific nuclear receptor). [Source:Uniprot/SWISSPROT;Acc:Q9Y5X4]	transcription factor activity, steroid hormone receptor activity, steroid binding, nucleus, transcription, regulation of transcription, DNA-dependent, transcription from RNA polymerase II promoter, signal transduction, visual perception, phototransduction, zinc ion binding, tRNA-pseudouridine synthase activity, sequence-specific DNA binding, metal ion binding, response to stimulus	NM_014249	chr15	0.37371	0.483756	0.0610831	0.0152134	0.000168916	0.00570457	0.00482304	0.865374
ENSG00000031698	Seryl-tRNA synthetase, cytoplasmic (EC 6.1.1.11) (Serine--tRNA ligase) (SerRS). [Source:Uniprot/SWISSPROT;Acc:P49591]	nucleotide binding, RNA binding, serine-tRNA ligase activity, ATP binding, soluble fraction, cytoplasm, seryl-tRNA aminoacylation, tRNA processing, ligase activity, nucleotide binding, serine-tRNA ligase activity, ATP binding, seryl-tRNA aminoacylation, ligase activity	NM_006513	chr1	0.576281	0.697706	0.140087	0.121856	0.00130145	0.0550426	0.494694	0.785821
ENSG00000032219	AT-rich interactive domain-containing protein 4A (ARID domain- containing protein 4A) (Retinoblastoma-binding protein 1) (RBBP-1). [Source:Uniprot/SWISSPROT;Acc:P29374]	chromatin, chromatin binding, transcription factor activity, protein binding, intracellular, nucleus, chromatin assembly or disassembly, transcription, transcription from RNA polymerase II promoter, transcriptional repressor activity, transcriptional repressor complex, negative regulation of transcription, DNA-dependent	NM_002892	chr14	0.87192	0.339591	0.0194862	0.0188631	9.78407e-05	0.00189312	0.000835476	0.913925
ENSG00000032444	neuropathy target esterase [Source:RefSeq_peptide;Acc:NP_006693]	, serine esterase activity, lipid metabolic process, angiogenesis, serine esterase activity, lipid metabolic process, organ morphogenesis	NM_006702	chr19	0.633186	0.687522	0.181227	0.142017	4.02995e-16	7.34054e-22	0.316136	0.327601
ENSG00000032514	DNA excision repair protein ERCC-6 (EC 3.6.1.-) (ATP-dependent helicase ERCC6) (Cockayne syndrome protein CSB). [Source:Uniprot/SWISSPROT;Acc:Q03468]	nucleotide binding, DNA binding, DNA helicase activity, RNA polymerase II transcription factor activity, protein binding, ATP binding, nucleus, transcription-coupled nucleotide-excision repair, pyrimidine dimer repair, transcription, regulation of transcription, DNA-dependent, transcription from RNA polymerase II promoter, response to oxidative stress, sensory perception of sound, hydrolase activ…	NM_000124	chr10	0.522922	0.382963	1.4066e-282	9.78926e-15	1.7046e-281	0.0144365	0.126765	0.233448
ENSG00000032742	Intraflagellar transport 88 homolog (Tetratricopeptide repeat protein 10) (TPR repeat protein 10) (Recessive polycystic kidney disease protein Tg737 homolog). [Source:Uniprot/SWISSPROT;Acc:Q13099]	, binding, protein binding, excretion, flagellum, binding, protein binding, excretion, flagellum, protein binding, excretion, binding, axoneme, basal body, smoothened signaling pathway, determination of left/right symmetry, organ morphogenesis, anterior/posterior pattern formation, dorsal/ventral pattern formation, regulation of odontogenesis (sensu Vertebrata), embryonic digit morphogenesis, pos…	NM_175605	chr13	0.18074	0.411706	7.4272e-288	5.48044e-11	2.99498e-09	9.31314e-05	2.3189e-06	0.683626
ENSG00000033011	Chitobiosyldiphosphodolichol beta-mannosyltransferase (EC 2.4.1.142) (GDP-mannose-dolichol diphosphochitobiose mannosyltransferase) (GDP- Man:GlcNAc2-PP-dolichol mannosyltransferase) (Beta-1,4- mannosyltransferase) (Mannosyltransferase-1) (MT-1) (Hmat-1) [Source:Uniprot/SWISSPROT;Acc:Q9BT22]	chitobiosyldiphosphodolichol beta-mannosyltransferase activity, endoplasmic reticulum, protein amino acid glycosylation, biosynthetic process, lipopolysaccharide biosynthetic process, membrane, integral to membrane, transferase activity, transferring glycosyl groups	NM_019109	chr16	0.491727	0.549774	0.0729831	0.0157169	0.0921398	0.689023	0.345312	0.756836
ENSG00000033030	Zinc finger CCHC domain-containing protein 8. [Source:Uniprot/SWISSPROT;Acc:Q6NZY4]	nucleic acid binding, spliceosome, mRNA processing, zinc ion binding, RNA splicing, metal ion binding	NM_017612	chr12	0.875347	0.799989	0.693822	0.559358	0.204077	0.0640445	0.992122	0.980692
ENSG00000033100	Chondroitin sulfate glucuronyltransferase (EC 2.4.1.226) (N- acetylgalactosaminyl-proteoglycan 3-beta-glucuronosyltransferase) (Chondroitin glucuronyltransferase II) (CSGlcA-T). [Source:Uniprot/SWISSPROT;Acc:Q9P2E5]	membrane, integral to membrane, transferase activity, N-acetylgalactosaminyl-proteoglycan 3-beta-glucuronosyltransferase activity	NM_019015	chr7	0.942086	0.374589	0.0834666	0.0809443	0.431004	0.673672	0.118377	0.988909
ENSG00000033122	Leucine-rich repeat-containing protein 7 (Protein LAP1) (Densin-180). [Source:Uniprot/SWISSPROT;Acc:Q96NW7]	, protein binding	NM_020794	chr1	0.0722575	0.0251367	0.00410213	0.000101297	3.9816e-06	0.0290856	0.0179671	0.36152
ENSG00000033178	Ubiquitin-activating enzyme E1-like protein 2 (Monocyte protein 4) (MOP-4). [Source:Uniprot/SWISSPROT;Acc:A0AVT1]	nucleotide binding, ATP binding, cytoplasm, protein modification, ubiquitin cycle, small protein activating enzyme activity, ligase activity	NM_018227	chr4	0.752223	0.224382	0.00152691	0.000244607	2.64351e-09	2.3403e-06	4.1647e-06	0.783813
ENSG00000033627	Vacuolar proton translocating ATPase 116 kDa subunit a isoform 1 (V- ATPase 116 kDa isoform a1) (Clathrin-coated vesicle/synaptic vesicle proton pump 116 kDa subunit) (Vacuolar proton pump subunit 1) (Vacuolar adenosine triphosphatase subunit Ac116). [Source:Uniprot/SWISSPROT;Acc:Q93050]	protein binding, cytoplasm, ion transport, hydrogen ion transporter activity, proton transport, membrane, integral to membrane, cytoplasm	NM_005177	chr17	0.915304	0.000286478	0.0318893	0.000238629	1.1165e-292	1.2661e-289	0.0133136	0.81709
ENSG00000033800	E3 SUMO-protein ligase PIAS1 (Protein inhibitor of activated STAT protein 1) (Gu-binding protein) (GBP) (RNA helicase II-binding protein) (DEAD/H box-binding protein 1). [Source:Uniprot/SWISSPROT;Acc:O75925]	DNA binding, transcription coactivator activity, transcription corepressor activity, ATP-dependent RNA helicase activity, protein binding, nucleus, transcription, ubiquitin cycle, signal transduction, JAK-STAT cascade, zinc ion binding, androgen receptor signaling pathway, positive regulation of transcription, DNA-dependent, metal ion binding, androgen receptor binding	NM_033429	chr15	0.265566	0.298655	0.641605	0.842953	0.393669	0.0145142	0.0907302	0.195248
ENSG00000034053	Amyloid beta A4 precursor protein-binding family A member 2 (Neuron- specific X11L protein) (Neuronal Munc18-1-interacting protein 2) (Mint-2) (Adapter protein X11beta). [Source:Uniprot/SWISSPROT;Acc:Q99767]	protein binding, nervous system development, protein transport	NM_005503	chr15	0.535689	0.52489	0.0826688	0.0368358	0.00383503	0.0258489	0.00704149	0.588611
ENSG00000034152	Dual specificity mitogen-activated protein kinase kinase 3 (EC 2.7.12.2) (MAP kinase kinase 3) (MAPKK 3) (MAPK/ERK kinase 3). [Source:Uniprot/SWISSPROT;Acc:P46734]	nucleotide binding, protein kinase activity, protein serine/threonine kinase activity, MAP kinase kinase activity, protein-tyrosine kinase activity, protein binding, ATP binding, protein amino acid phosphorylation, signal transduction, transferase activity, positive regulation of protein kinase activity, positive regulation of transcription, DNA-dependent, protein kinase activity, ATP binding, pr…	NM_145109	chr17	0.275178	0.337656	1.19209e-08	2.28313e-09	9.42071e-10	0.000383706	0.0497698	0.730695
ENSG00000034533	asteroid homolog 1 [Source:RefSeq_peptide;Acc:NP_054784]	nuclease activity, DNA repair	NM_014065	chr3	0.806993	0.748518	0.578685	0.449705	0.426317	0.418614	0.011604	0.930281
ENSG00000034677	E3 ubiquitin-protein ligase RNF19 (EC 6.3.2.-) (RING finger protein 19) (Dorfin) (Double ring-finger protein) (p38 protein). [Source:Uniprot/SWISSPROT;Acc:Q9NV58]	microtubule cytoskeleton organization and biogenesis, centrosome, protein modification, ubiquitin cycle, transcription factor binding, zinc ion binding, ligase activity, metal ion binding	NM_183419	chr8	0.329781	0.588405	0.0191282	0.0110841	0.00308789	0.0747139	0.881119	0.833475
ENSG00000034693	Peroxisomal biogenesis factor 3 (Peroxin-3) (Peroxisomal assembly protein PEX3). [Source:Uniprot/SWISSPROT;Acc:P56589]	integral to peroxisomal membrane, peroxisome organization and biogenesis, protein binding, peroxisome, integral to peroxisomal membrane, integral to plasma membrane, peroxisome organization and biogenesis, membrane, integral to peroxisomal membrane, peroxisome organization and biogenesis	NM_003630	chr6	0.210407	0.911336	0.000135652	0.000236937	2.77369e-06	0.00684544	0.00537662	0.857613
ENSG00000034713	Gamma-aminobutyric acid receptor-associated protein-like 2 (GABA(A) receptor-associated protein-like 2) (Ganglioside expression factor 2) (GEF-2) (General protein transport factor p16) (MAP1 light chain 3- related protein). [Source:Uniprot/SWISSPROT;Acc:P60520]	actin binding, protein binding, ATP binding, intracellular, cytoskeleton, plasma membrane, protein targeting, synaptic transmission, protein transport, beta-tubulin binding, GABA receptor binding	NM_007285	chr16	0.549032	0.300845	0.116517	0.0409213	0.00111222	0.0826351	0.0261023	0.960099
ENSG00000034971	Myocilin precursor (Trabecular meshwork-induced glucocorticoid response protein). [Source:Uniprot/SWISSPROT;Acc:Q99972]	structural molecule activity, protein binding, endoplasmic reticulum, cilium, visual perception, anatomical structure morphogenesis, membrane, latrotoxin receptor activity, protein binding	NM_000261	chr1	0.760591	0.142115	0.518747	0.223875	0.36505	0.363349	0.360334	0.805789
ENSG00000035115	SH3 domain containing, Ysc84-like 1 [Source:RefSeq_peptide;Acc:NP_056492]		NM_015677	chr2	0.723216	0.564673	0.80504	0.524841	0.683998	0.611228	0.030311	0.776838
ENSG00000035141	CDNA FLJ14668 fis, clone NT2RP2003194. [Source:Uniprot/SPTREMBL;Acc:Q96SS3]	protein binding, cytoplasm	NM_032822	chr2	0.826314	0.773582	0.460757	0.601771	0.33741	0.182909	0	0.703445
ENSG00000035403	Vinculin (Metavinculin). [Source:Uniprot/SWISSPROT;Acc:P18206]	, structural molecule activity, protein binding, intercellular junction, intercellular junction, adherens junction, adherens junction, focal adhesion, focal adhesion, cell motility, cell adhesion, cell adhesion, actin cytoskeleton, oxidoreductase activity, lamellipodium biogenesis, lamellipodium biogenesis, cell-matrix junction, regulation of cell migration, negative regulation of cell migration,…	NM_014000	chr10	0.454422	0.426311	0.698117	0.520073	0.0860685	0.0829457	0.145795	0.497713
ENSG00000035664	Death-associated protein kinase 2 (EC 2.7.11.1) (DAP kinase 2) (DAP- kinase-related protein 1) (DRP-1). [Source:Uniprot/SWISSPROT;Acc:Q9UIK4]	nucleotide binding, protein kinase activity, calcium- and calmodulin-dependent protein kinase activity, calmodulin binding, ATP binding, cytoplasm, protein amino acid phosphorylation, apoptosis, induction of apoptosis, protein kinase cascade, transferase activity, identical protein binding	NM_014326	chr15	0.971998	0.911224	0.224919	0.128644	0.0172074	0.660478	0.858126	0.998478
ENSG00000035681	Protein FAN (Factor associated with N-SMase activation) (Factor associated with neutral sphingomyelinase activation). [Source:Uniprot/SWISSPROT;Acc:Q92636]	receptor signaling protein activity, soluble fraction, cytoplasm, ceramide metabolic process, signal transduction	NM_003580	chr8	0.943082	0.92906	0.0882056	0.240324	0.00812549	0.165155	0.0878637	0.996131
ENSG00000035687	Adenylosuccinate synthetase isozyme 2 (EC 6.3.4.4) (Adenylosuccinate synthetase, acidic isozyme) (IMP--aspartate ligase 2) (AdSS 2) (AMPSase 2). [Source:Uniprot/SWISSPROT;Acc:P30520]	nucleotide binding, magnesium ion binding, adenylosuccinate synthase activity, adenylosuccinate synthase activity, GTP binding, purine nucleotide biosynthetic process, purine nucleotide biosynthetic process, AMP biosynthetic process, ligase activity	NM_001126	chr1	0.60366	0.586243	0.541474	0.358333	0.057362	0.476836	0.499732	0.823834
ENSG00000035720	Signal-transducing adaptor protein 1 (STAP-1) (Stem cell adaptor protein 1) (BCR downstream-signaling protein 1) (Docking protein BRDG1). [Source:Uniprot/SWISSPROT;Acc:Q9ULZ2]	SH3/SH2 adaptor activity, SH3/SH2 adaptor activity, protein binding, protein binding, intracellular protein transport, membrane fusion, humoral immune response, transmembrane receptor protein tyrosine kinase signaling pathway, transmembrane receptor protein tyrosine kinase signaling pathway, intracellular signaling cascade	NM_012108	chr4	0.599134	0.585113	0.418331	0.178355	0.0541237	0.248616	0.762188	0.589705
ENSG00000035862	Metalloproteinase inhibitor 2 precursor (TIMP-2) (Tissue inhibitor of metalloproteinases 2) (CSC-21K). [Source:Uniprot/SWISSPROT;Acc:P16035]	enzyme inhibitor activity, integrin binding, integrin binding, proteinaceous extracellular matrix, basement membrane, basement membrane, enzyme activator activity, enzyme activator activity, metabolic process, metalloendopeptidase inhibitor activity, negative regulation of cell proliferation, negative regulation of cell proliferation, cell surface, cell surface, regulation of cAMP metabolic proce…	NM_003255	chr17	0.387634	0.922037	0.0744491	0.320541	0.474503	0.446871	0.87008	0.541523
ENSG00000035928	Replication factor C subunit 1 (Replication factor C large subunit) (RF-C 140 kDa subunit) (Activator 1 140 kDa subunit) (Activator 1 large subunit) (A1 140 kDa subunit) (DNA-binding protein PO-GA). [Source:Uniprot/SWISSPROT;Acc:P35251]	nucleotide binding, DNA binding, protein binding, ATP binding, intracellular, nucleus, DNA replication factor C complex, DNA-dependent DNA replication, transcription, regulation of transcription, DNA-dependent, telomere maintenance via telomerase, enzyme activator activity, zinc ion binding, nucleoside-triphosphatase activity, metal ion binding, nucleus	NM_002913	chr4	0.868171	0.229379	0.0203618	0.0401841	9.07035e-05	0.00538031	0.00807651	0.990028
ENSG00000036054	TBC1 domain family, member 23 [Source:RefSeq_peptide;Acc:NP_060779]		NM_018309	chr3	0.373409	0.483542	0.130338	0.0320054	0.00100392	0.00159753	0.0220666	0.18992
ENSG00000036257	Cullin-3 (CUL-3). [Source:Uniprot/SWISSPROT;Acc:Q13618]	G1/S transition of mitotic cell cycle, protein binding, nucleus, ubiquitin cycle, cell cycle, cell cycle arrest, positive regulation of cell proliferation, induction of apoptosis by intracellular signals	NM_003590	chr2	0.793133	0.0473845	0.193623	0.0722569	0.00837444	0.117342	0.000458748	0.818672
ENSG00000036473	Ornithine carbamoyltransferase, mitochondrial precursor (EC 2.1.3.3) (OTCase) (Ornithine transcarbamylase). [Source:Uniprot/SWISSPROT;Acc:P00480]	urea cycle, ornithine carbamoyltransferase activity, mitochondrion, mitochondrion, mitochondrial inner membrane, mitochondrial inner membrane, mitochondrial matrix, arginine biosynthetic process, amino acid biosynthetic process, ornithine carbamoyltransferase complex, amino acid binding, transferase activity	NM_000531	chrX	0.0571949	3.71983e-16	0.405079	3.47104e-07	9.38418e-09	0.000731682	0.263944	0.116189
ENSG00000036530	Cytochrome P450 46A1 (EC 1.14.13.98) (Cholesterol 24-hydroxylase) (CH24H). [Source:Uniprot/SWISSPROT;Acc:Q9Y6A2]	iron ion binding, endoplasmic reticulum, microsome, electron transport, lipid metabolic process, cholesterol catabolic process, nervous system development, steroid metabolic process, steroid hydroxylase activity, membrane, integral to membrane, heme binding, metal ion binding, monooxygenase activity, iron ion binding, electron transport, heme binding, metal ion binding	NM_006668	chr14	0.738719	0.5718	0.450606	0.253045	0.0262001	0.339839	0.795115	0.939894
ENSG00000036549	zinc finger, ZZ domain containing 3 [Source:RefSeq_peptide;Acc:NP_056349]	DNA binding, nucleus, zinc ion binding, DNA binding, nucleus, zinc ion binding	NM_015534	chr1	0.559752	0.386661	0.0639137	0.404863	0.134557	0.0214432	0.450293	0.805962
ENSG00000036565	Chromaffin granule amine transporter (Vesicular amine transporter 1) (VAT1) (Solute carrier family 18 member 1). [Source:Uniprot/SWISSPROT;Acc:P54219]	membrane fraction, monoamine transporter activity, drug transporter activity, monoamine transport, drug transport, membrane, integral to membrane, membrane fraction, monoamine transporter activity, drug transporter activity, monoamine transport, drug transport, membrane, integral to membrane, drug transporter activity, drug transport, integral to membrane	NM_003053	chr8	0.433651	0.499801	0.00173553	0.000808708	7.92403e-05	0.121089	4.05794e-08	0.882862
ENSG00000036672	Ubiquitin carboxyl-terminal hydrolase 2 (EC 3.1.2.15) (Ubiquitin thioesterase 2) (Ubiquitin-specific-processing protease 2) (Deubiquitinating enzyme 2) (41 kDa ubiquitin-specific protease). [Source:Uniprot/SWISSPROT;Acc:O75604]	cysteine-type endopeptidase activity, ubiquitin thiolesterase activity, protein binding, ubiquitin-dependent protein catabolic process, ubiquitin cycle	NM_004205	chr11	0.424377	0.535092	0.0362356	0.0129768	0.011472	0.733625	0.0101163	0.887768
ENSG00000036828	Extracellular calcium-sensing receptor precursor (CaSR) (Parathyroid Cell calcium-sensing receptor). [Source:Uniprot/SWISSPROT;Acc:P41180]	, ossification, phosphoinositide phospholipase C activity, receptor activity, detection of calcium ion, plasma membrane, integral to plasma membrane, calcium ion homeostasis, signal transduction, G-protein coupled receptor protein signaling pathway, chemosensory behavior, metabotropic glutamate, GABA-B-like receptor activity, anatomical structure morphogenesis	NM_000388	chr3	0.281776	0.223828	0.0109078	0.00345459	0.000119263	0.108711	0.0525301	0.879271
ENSG00000037241	60S ribosomal protein L26-like 1. [Source:Uniprot/SWISSPROT;Acc:Q9UNX3]	structural constituent of ribosome, intracellular, translation, large ribosomal subunit	NM_016093	chr5	0.362887	0.60061	0.369587	0.195465	0.135547	0.177241	0.00498238	0.491617
ENSG00000037280	Vascular endothelial growth factor receptor 3 precursor (EC 2.7.10.1) (VEGFR-3) (Tyrosine-protein kinase receptor FLT4). [Source:Uniprot/SWISSPROT;Acc:P35916]	nucleotide binding, receptor activity, vascular endothelial growth factor receptor activity, protein binding, ATP binding, integral to plasma membrane, protein amino acid phosphorylation, transmembrane receptor protein tyrosine kinase signaling pathway, membrane, transferase activity, protein-tyrosine kinase activity, receptor activity, vascular endothelial growth factor receptor activity, protei…	NM_182925	chr5	0.570543	1.2103e-281	0.171729	5.40338e-07	3.88885e-08	0.00330713	0.252071	0.909202
ENSG00000037474	NOL1/NOP2/Sun domain family 2 protein [Source:RefSeq_peptide;Acc:NP_060225]	methyltransferase activity, transferase activity, methyltransferase activity, transferase activity	NM_017755	chr5	0.142654	0.408111	0.00158592	0.000590148	1.06377e-05	0.00589304	0.169065	0.195968
ENSG00000037637	F-box only protein 42. [Source:Uniprot/SWISSPROT;Acc:Q6P3S6]	ubiquitin cycle	NM_018994	chr1	0.656844	0.116688	0.0234677	0.000221696	1.55686e-07	0.00463998	0.12856	0.955263
ENSG00000037749	Microfibril-associated glycoprotein 3 precursor. [Source:Uniprot/SWISSPROT;Acc:P55082]	extracellular matrix structural constituent, proteinaceous extracellular matrix, membrane, integral to membrane	NM_005927	chr5	0.565113	0.84623	0.120065	0.0997459	0.00182299	0.0286089	0.0148843	0.882825
ENSG00000037757		identical protein binding, cellular biosynthetic process, cytoplasm, cellular biosynthetic process	NM_032285	chr19	0.449753	0.1442	0.464698	0.0654854	0.457435	0.138712	0.430568	0.383351
ENSG00000037897	tRNA (guanine-N(7)-)-methyltransferase (EC 2.1.1.33) (tRNA(m7G46)- methyltransferase) (Methyltransferase-like protein 1). [Source:Uniprot/SWISSPROT;Acc:Q9UBP6]	cellular_component, tRNA modification, tRNA processing, methyltransferase activity, tRNA (guanine-N7-)-methyltransferase activity, transferase activity, methyltransferase activity, transferase activity	NM_023033	chr12	0.494277	0.422276	0.0429147	0.0246307	0.0259423	0.38885	0.0108051	0.341351
ENSG00000037965	Homeobox protein Hox-C8 (Hox-3A). [Source:Uniprot/SWISSPROT;Acc:P31273]	transcription factor activity, protein binding, protein binding, nucleus, nucleus, regulation of transcription, DNA-dependent, multicellular organismal development, neuron differentiation, neuron differentiation, sequence-specific DNA binding	NM_153693	chr12	0.150088	0.292425	0.161361	0.0736872	0.072771	0.344063	0.245916	0.295871
ENSG00000037965	Homeobox protein Hox-C8 (Hox-3A). [Source:Uniprot/SWISSPROT;Acc:P31273]	transcription factor activity, protein binding, protein binding, nucleus, nucleus, regulation of transcription, DNA-dependent, multicellular organismal development, neuron differentiation, neuron differentiation, sequence-specific DNA binding	NM_022658	chr12	0.809034	2.23643e-06	0.841068	0.0572135	0.0385484	0.202602	0.53209	0.373832
ENSG00000038002	N(4)-(beta-N-acetylglucosaminyl)-L-asparaginase precursor (EC 3.5.1.26) (Glycosylasparaginase) (Aspartylglucosaminidase) (N4-(N- acetyl-beta-glucosaminyl)-L-asparagine amidase) (AGA) [Contains: Glycosylasparaginase alpha chain; Glycosylasparaginase beta c [Source:Uniprot/SWISSPROT;Acc:P20933]	N4-(beta-N-acetylglucosaminyl)-L-asparaginase activity, lysosome, protein deglycosylation, hydrolase activity	NM_000027	chr4	0.0218985	8.25307e-07	9.47061e-07	7.8535e-14	4.89237e-19	4.50136e-08	7.01294e-11	0.0488859
ENSG00000038210	phosphatidylinositol 4-kinase type-II beta [Source:RefSeq_peptide;Acc:NP_060793]	kinase activity, phosphotransferase activity, alcohol group as acceptor, kinase activity, phosphotransferase activity, alcohol group as acceptor	NM_018323	chr4	0.44628	0.567035	0.0723965	0.0152913	0.00693217	0.0924449	0.470102	0.784083
ENSG00000038219	Protein FAM44A. [Source:Uniprot/SWISSPROT;Acc:Q8NFC6]		NM_148894	chr4	0.0171982	0.220459	1.55435e-07	3.76365e-07	9.84465e-16	5.80012e-11	2.26182e-05	0.209691
ENSG00000038274	methionine adenosyltransferase II, beta isoform 2 [Source:RefSeq_peptide;Acc:NP_877725]	protein binding, intracellular, S-adenosylmethionine biosynthetic process, dTDP-4-dehydrorhamnose reductase activity, transferase activity, extracellular polysaccharide biosynthetic process, methionine adenosyltransferase regulator activity, protein binding, intracellular, nucleus, S-adenosylmethionine biosynthetic process, dTDP-4-dehydrorhamnose reductase activity, transferase activity, extracel…	NM_182796	chr5	3.66668e-06	4.79887e-08	8.19859e-13	2.86149e-19	5.77833e-31	1.60563e-13	1.80876e-23	0.000641928
ENSG00000038382	Triple functional domain protein (EC 2.7.11.1) (PTPRF-interacting protein). [Source:Uniprot/SWISSPROT;Acc:O75962]	nucleotide binding, protein serine/threonine kinase activity, guanyl-nucleotide exchange factor activity, Rho guanyl-nucleotide exchange factor activity, ATP binding, intracellular, protein amino acid phosphorylation, transmembrane receptor protein tyrosine phosphatase signaling pathway, transferase activity, regulation of Rho protein signal transduction, Rho guanyl-nucleotide exchange factor act…	NM_007118	chr5	0.730899	1.8454e-234	0.0328567	1.9439e-246	3.53637e-13	0.00201542	2.92544e-05	0.934494
ENSG00000038427	Versican core protein precursor (Large fibroblast proteoglycan) (Chondroitin sulfate proteoglycan core protein 2) (PG-M) (Glial hyaluronate-binding protein) (GHAP). [Source:Uniprot/SWISSPROT;Acc:P13611]	calcium ion binding, sugar binding, hyaluronic acid binding, proteinaceous extracellular matrix, cell adhesion, multicellular organismal development, cell recognition, hyaluronic acid binding, proteinaceous extracellular matrix, cell adhesion, proteinaceous extracellular matrix	NM_004385	chr5	0.555312	0.00569168	4.7649e-05	3.78558e-06	1.35716e-05	0.271081	0.320105	0.68912
ENSG00000038532	Uncharacterized protein KIAA0350. [Source:Uniprot/SWISSPROT;Acc:Q2KHT3]		NM_015226	chr16	0.57085	0.130383	0.0317024	0.0490823	0.242291	0.0493426	0.0856361	0.717913
ENSG00000039068	Epithelial-cadherin precursor (E-cadherin) (Uvomorulin) (Cadherin-1) (CAM 120/80) (CD324 antigen) [Contains: E-Cad/CTF1; E-Cad/CTF2; E- Cad/CTF3]. [Source:Uniprot/SWISSPROT;Acc:P12830]	molecular_function, calcium ion binding, protein binding, homophilic cell adhesion, membrane, integral to membrane, calcium ion binding, protein binding, cell adhesion, homophilic cell adhesion, membrane, integral to membrane, calcium ion binding, calcium ion binding, protein binding, protein binding, plasma membrane, adherens junction, cell-cell adherens junction, cell adhesion, homophilic cell …	NM_004360	chr16	0.713886	0.461567	0.13233	0.0725202	0.0834631	0.392865	0.104337	0.53564
ENSG00000039123	Superkiller viralicidic activity 2-like 2 (EC 3.6.1.-) (ATP-dependent helicase SKIV2L2). [Source:Uniprot/SWISSPROT;Acc:P42285]	nucleotide binding, nucleic acid binding, protein binding, ATP binding, nucleus, spliceosome, mRNA processing, ATP-dependent helicase activity, RNA splicing, hydrolase activity, nucleotide binding, nucleic acid binding, protein binding, ATP binding, nucleus, spliceosome, mRNA processing, ATP-dependent helicase activity, RNA splicing, hydrolase activity	NM_015360	chr5	0.571692	0.421447	0.000142282	3.45082e-05	2.3556e-12	1.23349e-05	2.17563e-21	0.973719
ENSG00000039123	Superkiller viralicidic activity 2-like 2 (EC 3.6.1.-) (ATP-dependent helicase SKIV2L2). [Source:Uniprot/SWISSPROT;Acc:P42285]	nucleotide binding, nucleic acid binding, protein binding, ATP binding, nucleus, spliceosome, mRNA processing, ATP-dependent helicase activity, RNA splicing, hydrolase activity, nucleotide binding, nucleic acid binding, protein binding, ATP binding, nucleus, spliceosome, mRNA processing, ATP-dependent helicase activity, RNA splicing, hydrolase activity	NM_176895	chr5	0.0015834	5.5277e-06	0.00192013	4.94043e-08	3.3382e-305	4.0859e-303	9.72452e-05	0.000365094
ENSG00000039139	Ciliary dynein heavy chain 5 (Axonemal beta dynein heavy chain 5) (HL1). [Source:Uniprot/SWISSPROT;Acc:Q8TE73]	nucleotide binding, ciliary or flagellar motility, microtubule motor activity, ATP binding, cellular_component, axonemal dynein complex, microtubule, microtubule-based movement, biological_process, ATPase activity, nucleotide binding, ciliary or flagellar motility, ciliary or flagellar motility, microtubule motor activity, ATP binding, cellular_component, axonemal dynein complex, axonemal dynein …	NM_001369	chr5	0.16509	0.114745	9.3481e-229	7.1659e-230	7.1827e-248	2.96478e-11	0.002904	0.272683
ENSG00000039523	family with sequence similarity 65, member A (FAM65A), mRNA [Source:RefSeq_dna;Acc:NM_024519]	DNA-directed RNA polymerase activity, binding, DNA-directed RNA polymerase activity, binding	NM_024519	chr16	0.79139	0.587163	0.259785	0.160156	0.0455957	0.0887485	0.00672078	0.953836
ENSG00000039537	Complement component C6 precursor. [Source:Uniprot/SWISSPROT;Acc:P13671]	membrane attack complex, extracellular space, complement activation, classical pathway, membrane, cytolysis, innate immune response, membrane attack complex, extracellular space, complement activation, classical pathway, membrane, cytolysis, innate immune response	NM_000065	chr5	0.431905	0.846635	0.00189087	0.0201898	0.00572306	0.0916747	0.427753	0.570306
ENSG00000039537	Complement component C6 precursor. [Source:Uniprot/SWISSPROT;Acc:P13671]	membrane attack complex, extracellular space, complement activation, classical pathway, membrane, cytolysis, innate immune response, membrane attack complex, extracellular space, complement activation, classical pathway, membrane, cytolysis, innate immune response	NM_001005473	chr5	0.356352	0.0711474	0.0137037	0.0553673	0.0347422	0.0977052	0.00868443	0.65191
ENSG00000039600	Transcription factor SOX-30. [Source:Uniprot/SWISSPROT;Acc:O94993]	DNA binding, RNA polymerase II transcription factor activity, nucleus, transcription, regulation of transcription from RNA polymerase II promoter, spermatogenesis	NM_178424	chr5	0.487285	0.071142	0.476554	0.248961	0.420814	0.41112	1.03326e-06	0.187008
ENSG00000039650	Bifunctional polynucleotide phosphatase/kinase (Polynucleotide kinase- 3'-phosphatase) (DNA 5'-kinase/3'-phosphatase) [Includes: Polynucleotide 3'-phosphatase (EC 3.1.3.32) (2'(3')-polynucleotidase); Polynucleotide 5'-hydroxyl-kinase (EC 2.7.1.78)]. [Source:Uniprot/SWISSPROT;Acc:Q96T60]	nucleotide-excision repair, DNA damage removal, damaged DNA binding, double-stranded DNA binding, endonuclease activity, ATP binding, nucleus, DNA-dependent DNA replication, DNA repair, response to oxidative stress, response to radiation, kinase activity, dephosphorylation, transferase activity, hydrolase activity, purine nucleotide binding, nucleotide kinase activity, DNA damage response, detect…	NM_007254	chr19	0.424661	0.322942	0.469968	0.882915	0.30721	0.186755	0.276035	0.109603
ENSG00000039987	Bestrophin-2 (Vitelliform macular dystrophy 2-like protein 1). [Source:Uniprot/SWISSPROT;Acc:Q8NFU1]	molecular_function, ion channel activity, chloride channel activity, calcium ion binding, ion transport, biological_process, membrane, integral to membrane, chloride ion binding	NM_017682	chr19	0.846242	0.778775	0.782989	0.750791	0.145912	0.226205	0.263137	0.837368
ENSG00000040199	PH domain leucine-rich repeat protein phosphatase-like (EC 3.1.3.16). [Source:Uniprot/SWISSPROT;Acc:Q6ZVD8]	catalytic activity, protein binding, metal ion binding, phosphoprotein phosphatase activity, protein binding, cytoplasm, hydrolase activity, manganese ion binding, metal ion binding	NM_015020	chr16	0.384955	0.215464	0.00540363	0.000283448	0.00208265	0.0611808	0.028336	0.562918
ENSG00000040341	Double-stranded RNA-binding protein Staufen homolog 2. [Source:Uniprot/SWISSPROT;Acc:Q9NUL3]	double-stranded RNA binding, intracellular, nucleus, endoplasmic reticulum, microtubule, transport	NM_014393	chr8	0.256876	0.211606	0.0620194	0.00502529	0.000140601	0.138724	0.000250723	0.233774
ENSG00000040487	PQ loop repeat containing 2 isoform 1 [Source:RefSeq_peptide;Acc:NP_001035214]		NM_017765	chr1	0.658308	0	0.24732	0	9.1517e-13	0.983153	0.191705	0.409573
ENSG00000040531	Cystinosin. [Source:Uniprot/SWISSPROT;Acc:O60931]	, lysosomal membrane, amino acid metabolic process, transport, L-cystine transporter activity, L-cystine transport, membrane, integral to membrane	NM_001031681	chr17	0.705109	0.433576	0.0849871	0.0761389	0.234738	0.801883	0.220181	0.87474
ENSG00000040933	Type I inositol-3,4-bisphosphate 4-phosphatase (EC 3.1.3.66) (Inositol polyphosphate 4-phosphatase type I). [Source:Uniprot/SWISSPROT;Acc:Q96PE3]	signal transduction, phosphatidylinositol-3,4-bisphosphate 4-phosphatase activity, hydrolase activity	NM_004027	chr2	0.454018	0.0309723	0.0054537	0.000153256	3.64004e-07	0.00846589	0.0647338	0.834412
ENSG00000041353	Ras-related protein Rab-27B (C25KG). [Source:Uniprot/SWISSPROT;Acc:O00194]	nucleotide binding, GTPase activity, protein binding, protein binding, GTP binding, Golgi apparatus, Golgi apparatus, small GTPase mediated signal transduction, protein transport	NM_004163	chr18	0.5937	0.455186	0.92646	0.570491	0.111497	0.125696	1.81895e-07	0.24019
ENSG00000041357	Proteasome subunit alpha type 4 (EC 3.4.25.1) (Proteasome component C9) (Macropain subunit C9) (Multicatalytic endopeptidase complex subunit C9) (Proteasome subunit L). [Source:Uniprot/SWISSPROT;Acc:P25789]	threonine endopeptidase activity, cytosol, proteasome core complex (sensu Eukaryota), ubiquitin-dependent protein catabolic process, peptidase activity	NM_002789	chr15	0.68981	0.759084	0.0922078	0.0468034	0.00352297	0.00492991	0.209805	0.789662
ENSG00000041515	myosin heavy chain Myr 8 [Source:RefSeq_peptide;Acc:NP_055826]	motor activity, ATP binding, myosin complex, motor activity, ATP binding, myosin complex, motor activity, ATP binding, myosin complex, motor activity, ATP binding, myosin complex	NM_015011	chr13	0.866843	0.178442	0.00619349	0.00586537	3.54017e-07	0.00012331	4.58135e-06	0.984405
ENSG00000041802	large subunit GTPase 1 homolog [Source:RefSeq_peptide;Acc:NP_060855]	, GTP binding, intracellular, endoplasmic reticulum, GTP binding, intracellular, endoplasmic reticulum	NM_018385	chr3	0.717553	0.516471	0.15276	0.0395891	0.115569	0.0806929	0.50335	0.933626
ENSG00000041880	Poly [ADP-ribose] polymerase 3 (EC 2.4.2.30) (PARP-3) (NAD(+) ADP- ribosyltransferase 3) (Poly[ADP-ribose] synthetase 3) (pADPRT-3) (hPARP-3) (IRT1). [Source:Uniprot/SWISSPROT;Acc:Q9Y6F1]	NAD+ ADP-ribosyltransferase activity, nucleus, DNA repair, protein amino acid ADP-ribosylation, transferase activity, transferring glycosyl groups	NM_005485	chr3	0.244736	0.670681	0.0496035	0.125133	0.285937	0.39784	0.531764	0.309411
ENSG00000041982	Tenascin precursor (TN) (Tenascin-C) (TN-C) (Hexabrachion) (Cytotactin) (Neuronectin) (GMEM) (JI) (Myotendinous antigen) (Glioma- associated-extracellular matrix antigen) (GP 150-225). [Source:Uniprot/SWISSPROT;Acc:P24821]	receptor binding, basement membrane, cell adhesion, signal transduction, neuromuscular junction development, basement membrane, neuromuscular junction development	NM_002160	chr9	0.645493	0.0469772	0.000203759	2.00484e-05	9.3947e-08	0.0584068	2.55793e-05	0.994912
ENSG00000041988	THAP domain-containing protein 3. [Source:Uniprot/SWISSPROT;Acc:Q8WTV1]	DNA binding, zinc ion binding, metal ion binding	NM_018198	chr1	0.678045	2.41616e-05	0.0622409	9.45612e-05	1.78621e-05	0.00871909	0.370293	0.851182
ENSG00000041988	THAP domain-containing protein 3. [Source:Uniprot/SWISSPROT;Acc:Q8WTV1]	DNA binding, zinc ion binding, metal ion binding	NM_138350	chr1	0.472586	0.928059	0.281202	0.571206	0.233379	0.050742	0.35651	0.476807
ENSG00000042022	abhydrolase domain containing 14A [Source:RefSeq_peptide;Acc:NP_056222]	, cytoplasm, aromatic compound metabolic process, hydrolase activity	NM_015407	chr3	0.322371	0.478653	0.0740966	0.60279	0.0697557	0.0612346	0.979198	0.676458
ENSG00000042088	Tyrosyl-DNA phosphodiesterase 1 (EC 3.1.4.-) (Tyr-DNA phosphodiesterase 1). [Source:Uniprot/SWISSPROT;Acc:Q9NUW8]	nucleus, DNA repair, hydrolase activity, tyrosyl-DNA phosphodiesterase activity, nucleus, DNA repair, phosphoric diester hydrolase activity	NM_018319	chr14	0.588904	0.567651	0.00370069	0.00661281	0.00310653	0.0728456	0.243377	0.610914
ENSG00000042286	Apoptosis-inducing factor 2 (EC 1.-.-.-) (Apoptosis-inducing factor- like mitochondrion-associated inducer of death) (Apoptosis-inducing factor-homologous mitochondrion-associated inducer of death) (p53- responsive gene 3 protein). [Source:Uniprot/SWISSPROT;Acc:Q9BRQ8]	DNA binding, electron-transferring-flavoprotein dehydrogenase activity, cytoplasm, mitochondrion, mitochondrial outer membrane, cytosol, electron transport, apoptosis, induction of apoptosis, metabolic process, apoptotic mitochondrial changes, membrane, integral to membrane, oxidoreductase activity, outer membrane, chromosome condensation, FAD binding, DNA binding, electron-transferring-flavoprot…	NM_032797	chr10	0.661687	0.356984	0.447031	0.424976	0.112135	0.530068	0.48927	0.868146
ENSG00000042304		folic acid binding, transport, reduced folate carrier activity, membrane	NM_020161	chr2	0.489747	0.621868	0.089388	0.0812924	0.0350561	0.609192	0.134146	0.480718
ENSG00000042317	Spermatogenesis-associated protein 7 (Spermatogenesis-associated protein HSD3) (HSD-3.1). [Source:Uniprot/SWISSPROT;Acc:Q9P0W8]		NM_001040428	chr14	0.0917996	0.296475	0.118327	0.121731	0.0707851	0.418406	0.0220339	0.294534
ENSG00000042429	CRSP complex subunit 6 (Cofactor required for Sp1 transcriptional activation subunit 6) (Transcriptional coactivator CRSP77) (Vitamin D3 receptor-interacting protein complex 80 kDa component) (DRIP80) (Thyroid hormone receptor-associated protein complex 8 [Source:Uniprot/SWISSPROT;Acc:Q9NVC6]	mediator complex, receptor activity, protein binding, nucleus, transcription factor complex, transcription, transcription initiation from RNA polymerase II promoter, RNA polymerase II transcription mediator activity, ligand-dependent nuclear receptor transcription coactivator activity, androgen receptor signaling pathway, vitamin D receptor binding, positive regulation of transcription from RNA p…	NM_004268	chr11	0.682178	0.224803	0.379321	0.304613	0.519155	0.0482698	0.36948	0.908466
ENSG00000042445	All-trans-retinol 13,14-reductase precursor (EC 1.3.99.23) (All-trans- 13,14-dihydroretinol saturase) (RetSat). [Source:Uniprot/SWISSPROT;Acc:Q6NUM9]	nuclear outer membrane, endoplasmic reticulum, endoplasmic reticulum membrane, electron transport, membrane, carotenoid biosynthetic process, oxidoreductase activity, acting on paired donors, with incorporation or reduction of molecular oxygen, retinol metabolic process, FAD binding, all-trans-retinol 13,14-reductase activity, nuclear outer membrane, endoplasmic reticulum membrane, retinol metabo…	NM_017750	chr2	0.573548	0.968388	0.0974042	0.0795196	0.0315437	0.114743	0.964661	0.874931
ENSG00000042493	Macrophage capping protein (Actin-regulatory protein CAP-G). [Source:Uniprot/SWISSPROT;Acc:P40121]	actin binding, nucleus, protein complex assembly, F-actin capping protein complex, cell projection biogenesis, cell projection biogenesis, barbed-end actin filament capping	NM_001747	chr2	0.675603	0.842125	0.261257	0.146692	0.0516355	0.291358	0.175674	0.915098
ENSG00000042753	AP-2 complex subunit sigma-1 (Adapter-related protein complex 2 sigma- 1 subunit) (Clathrin coat assembly protein AP17) (Clathrin coat- associated protein AP17) (Plasma membrane adaptor AP-2 17 kDa protein) (HA2 17 kDa subunit) (Clathrin assembly protein [Source:Uniprot/SWISSPROT;Acc:P53680]	coated pit, transport, intracellular protein transport, protein transporter activity, regulation of endocytosis, AP-2 adaptor complex, coated vesicle membrane, clathrin cage assembly	NM_021575	chr19	0.82646	0.271338	0	0	0	0.312531	0.0211558	0.573377
ENSG00000042781	Usherin precursor (Usher syndrome type-2A protein) (Usher syndrome type IIa protein). [Source:Uniprot/SWISSPROT;Acc:O75445]	structural molecule activity, proteinaceous extracellular matrix, basal lamina, cell adhesion, visual perception, sensory perception of sound, membrane, integral to membrane, response to stimulus, structural molecule activity, proteinaceous extracellular matrix, basal lamina, cell adhesion, visual perception, sensory perception of sound, membrane, integral to membrane, response to stimulus	NM_206933	chr1	0.0250379	0.00661577	0.0286211	0.000318782	5.64327e-10	2.65736e-10	2.45732e-19	0.00930717
ENSG00000042813	Zona pellucida-binding protein 1 precursor (Sp38). [Source:Uniprot/SWISSPROT;Acc:Q9BS86]	extracellular region, binding of sperm to zona pellucida	NM_007009	chr7	0.431715	0.00227807	0.0527126	0.00202835	5.59752e-08	2.21435e-07	7.28075e-15	0.363264
ENSG00000043093	DCN1-like protein 1 (Defective in cullin neddylation protein 1-like protein 1) (DCUN1 domain-containing protein 1) (Squamous cell carcinoma-related oncogene). [Source:Uniprot/SWISSPROT;Acc:Q96GG9]	molecular_function, cellular_component, biological_process	NM_020640	chr3	0.872888	0.439804	0.0318758	0.0049688	0.000123809	0.052651	0.0244099	0.415535
ENSG00000043355	Zinc finger protein ZIC 2 (Zinc finger protein of the cerebellum 2). [Source:Uniprot/SWISSPROT;Acc:O95409]	neural tube closure, DNA binding, DNA binding, voltage-gated potassium channel activity, protein binding, intracellular, nucleus, nucleus, potassium ion transport, multicellular organismal development, nervous system development, nervous system development, central nervous system development, brain development, voltage-gated potassium channel complex, zinc ion binding, cell differentiation, cell …	NM_007129	chr13	0.359549	0.109354	0.0789569	0.393945	0.178656	0.27994	0.0459669	0.454035
ENSG00000043462	Lymphocyte cytosolic protein 2 (SH2 domain-containing leukocyte protein of 76 kDa) (SLP-76 tyrosine phosphoprotein) (SLP76). [Source:Uniprot/SWISSPROT;Acc:Q13094]	protein binding, immune response, transmembrane receptor protein tyrosine kinase signaling pathway, intracellular signaling cascade, mast cell activation, mast cell activation, cytokine secretion, cytokine secretion	NM_005565	chr5	0.293778	0.710352	0.229486	0.3301	0.0879908	0.0815302	0.000220673	0.588631
ENSG00000043514	tRNA isopentenyltransferase, mitochondrial precursor (EC 2.5.1.8) (Isopentenyl-diphosphate:tRNA isopentenyltransferase) (IPP transferase) (IPTase) (IPPT) (hGRO1). [Source:Uniprot/SWISSPROT;Acc:Q9H3H1]	, nucleotide binding, tRNA isopentenyltransferase activity, ATP binding, tRNA processing, transferase activity, nucleotide binding, tRNA isopentenyltransferase activity, ATP binding, cellular_component, mitochondrion, tRNA processing, zinc ion binding, transferase activity, metal ion binding, nucleotide binding, tRNA isopentenyltransferase activity, ATP binding, tRNA processing, transferase activ…	NM_017646	chr1	0.74905	0.208069	0.732214	0.108964	0.531049	0.349481	0.00845991	0.342872
ENSG00000043822	phosphatidylinositol 4-kinase type II [Source:RefSeq_peptide;Acc:NP_060895]	magnesium ion binding, 1-phosphatidylinositol 4-kinase activity, protein binding, integral to plasma membrane, phosphatidylinositol biosynthetic process, kinase activity, phosphotransferase activity, alcohol group as acceptor, lipid raft	NM_018425	chr10	0.13345	0.845327	0.109915	0.0657478	6.37474e-08	5.82195e-14	0.0726046	0.0621632
ENSG00000044012	Guanylate cyclase activator 2B precursor [Contains: Guanylate cyclase C-activating peptide 2 (Guanylate cyclase C-activating peptide II) (GCAP-II); Uroguanylin (UGN)]. [Source:Uniprot/SWISSPROT;Acc:Q16661]	cGMP biosynthetic process, cGMP biosynthetic process, excretion, fluid secretion, fluid secretion, enzyme activator activity, calcium sensitive guanylate cyclase activator activity, negative regulation of blood pressure, negative regulation of blood pressure	NM_007102	chr1	0.343652	0.0601666	0.000397845	0.00072803	3.49965e-11	3.39647e-06	8.43224e-17	0.263406
ENSG00000044090	Cullin-7 (CUL-7). [Source:Uniprot/SWISSPROT;Acc:Q14999]	vasculogenesis, protein binding, anaphase-promoting complex, proteolysis, ubiquitin cycle, cell cycle, regulation of mitotic metaphase/anaphase transition, regulation of endothelial cell differentiation	NM_014780	chr6	0.812136	0.911074	0.209397	0.368951	0.025681	0.0267519	0.485991	0.986081
ENSG00000044446	Phosphorylase b kinase regulatory subunit alpha, liver isoform (Phosphorylase kinase alpha L subunit). [Source:Uniprot/SWISSPROT;Acc:P46019]	phosphorylase kinase activity, calmodulin binding, phosphorylase kinase complex, carbohydrate metabolic process, glycogen metabolic process, generation of precursor metabolites and energy, protein modification, membrane	NM_000292	chrX	0.95236	0	0.649041	1.5617e-307	2.6627e-300	0.014546	0.0376077	0.885612
ENSG00000044574	78 kDa glucose-regulated protein precursor (GRP 78) (Heat shock 70 kDa protein 5) (Immunoglobulin heavy chain-binding protein) (BiP) (Endoplasmic reticulum lumenal Ca(2+)-binding protein grp78). [Source:Uniprot/SWISSPROT;Acc:P11021]	nucleotide binding, calcium ion binding, protein binding, ATP binding, nucleus, endoplasmic reticulum, endoplasmic reticulum, endoplasmic reticulum lumen, ER-Golgi intermediate compartment, anti-apoptosis, ER overload response, ER overload response, caspase complex, cell surface, integral to endoplasmic reticulum membrane, protein binding, bridging, ribosome binding, ribosome binding, caspase inh…	NM_015635	chr9	0.354959	1.19985e-05	0.00117201	3.88625e-08	5.31885e-06	0.00152341	0.0670686	0.479404
ENSG00000044574	78 kDa glucose-regulated protein precursor (GRP 78) (Heat shock 70 kDa protein 5) (Immunoglobulin heavy chain-binding protein) (BiP) (Endoplasmic reticulum lumenal Ca(2+)-binding protein grp78). [Source:Uniprot/SWISSPROT;Acc:P11021]	nucleotide binding, calcium ion binding, protein binding, ATP binding, nucleus, endoplasmic reticulum, endoplasmic reticulum, endoplasmic reticulum lumen, ER-Golgi intermediate compartment, anti-apoptosis, ER overload response, ER overload response, caspase complex, cell surface, integral to endoplasmic reticulum membrane, protein binding, bridging, ribosome binding, ribosome binding, caspase inh…	NM_005347	chr9	0.893864	0.7109	0.592162	0.491936	0.445395	0.75125	0.426931	0.978994
ENSG00000046604	Desmoglein-2 precursor (HDGC). [Source:Uniprot/SWISSPROT;Acc:Q14126]	calcium ion binding, protein binding, cytoskeleton, cell adhesion, homophilic cell adhesion, membrane, integral to membrane, desmosome, desmosome	NM_001943	chr18	0.435931	0.805216	0.276287	0.800657	0.793581	0.671259	0.991415	0.320233
ENSG00000046647	Gem-associated protein 8 (Protein FAM51A1). [Source:Uniprot/SWISSPROT;Acc:Q9NWZ8]	spliceosomal snRNP biogenesis, protein binding, nucleus, spliceosome, cytoplasm, mRNA processing, RNA splicing, SMN complex, spliceosomal snRNP biogenesis, protein binding, nucleus, spliceosome, cytoplasm, mRNA processing, RNA splicing, SMN complex, spliceosomal snRNP biogenesis, protein binding, nucleus, spliceosome, cytoplasm, mRNA processing, RNA splicing, SMN complex	NM_017856	chrX	0.64248	0.150105	0.0124016	0.00144333	5.15385e-05	0.108708	7.17656e-07	0.962996
ENSG00000046651	Oral-facial-digital syndrome 1 protein (Protein 71-7A). [Source:Uniprot/SWISSPROT;Acc:O75665]	, molecular_function, cellular_component, defense response, biological_process, cell outer membrane	NM_003611	chrX	0.798206	0.338207	0.205134	0.0435945	0.000680216	0.066611	0.563105	0.999464
ENSG00000046653	Neuronal membrane glycoprotein M6-b (M6b). [Source:Uniprot/SWISSPROT;Acc:Q13491]	, molecular_function, multicellular organismal development, nervous system development, membrane, integral to membrane, cell differentiation	NM_001001994	chrX	0.509302	0.0865629	0.811226	0.52008	0.506108	0.823829	0.0668742	0.324573
ENSG00000046653	Neuronal membrane glycoprotein M6-b (M6b). [Source:Uniprot/SWISSPROT;Acc:Q13491]	, molecular_function, multicellular organismal development, nervous system development, membrane, integral to membrane, cell differentiation	NM_001001995	chrX	0.786018	0.412939	0.369174	0.113017	0.0206911	0.0164651	0.192105	0.950994
ENSG00000046774	Melanoma-associated antigen C2 (MAGE-C2 antigen) (MAGE-E1 antigen) (Hepatocellular carcinoma-associated antigen 587) (Cancer-testis antigen 10) (CT10). [Source:Uniprot/SWISSPROT;Acc:Q9UBF1]	regulation of progression through cell cycle, nucleus, cytoplasm	NM_016249	chrX	0.702473	0.0642247	0.331365	0.238375	0.272237	0.558901	0.0120216	0.88214
ENSG00000046889	DEP domain containing 2 isoform a [Source:RefSeq_peptide;Acc:NP_079146]	guanyl-nucleotide exchange factor activity, Rho guanyl-nucleotide exchange factor activity, protein binding, intracellular, intracellular signaling cascade, regulation of Rho protein signal transduction, guanyl-nucleotide exchange factor activity, Rho guanyl-nucleotide exchange factor activity, protein binding, intracellular, intracellular signaling cascade, regulation of Rho protein signal trans…	NM_024870	chr8	0.667248	0.266913	0.500411	0.140535	2.8323e-05	0.0142517	0.149878	0.561289
ENSG00000047056	WD repeat protein 37. [Source:Uniprot/SWISSPROT;Acc:Q9Y2I8]		NM_014023	chr10	0.316366	0.0991993	0.0805209	0.00221067	0.000993918	0.0757189	0.000100555	0.820331
ENSG00000047315	DNA-directed RNA polymerase II 140 kDa polypeptide (EC 2.7.7.6) (RNA polymerase II subunit 2) (RPB2). [Source:Uniprot/SWISSPROT;Acc:P30876]	DNA binding, DNA-directed RNA polymerase activity, nucleus, DNA-directed RNA polymerase II, core complex, transcription, transcription from RNA polymerase II promoter, zinc ion binding, transferase activity, metal ion binding, DNA binding, DNA-directed RNA polymerase activity, nucleus, DNA-directed RNA polymerase II, core complex, transcription, transcription from RNA polymerase II promoter, zinc…	NM_001553	chr4	0.0321949	2.24543e-08	0.000102171	3.768e-09	7.6002e-18	9.14158e-07	2.328e-205	0.160585
ENSG00000047315	DNA-directed RNA polymerase II 140 kDa polypeptide (EC 2.7.7.6) (RNA polymerase II subunit 2) (RPB2). [Source:Uniprot/SWISSPROT;Acc:P30876]	DNA binding, DNA-directed RNA polymerase activity, nucleus, DNA-directed RNA polymerase II, core complex, transcription, transcription from RNA polymerase II promoter, zinc ion binding, transferase activity, metal ion binding, DNA binding, DNA-directed RNA polymerase activity, nucleus, DNA-directed RNA polymerase II, core complex, transcription, transcription from RNA polymerase II promoter, zinc…	NM_000938	chr4	0.30318	0.551148	0.0797407	0.0195271	0.00491769	0.0106389	0.102752	0.534394
ENSG00000047346	KIAA1370 (KIAA1370), mRNA [Source:RefSeq_dna;Acc:NM_019600]		NM_019600	chr15	0.907591	0.326521	0.31264	0.21674	0.000892721	0.00247764	0.258376	0.985768
ENSG00000047457	Ceruloplasmin precursor (EC 1.16.3.1) (Ferroxidase). [Source:Uniprot/SWISSPROT;Acc:P00450]	ferroxidase activity, ferroxidase activity, copper ion transporter activity, copper ion binding, copper ion binding, extracellular region, extracellular space, ion transport, copper ion transport, copper ion homeostasis, iron ion homeostasis, oxidoreductase activity, metal ion binding	NM_000096	chr3	0.891264	0.255107	0.393346	0.447717	0.00928826	0.0285879	0.153036	0.990977
ENSG00000047578	KIAA0556 (KIAA0556), mRNA [Source:RefSeq_dna;Acc:NM_015202]		NM_015202	chr16	0.614858	0.716713	0.496993	0.168224	0.026813	0.217105	0.234219	0.867512
ENSG00000047579	Dysbindin (Dystrobrevin-binding protein 1) (Hermansky-Pudlak syndrome 7 protein homolog) (Hps7-like protein). [Source:Uniprot/SWISSPROT;Acc:Q96EV8]	nucleus, organelle organization and biogenesis, visual perception, sarcoplasm, axon, sarcolemma, identical protein binding, response to stimulus, nucleus, plasma membrane, organelle organization and biogenesis, sarcoplasm, axon, sarcolemma	NM_183041	chr6	0.723554	0.457982	0.390173	0.469694	7.55105e-06	2.63953e-07	0.505798	0.598553
ENSG00000047617	Transmembrane protein 16B. [Source:Uniprot/SWISSPROT;Acc:Q9NQ90]	membrane, integral to membrane	NM_020373	chr12	0.368337	0.00505468	0.00459814	6.08007e-05	3.31784e-09	5.2052e-05	0.0215346	0.533017
ENSG00000047621	Uncharacterized protein C12orf4. [Source:Uniprot/SWISSPROT;Acc:Q9NQ89]		NM_020374	chr12	0.693314	0.16165	0.412905	0.040118	0.00271173	0.0210964	0.73641	0.848542
ENSG00000047634	Sex comb on midleg-like protein 1. [Source:Uniprot/SWISSPROT;Acc:Q9UN30]	transcription factor activity, nucleus, transcription, regulation of transcription, DNA-dependent, anatomical structure morphogenesis, transcription factor activity, nucleus, transcription, regulation of transcription, DNA-dependent, anatomical structure morphogenesis, transcription factor activity, nucleus, transcription, regulation of transcription, DNA-dependent, anatomical structure morphogen…	NM_006746	chrX	0.809036	0.540939	0.231415	0.375381	0.254292	0.0297339	9.3792e-07	0.478005
ENSG00000047644	WWC family member 3. [Source:Uniprot/SWISSPROT;Acc:Q9ULE0]		NM_015691	chrX	0.173747	0.0701568	0.000154009	8.84119e-08	4.00717e-22	1.16463e-11	0.000835102	0.867869
ENSG00000047648	Rho GTPase-activating protein 6 (Rho-type GTPase-activating protein RhoGAPX-1). [Source:Uniprot/SWISSPROT;Acc:O43182]	, SH3/SH2 adaptor activity, GTPase activator activity, Rho GTPase activator activity, intracellular, cytoplasm, actin filament, signal transduction, Rho protein signal transduction, actin filament polymerization, intracellular, signal transduction, Rho GTPase activator activity, intracellular, actin filament organization, signal transduction, actin cytoskeleton, regulation of GTPase activity, foc…	NM_001174	chrX	0.93205	0.00327731	0.0440543	0.0515994	2.04354e-05	0.000322876	1.77328e-13	0.85238
ENSG00000047662			NM_017741	chr4	0.210054	0.149621	0.0863875	0.0113339	0.00283151	0.0244979	0.0276199	0.21812
ENSG00000047849	Microtubule-associated protein 4 (MAP 4). [Source:Uniprot/SWISSPROT;Acc:P27816]	structural molecule activity, microtubule, microtubule associated complex, negative regulation of microtubule depolymerization, microtubule, negative regulation of microtubule depolymerization, microtubule, negative regulation of microtubule depolymerization, microtubule, negative regulation of microtubule depolymerization	NM_002375	chr3	0.423045	0.000638307	6.9918e-06	7.31789e-08	2.61875e-10	0.00572377	0.287357	0.659977
ENSG00000047936	Proto-oncogene tyrosine-protein kinase ROS precursor (EC 2.7.10.1) (c- ros-1). [Source:Uniprot/SWISSPROT;Acc:P08922]	nucleotide binding, transmembrane receptor protein tyrosine kinase activity, receptor activity, ATP binding, membrane fraction, sodium:potassium-exchanging ATPase complex, protein amino acid phosphorylation, signal transduction, transmembrane receptor protein tyrosine kinase signaling pathway, membrane, integral to membrane, transferase activity, transmembrane receptor protein tyrosine kinase act…	NM_002944	chr6	0.643243	0.891435	0.314701	0.143691	0.15056	0.378586	0.0213679	0.8595
ENSG00000048028	Ubiquitin carboxyl-terminal hydrolase 28 (EC 3.1.2.15) (Ubiquitin thioesterase 28) (Ubiquitin-specific-processing protease 28) (Deubiquitinating enzyme 28). [Source:Uniprot/SWISSPROT;Acc:Q96RU2]	ubiquitin thiolesterase activity, ubiquitin-dependent protein catabolic process, ubiquitin cycle, cysteine-type peptidase activity	NM_020886	chr11	0.672601	0.950962	2.95984e-05	1.84081e-06	4.51657e-06	0.0159311	0.0295991	0.998585
ENSG00000048052	Histone deacetylase 9 (HD9) (HD7B) (HD7). [Source:Uniprot/SWISSPROT;Acc:Q9UKV0]	, regulation of progression through cell cycle, histone deacetylase complex, negative regulation of transcription from RNA polymerase II promoter, negative regulation of transcription from RNA polymerase II promoter, transcription corepressor activity, transcription corepressor activity, histone deacetylase activity, protein binding, nucleus, cytoplasm, transcription, inflammatory response, heart…	NM_178423	chr7	0.000701777	0.0202186	8.75273e-08	5.5789e-11	3.80619e-21	1.04601e-11	8.56872e-15	0.00200454
ENSG00000048162	UPF0384 protein CGI-117 (HBV pre-S2 trans-regulated protein 3). [Source:Uniprot/SWISSPROT;Acc:Q9Y3C1]	, nucleus, nucleus	NM_138820	chr5	0.3226	0.325435	0.137055	0.0724394	0.334051	0.0265718	0.413864	0.215959
ENSG00000048162	UPF0384 protein CGI-117 (HBV pre-S2 trans-regulated protein 3). [Source:Uniprot/SWISSPROT;Acc:Q9Y3C1]	, nucleus, nucleus	NM_016391	chr5	0.459135	0.555095	0.576585	0.469136	0.624905	0.556109	0.362394	0.376618
ENSG00000048342	CDNA FLJ13814 fis, clone THYRO1000368. [Source:Uniprot/SPTREMBL;Acc:Q9H8A7]		NM_001080522	chr4	0.782023	0.689093	0.203973	0.0493514	0.00452384	0.0765479	0.0939066	0.905472
ENSG00000048392	Ribonucleoside-diphosphate reductase M2 subunit B (EC 1.17.4.1) (TP53- inducible ribonucleotide reductase M2 B) (p53-inducible ribonucleotide reductase small subunit 2-like protein) (p53R2). [Source:Uniprot/SWISSPROT;Acc:Q7LG56]	ribonucleoside-diphosphate reductase activity, ribonucleoside-diphosphate reductase activity, iron ion binding, nucleus, DNA replication, DNA repair, deoxyribonucleoside diphosphate metabolic process, deoxyribonucleotide biosynthetic process, deoxyribonucleotide biosynthetic process, oxidoreductase activity	NM_015713	chr8	0.702662	0.470171	0.252392	0.0400636	1.77219e-05	0.00242745	0.0270436	0.945341
ENSG00000048405	zinc finger protein 800 [Source:RefSeq_peptide;Acc:NP_789784]	nucleic acid binding, intracellular, zinc ion binding, metal ion binding	NM_176814	chr7	0.607538	0.287231	0.201137	0.160756	0.00194486	0.0144273	0.00824761	0.449906
ENSG00000048471		protein binding, cell communication, phosphoinositide binding, protein binding, cell communication, phosphoinositide binding, protein binding, cell communication, phosphoinositide binding	NM_001080530	chr16	0.345596	0.0211639	0.478387	0.0747958	0.00263761	0.0252278	3.62239e-08	0.26006
ENSG00000048540	LIM domain only protein 3 (Neuronal-specific transcription factor DAT1) (Rhombotin-3). [Source:Uniprot/SWISSPROT;Acc:Q8TAP4]	transcription, regulation of transcription, DNA-dependent, zinc ion binding, metal ion binding, zinc ion binding, metal ion binding, transcription, regulation of transcription, DNA-dependent, zinc ion binding, metal ion binding	NM_001001395	chr12	0.203926	1.97076e-05	5.40055e-15	7.38817e-18	8.9423e-276	4.06664e-26	2.39535e-27	0.0400767
ENSG00000048544	Mitochondrial 28S ribosomal protein S10 (S10mt) (MRP-S10). [Source:Uniprot/SWISSPROT;Acc:P82664]	molecular_function, structural constituent of ribosome, intracellular, mitochondrion, mitochondrial ribosome, ribosome, translation, biological_process	NM_018141	chr6	0.539289	0.330417	0.0128032	0.0230473	0.021976	0.388301	0.42633	0.9338
ENSG00000048649	Remodeling and spacing factor 1 (Rsf-1) (Hepatitis B virus X- associated protein) (HBV pX-associated protein 8) (p325 subunit of RSF chromatin remodelling complex). [Source:Uniprot/SWISSPROT;Acc:Q96T23]	nucleus, nucleosome assembly, chromatin remodeling, transcription, transcription initiation, zinc ion binding, transcriptional activator activity, transcriptional repressor activity, nucleosome spacing, RSF complex, histone binding, negative regulation of DNA binding, negative regulation of transcription, DNA-dependent, metal ion binding, positive regulation of viral transcription	NM_016578	chr11	0.756432	0.601144	0.00221153	0.000937791	2.83198e-05	0.00576401	0.464703	0.988838
ENSG00000048991	R3H domain-containing protein 1. [Source:Uniprot/SWISSPROT;Acc:Q15032]	, nucleic acid binding, endopeptidase inhibitor activity	NM_015361	chr2	0.542944	0.0886283	0.00274046	0.000156513	0.000368522	0.140555	0.00706608	0.797962
ENSG00000049089	Collagen alpha-2(IX) chain precursor. [Source:Uniprot/SWISSPROT;Acc:Q14055]	skeletal development, structural molecule activity, proteinaceous extracellular matrix, collagen type IX, cytoplasm, phosphate transport, cytoplasm, phosphate transport, cytoplasm, phosphate transport	NM_001852	chr1	0.77115	0.682063	0.118015	0.0267403	0.000626078	0.181347	0.149168	0.98772
ENSG00000049167	DNA excision repair protein ERCC-8 (Cockayne syndrome WD repeat protein CSA). [Source:Uniprot/SWISSPROT;Acc:Q13216]	nucleotide-excision repair complex, protein binding, nucleus, transcription-coupled nucleotide-excision repair, transcription, regulation of transcription, DNA-dependent, sensory perception of sound, nuclear matrix, nucleotide-excision repair complex, protein binding, nucleus, transcription-coupled nucleotide-excision repair, transcription, regulation of transcription, DNA-dependent, sensory perc…	NM_001007233	chr5	0.0370714	0.0399515	5.10973e-07	1.63494e-05	7.49239e-09	0.00779905	0.0719858	0.760515
ENSG00000049239	GDH/6PGL endoplasmic bifunctional protein precursor [Includes: Glucose 1-dehydrogenase (EC 1.1.1.47) (Hexose-6-phosphate dehydrogenase); 6- phosphogluconolactonase (EC 3.1.1.31) (6PGL)]. [Source:Uniprot/SWISSPROT;Acc:O95479]	glucose-6-phosphate 1-dehydrogenase activity, endoplasmic reticulum, microsome, carbohydrate metabolic process, glucose metabolic process, pentose-phosphate shunt, oxidoreductase activity, hydrolase activity, 6-phosphogluconolactonase activity, glucose 1-dehydrogenase activity, glucose-6-phosphate 1-dehydrogenase activity, glucose-6-phosphate 1-dehydrogenase activity, endoplasmic reticulum, micro…	NM_004285	chr1	0.512876	0.311955	0.342067	0.326335	0.624428	0.340012	0.726727	0.556867
ENSG00000049245	Vesicle-associated membrane protein 3 (VAMP-3) (Synaptobrevin-3) (Cellubrevin) (CEB). [Source:Uniprot/SWISSPROT;Acc:Q15836]	protein complex assembly, vesicle docking during exocytosis, membrane fusion, membrane, integral to membrane, calcium ion-dependent exocytosis, calcium ion-dependent exocytosis, synaptosome, synapse	NM_004781	chr1	0.317939	0.402792	0.228928	0.131516	0.142026	0.0916942	0.000279659	0.648086
ENSG00000049246	Period circadian protein homolog 3 (Circadian clock protein PERIOD 3) (hPER3) (Cell growth-inhibiting gene 13 protein). [Source:Uniprot/SWISSPROT;Acc:P56645]	signal transducer activity, regulation of transcription, DNA-dependent, signal transduction, signal transducer activity, regulation of transcription, DNA-dependent, signal transduction, signal transducer activity, nucleus, transcription, regulation of transcription, DNA-dependent, signal transduction, circadian rhythm, rhythmic process	NM_016831	chr1	0.648338	0.757075	0.388755	0.421749	0.58054	0.252554	0.125519	0.750307
ENSG00000049247	Urotensin-2 precursor (Urotensin-II) (U-II) (UII). [Source:Uniprot/SWISSPROT;Acc:O95399]	, hormone activity, extracellular region, extracellular space, muscle contraction, synaptic transmission, blood pressure regulation	NM_021995	chr1	0.417259	0.408628	0.142834	0.091103	0.643503	0.117105	0.57951	0.351284
ENSG00000049283	Epsin-3 (EPS-15-interacting protein 3). [Source:Uniprot/SWISSPROT;Acc:Q9H201]	lipid binding	NM_017957	chr17	0.785145	0.396042	0.907761	0.928749	0.0250629	6.87666e-05	0.232399	0.613018
ENSG00000049319	3-oxo-5-alpha-steroid 4-dehydrogenase 2 (EC 1.3.99.5) (Steroid 5- alpha-reductase 2) (SR type 2) (5 alpha-SR2) (Type II 5-alpha reductase). [Source:Uniprot/SWISSPROT;Acc:P31213]	3-oxo-5-alpha-steroid 4-dehydrogenase activity, 3-oxo-5-alpha-steroid 4-dehydrogenase activity, endoplasmic reticulum, microsome, steroid biosynthetic process, androgen biosynthetic process, androgen biosynthetic process, cell-cell signaling, sex determination, sex differentiation, male gonad development, sterol 5-alpha reductase activity, membrane, integral to membrane, oxidoreductase activity, …	NM_000348	chr2	0.713441	0.473812	0.574459	0.602271	0.0377532	0.0981449	0	0.569152
ENSG00000049323	Latent-transforming growth factor beta-binding protein, isoform 1L precursor (LTBP-1) (Transforming growth factor beta-1-binding protein 1) (TGF-beta1-BP-1). [Source:Uniprot/SWISSPROT;Acc:Q14766]	, transforming growth factor beta receptor activity, calcium ion binding, proteinaceous extracellular matrix, biological_process, growth factor binding, calcium ion binding, calcium ion binding, proteinaceous extracellular matrix, growth factor binding	NM_206943	chr2	0.418662	0.343424	0.0770046	0.2398	2.78057e-05	0.000471012	2.66208e-06	0.659571
ENSG00000049540	Elastin precursor (Tropoelastin). [Source:Uniprot/SWISSPROT;Acc:P15502]	extracellular matrix structural constituent, GTP binding, proteinaceous extracellular matrix, cytoplasm, extracellular matrix structural constituent, proteinaceous extracellular matrix, proteinaceous extracellular matrix, respiratory gaseous exchange, circulation, cell proliferation, organ morphogenesis, extracellular matrix constituent conferring elasticity, protein binding, striated muscle deve…	NM_000501	chr7	0.029249	0.508672	0.147138	0.223904	0.0116576	0.000266542	0.039626	0.00998274
ENSG00000049541	Replication factor C subunit 2 (Replication factor C 40 kDa subunit) (RF-C 40 kDa subunit) (RFC40) (Activator 1 40 kDa subunit) (A1 40 kDa subunit). [Source:Uniprot/SWISSPROT;Acc:P35250]	nucleotide binding, protein binding, ATP binding, nucleus, DNA replication factor C complex, DNA replication, nucleoside-triphosphatase activity	NM_181471	chr7	0.84961	0.462275	0.107308	0.112606	0.035454	0.00227308	0.454055	0.920012
ENSG00000049768	Forkhead box protein P3 (Scurfin). [Source:Uniprot/SWISSPROT;Acc:Q9BZS1]	negative regulation of T cell cytokine production, transcription factor activity, protein binding, intracellular, nucleus, chromatin remodeling, transcription, zinc ion binding, negative regulation of cell proliferation, general transcriptional repressor activity, inhibition of NF-kappaB transcription factor, negative regulation of interferon-gamma production, negative regulation of interleukin-1…	NM_014009	chrX	0.675774	2.57037e-05	0.493909	0.00225237	0.00284579	0.116619	0.0255684	0.829422
ENSG00000049769	Protein phosphatase 1 regulatory subunit 3F. [Source:Uniprot/SWISSPROT;Acc:Q6ZSY5]	membrane, integral to membrane, membrane, integral to membrane	NM_033215	chrX	0.750647	0.197559	0.328592	0.0888945	0.0497889	0.439629	0.185538	0.854918
ENSG00000049860	Beta-hexosaminidase beta chain precursor (EC 3.2.1.52) (N-acetyl-beta- glucosaminidase) (Beta-N-acetylhexosaminidase) (Hexosaminidase B) (Cervical cancer proto-oncogene 7) (HCC-7) [Contains: Beta- hexosaminidase beta-B chain; Beta-hexosaminidase beta-A ch [Source:Uniprot/SWISSPROT;Acc:P07686]	skeletal development, acrosome, beta-N-acetylhexosaminidase activity, carbohydrate metabolic process, glycosphingolipid metabolic process, ganglioside catabolic process, calcium ion homeostasis, lysosome organization and biogenesis, penetration of zona pellucida, sensory perception of sound, locomotory behavior, male courtship behavior, metabolic process, phospholipid biosynthetic process, oligos…	NM_170691	chr5	0.892542	0.689878	0.524358	0.622186	0.679619	0.57566	0.67133	0.72964
ENSG00000049860	Beta-hexosaminidase beta chain precursor (EC 3.2.1.52) (N-acetyl-beta- glucosaminidase) (Beta-N-acetylhexosaminidase) (Hexosaminidase B) (Cervical cancer proto-oncogene 7) (HCC-7) [Contains: Beta- hexosaminidase beta-B chain; Beta-hexosaminidase beta-A ch [Source:Uniprot/SWISSPROT;Acc:P07686]	skeletal development, acrosome, beta-N-acetylhexosaminidase activity, carbohydrate metabolic process, glycosphingolipid metabolic process, ganglioside catabolic process, calcium ion homeostasis, lysosome organization and biogenesis, penetration of zona pellucida, sensory perception of sound, locomotory behavior, male courtship behavior, metabolic process, phospholipid biosynthetic process, oligos…	NM_000521	chr5	0.979578	0.442769	0.754594	0.302396	0.325249	0.448211	0.33553	0.917227
ENSG00000049883	pentatricopeptide repeat domain 2 [Source:RefSeq_peptide;Acc:NP_079030]		NM_024754	chr5	0.713583	0.108133	0.334214	0.027131	0.0657026	0.181853	3.45732e-10	0.812482
ENSG00000050030	Uncharacterized protein KIAA2022. [Source:Uniprot/SWISSPROT;Acc:Q5QGS0]	nucleotide binding, DNA binding, DNA-directed DNA polymerase activity, DNA replication, 3'-5' exonuclease activity, nucleotide binding, DNA binding, DNA-directed DNA polymerase activity, DNA replication, 3'-5' exonuclease activity	NM_001008537	chrX	0.405551	3.59074e-05	0.000349066	3.79389e-09	5.60251e-07	0.668048	0.267636	0.739934
ENSG00000050130	Medulloblastoma antigen MU-MB-50.4. [Source:Uniprot/SWISSPROT;Acc:Q9P055]		NM_016475	chr14	0.776272	0.141258	0.952571	0.932152	0.362718	0.0567063	0.0117962	0.678375
ENSG00000050165	Dickkopf-related protein 3 precursor (Dkk-3) (Dickkopf-3) (hDkk-3). [Source:Uniprot/SWISSPROT;Acc:Q9UBP4]	extracellular region, extracellular space, multicellular organismal development, anatomical structure morphogenesis, Wnt receptor signaling pathway, negative regulation of Wnt receptor signaling pathway, extracellular region, multicellular organismal development, negative regulation of Wnt receptor signaling pathway	NM_013253	chr11	0.520416	0.418415	0.176851	0.573714	0.0571398	0.104344	0.651232	0.521207
ENSG00000050327	Rho guanine nucleotide exchange factor 5 (Guanine nucleotide regulatory protein TIM) (Oncogene TIM) (p60 TIM) (Transforming immortalized mammary oncogene). [Source:Uniprot/SWISSPROT;Acc:Q12774]	guanyl-nucleotide exchange factor activity, Rho guanyl-nucleotide exchange factor activity, protein binding, GTP binding, intracellular, regulation of Rho protein signal transduction	NM_005435	chr7	0.735997	0.426225	0.169024	0.268561	0.282218	0.389453	0.862168	0.878957
ENSG00000050393	coiled-coil domain containing 90A [Source:RefSeq_peptide;Acc:NP_001026883]		NM_001031713	chr6	0.737643	0.487621	0.350339	0.27334	0.690781	0.795242	0.241533	0.907709
ENSG00000050405	LIM domain and actin-binding protein 1 (Epithelial protein lost in neoplasm). [Source:Uniprot/SWISSPROT;Acc:Q9UHB6]	stress fiber, actin monomer binding, focal adhesion, zinc ion binding, actin cytoskeleton, actin cytoskeleton, negative regulation of actin filament depolymerization, ruffle organization and biogenesis, metal ion binding, actin filament binding, actin filament bundle formation	NM_016357	chr12	0.542116	0.73128	0.149261	0.0849529	0.123665	0.0988005	0.319562	0.801572
ENSG00000050426	LETM1 domain containing 1 isoform 1 [Source:RefSeq_peptide;Acc:NP_056231]		NM_015416	chr12	0.67133	0.459521	0.21563	0.0781664	0.457458	0.976128	0.544494	0.784191
ENSG00000050438	solute carrier family 4, sodium bicarbonate cotransporter, member 8 isoform b [Source:RefSeq_peptide;Acc:NP_004849]	inorganic anion exchanger activity, anion transport, membrane, integral to membrane, inorganic anion exchanger activity, anion transport, membrane, integral to membrane	NM_004858	chr12	0.90338	0.281377	0.0145852	0.000453673	0.000461886	0.141605	0.226134	0.99455
ENSG00000050555	Laminin subunit gamma-3 precursor (Laminin 12 gamma 3 subunit). [Source:Uniprot/SWISSPROT;Acc:Q9Y6N6]	protein binding, basement membrane, cell adhesion, structural molecule activity, protein binding, basement membrane, cell adhesion, membrane, proteinaceous extracellular matrix	NM_006059	chr9	0.55767	0.291897	0.244011	0.179568	0.449114	0.264935	0.166719	0.798882
ENSG00000050730	TNFAIP3-interacting protein 3 (Listeria-induced gene protein) (A20- binding inhibitor of NF-kappa-B activation 3) (ABIN-3). [Source:Uniprot/SWISSPROT;Acc:Q96KP6]		NM_024873	chr4	0.27278	0.0497776	0.258501	0.135866	0.225908	0.437619	5.73514e-06	0.550267
ENSG00000050767	Collagen alpha-1(XXIII) chain. [Source:Uniprot/SWISSPROT;Acc:Q86Y22]	structural molecule activity, proteinaceous extracellular matrix, cytoplasm, phosphate transport, membrane, integral to membrane, structural molecule activity, proteinaceous extracellular matrix, cytoplasm, phosphate transport, membrane, integral to membrane	NM_173465	chr5	0.307267	0.0788524	0.0434732	0.00156951	0.000147565	0.301124	0.224327	0.70978
ENSG00000050820	Breast cancer anti-estrogen resistance protein 1 (CRK-associated substrate) (p130cas). [Source:Uniprot/SWISSPROT;Acc:P56945]	regulation of cell growth, ruffle, signal transducer activity, protein binding, membrane fraction, cytoplasm, focal adhesion, actin filament organization, cell adhesion, epidermal growth factor receptor signaling pathway, G-protein coupled receptor protein signaling pathway, integrin-mediated signaling pathway, cell proliferation, insulin receptor signaling pathway, cell migration, protein kinase…	NM_014567	chr16	0.483491	0.0887748	0.832126	0.170623	0.00540154	0.107895	0.24872	0.6344
ENSG00000051009	Uncharacterized protein C11orf56. [Source:Uniprot/SWISSPROT;Acc:Q8N612]		NM_032127	chr11	0.779223	0	0.0763308	3.08902e-19	1.73393e-14	0.032202	0.148649	0.802143
ENSG00000051108	Homocysteine-responsive endoplasmic reticulum-resident ubiquitin-like domain member 1 protein (Methyl methanesulfonate (MMF)-inducible fragment protein 1). [Source:Uniprot/SWISSPROT;Acc:Q15011]	molecular_function, endoplasmic reticulum, endoplasmic reticulum membrane, protein modification, response to unfolded protein, membrane, integral to membrane, protein modification, endoplasmic reticulum membrane, response to stress, response to unfolded protein, integral to membrane	NM_014685	chr16	0.836231	0.908657	0.25321	0.174323	0.0540628	0.0430905	0.180143	0.9599
ENSG00000051128	Homer protein homolog 3 (Homer-3). [Source:Uniprot/SWISSPROT;Acc:Q9NSC5]	, protein binding, cellular_component, protein targeting, protein binding, cellular_component, protein targeting, metabotropic glutamate receptor signaling pathway	NM_004838	chr19	0.639691	0.510712	0.308744	0.669011	0.757038	0.748136	0.798355	0.504007
ENSG00000051180	DNA repair protein RAD51 homolog 1 (hRAD51) (HsRAD51). [Source:Uniprot/SWISSPROT;Acc:Q06609]	nucleotide binding, double-strand break repair via homologous recombination, synaptonemal complex, damaged DNA binding, double-stranded DNA binding, protein binding, ATP binding, intracellular, nucleus, DNA unwinding during replication, DNA repair, meiosis, meiotic recombination, DNA-dependent ATPase activity, nucleoside-triphosphatase activity, sequence-specific DNA binding, recombinase activity…	NM_133487	chr15	0.814946	0.762456	0.927032	0.854287	0.561936	0.0111627	0.49501	0.823106
ENSG00000051382	Phosphatidylinositol-4,5-bisphosphate 3-kinase catalytic subunit beta isoform (EC 2.7.1.153) (PI3-kinase p110 subunit beta) (PtdIns-3-kinase p110) (PI3K) (PI3Kbeta). [Source:Uniprot/SWISSPROT;Acc:P42338]	regulation of progression through cell cycle, activation of MAPK activity, regulation of cell-matrix adhesion, regulation of cell-matrix adhesion, inositol or phosphatidylinositol kinase activity, phosphoinositide 3-kinase complex, calcium ion homeostasis, calcium ion homeostasis, chemotaxis, homophilic cell adhesion, homophilic cell adhesion, signal transduction, G-protein coupled receptor prote…	NM_006219	chr3	0.932958	0.69943	0.0681827	0.0612777	1.49166e-07	2.30662e-06	8.0079e-296	0.985335
ENSG00000051415	Salivary alpha-amylase precursor (EC 3.2.1.1) (1,4-alpha-D-glucan glucanohydrolase). [Source:Uniprot/SWISSPROT;Acc:P04745]	catalytic activity, alpha-amylase activity, calcium ion binding, protein binding, extracellular space, carbohydrate metabolic process, digestion, metabolic process, hydrolase activity, acting on glycosyl bonds, chloride ion binding, cation binding, catalytic activity, alpha-amylase activity, calcium ion binding, protein binding, extracellular space, carbohydrate metabolic process, digestion, meta…	NM_001008221	chr1	0.000597416	0.0225899	0.00259561	0.000579606	3.57885e-11	0.000940994	0.153352	0.0375102
ENSG00000051523	Cytochrome b-245 light chain (p22 phagocyte B-cytochrome) (Neutrophil cytochrome b 22 kDa polypeptide) (p22-phox) (p22phox) (Cytochrome b(558) alpha chain) (Cytochrome b558 subunit alpha) (Superoxide- generating NADPH oxidase light chain subunit). [Source:Uniprot/SWISSPROT;Acc:P13498]	iron ion binding, protein binding, cytoplasm, cytoplasm, mitochondrion, electron transport, superoxide metabolic process, transport, electron carrier activity, membrane, heme binding, metal ion binding	NM_000101	chr16	0.181986	0.365089	0.263065	0.537792	0.454051	0.0313059	0.286163	0.110665
ENSG00000051596	THO complex subunit 3 (Tho3) (TEX1 homolog). [Source:Uniprot/SWISSPROT;Acc:Q96J01]	RNA binding, nucleus, mRNA processing, transport, RNA splicing, mRNA transport	NM_032361	chr5	0.658244	0.31466	0.0251111	0.00963572	6.52033e-05	0.00250168	0.990252	0.104079
ENSG00000051620	Heme-binding protein 2 (Protein SOUL) (Placental protein 23) (PP23). [Source:Uniprot/SWISSPROT;Acc:Q9Y5Z4]	cytoplasm, cytoplasm	NM_014320	chr6	0.982918	0.850971	0.000702511	0.000302546	8.12816e-06	0.105342	0.00217318	0.992978
ENSG00000052344	Prostasin precursor (EC 3.4.21.-) (Serine protease 8) [Contains: Prostasin light chain; Prostasin heavy chain]. [Source:Uniprot/SWISSPROT;Acc:Q16651]	serine-type endopeptidase activity, extracellular region, extracellular space, plasma membrane, proteolysis, integral to membrane	NM_002773	chr16	0.840551	0.697503	0.464924	0.323079	0.128107	0.417424	0.109174	0.999999
ENSG00000052723	suppressor of IKK epsilon [Source:RefSeq_peptide;Acc:NP_079349]		NM_025073	chr1	0.117802	0.0371554	0.0272091	0.0486143	0.325644	0.69545	0.00200893	0.360521
ENSG00000052749	RRP12-like protein. [Source:Uniprot/SWISSPROT;Acc:Q5JTH9]	nucleus, membrane, integral to membrane	NM_015179	chr10	0.9875	0.792121	0.0614747	0.0283586	3.76518e-09	1.9335e-275	0.171305	0.952715
ENSG00000052802	C-4 methylsterol oxidase (EC 1.14.13.72) (Methylsterol monooxygenase). [Source:Uniprot/SWISSPROT;Acc:Q15800]	C-4 methylsterol oxidase activity, catalytic activity, iron ion binding, endoplasmic reticulum, plasma membrane, fatty acid metabolic process, metabolic process, integral to membrane, sterol biosynthetic process, oxidoreductase activity	NM_006745	chr4	0.230272	0.640983	0.163802	0.184067	0.00671233	0.0431975	0.396617	0.654633
ENSG00000052841	Tetratricopeptide repeat protein 17 (TPR repeat protein 17). [Source:Uniprot/SWISSPROT;Acc:Q96AE7]	binding, binding, binding, binding	NM_018259	chr11	0.154739	6.24122e-05	0.000144098	2.0513e-272	1.31807e-16	2.38831e-05	0.014858	0.849059
ENSG00000052850	Homeobox protein aristaless-like 4. [Source:Uniprot/SWISSPROT;Acc:Q9H161]	skeletal development, transcription factor activity, transcription factor activity, protein binding, protein binding, nucleus, transcription factor complex, transcription factor complex, regulation of transcription from RNA polymerase II promoter, regulation of transcription from RNA polymerase II promoter, multicellular organismal development, sequence-specific DNA binding	NM_021926	chr11	0.796652	5.66584e-05	0.0985485	0.00101647	0.000260256	0.21315	0.151242	0.952768
ENSG00000053108	Follistatin-related protein 4 precursor (Follistatin-like 4). [Source:Uniprot/SWISSPROT;Acc:Q6MZW2]	calcium ion binding	NM_015082	chr5	0.0339073	0.0051075	0.0139594	0.00515815	7.37444e-06	6.72187e-06	1.18435e-11	0.0271103
ENSG00000053254	Checkpoint suppressor 1 (Forkhead box protein N3). [Source:Uniprot/SWISSPROT;Acc:O00409]	, DNA damage checkpoint, G2 phase of mitotic cell cycle, transcription factor activity, protein binding, nucleus, transcription, cell cycle, transcriptional repressor activity, sequence-specific DNA binding, negative regulation of transcription, DNA-dependent	NM_005197	chr14	0.346982	0.0183735	2.82363e-05	1.05876e-08	1.6678e-10	2.43118e-07	0.00100468	0.863699
ENSG00000053328	OTTHUMP00000017000 (Fragment). [Source:Uniprot/SPTREMBL;Acc:Q5T253]		NM_004032	chr6	0.239249	0.818267	0.409518	0.455382	0.0661525	0.0226767	0.0130786	0.124587
ENSG00000053371	Aflatoxin B1 aldehyde reductase member 2 (EC 1.-.-.-) (AFB1-AR 1) (Aldoketoreductase 7). [Source:Uniprot/SWISSPROT;Acc:O43488]	, aldehyde reductase activity, mitochondrion, carbohydrate metabolic process, aldehyde metabolic process, electron carrier activity	NM_003689	chr1	0.130625	0.543049	0.0514139	0.125396	0.109161	0.293079	0.310156	0.275005
ENSG00000053372	mRNA turnover protein 4 homolog. [Source:Uniprot/SWISSPROT;Acc:Q9UKD2]	intracellular, nucleus, ribosome biogenesis and assembly	NM_016183	chr1	0.653904	0.414018	0.629509	0.375766	0.133809	0.184215	0.295101	0.690656
ENSG00000053501	Vesicle transport protein USE1 (USE1-like protein) (Putative MAPK- activating protein PM26) (Protein p31). [Source:Uniprot/SWISSPROT;Acc:Q9NZ43]	protein binding, endoplasmic reticulum, lysosomal transport, protein transport, membrane, integral to membrane, protein catabolic process, protein binding, lysosomal transport, protein catabolic process	NM_018467	chr19	0.112785	0.319214	0.101055	0.0526939	0.000202744	0.0193682	0.497833	0.306953
ENSG00000053702	Nuclear receptor-interacting protein 2. [Source:Uniprot/SWISSPROT;Acc:Q9BQI9]	negative regulation of transcription from RNA polymerase II promoter, negative regulation of transcription from RNA polymerase II promoter, protein binding, protein binding, nucleus, nucleus, cytoplasm, transcription, regulation of transcription, DNA-dependent, transcription regulator activity, transcription regulator activity	NM_031474	chr12	0.68831	0.336502	0.411449	0.172442	0.258935	0.533407	0.174943	0.825937
ENSG00000053747	Laminin subunit alpha-3 precursor (Epiligrin 170 kDa subunit) (E170) (Nicein subunit alpha). [Source:Uniprot/SWISSPROT;Acc:Q16787]	proteinaceous extracellular matrix, receptor binding, structural molecule activity, basement membrane, basement membrane, laminin-1 complex, epidermis development, regulation of cell adhesion, regulation of cell migration, regulation of embryonic development	NM_198129	chr18	0.983143	0.108004	0.238861	0.00546018	0.000137753	0.0457836	0.0332541	0.997172
ENSG00000053770	Uncharacterized protein C14orf108 (Putative HIV-1 infection-related protein). [Source:Uniprot/SWISSPROT;Acc:Q9H0R1]	intracellular protein transport, clathrin vesicle coat, intracellular protein transport, clathrin vesicle coat	NM_018229	chr14	0.792796	0.623328	0.137942	0.117521	0.0455928	0.0867744	0.00045107	0.976829
ENSG00000053918	Potassium voltage-gated channel subfamily KQT member 1 (Voltage-gated potassium channel subunit Kv7.1) (IKs producing slow voltage-gated potassium channel subunit alpha KvLQT1) (KQT-like 1). [Source:Uniprot/SWISSPROT;Acc:P51787]	delayed rectifier potassium channel activity, membrane fraction, imprinting, ion transport, potassium ion transport, muscle contraction, sensory perception of sound, circulation, regulation of heart contraction, voltage-gated potassium channel complex, membrane, integral to membrane, gene silencing, potassium ion binding, delayed rectifier potassium channel activity, membrane fraction, imprinting…	NM_000218	chr11	0.752374	0.0136675	0.29067	0.0188687	0.0288859	0.26383	0.00201852	0.8191
ENSG00000054116	Trafficking protein particle complex subunit 3 (BET3 homolog). [Source:Uniprot/SWISSPROT;Acc:O43617]	Golgi membrane, endoplasmic reticulum, cytosol, transport, ER to Golgi vesicle-mediated transport, Golgi membrane, cytosol, ER to Golgi vesicle-mediated transport	NM_014408	chr1	0.881666	0.565502	0.800888	0.647873	0.406676	0.491232	0.638492	0.922674
ENSG00000054118	Thyroid hormone receptor-associated protein 3 (Thyroid hormone receptor-associated protein complex 150 kDa component) (Trap150). [Source:Uniprot/SWISSPROT;Acc:Q9Y2W1]	mediator complex, nucleotide binding, receptor activity, ATP binding, nucleus, transcription, regulation of transcription, DNA-dependent, transcription initiation from RNA polymerase II promoter, RNA polymerase II transcription mediator activity, ligand-dependent nuclear receptor transcription coactivator activity, androgen receptor signaling pathway, vitamin D receptor binding, positive regulati…	NM_005119	chr1	0.149454	0.550516	1.92706e-07	9.13642e-07	2.07193e-14	2.0905e-06	0.000601358	0.911746
ENSG00000054148	14 kDa phosphohistidine phosphatase (EC 3.1.3.-) (Phosphohistidine phosphatase 1) (Protein janus-A homolog). [Source:Uniprot/SWISSPROT;Acc:Q9NRX4]	phosphoprotein phosphatase activity, cytoplasm, cytosol, phosphohistidine phosphatase activity, dephosphorylation, hydrolase activity, phosphoprotein phosphatase activity, cytoplasm, cytosol, phosphohistidine phosphatase activity, dephosphorylation, hydrolase activity	NM_014172	chr9	0.331256	0.331791	0.78663	0.85287	0.753215	0.351157	0.365573	0.226499
ENSG00000054179	Ectonucleoside triphosphate diphosphohydrolase 2 (EC 3.6.1.-) (NTPDase 2) (Ecto-ATPase) (CD39 antigen-like 1). [Source:Uniprot/SWISSPROT;Acc:Q9Y5L3]	magnesium ion binding, calcium ion binding, protein binding, basal lamina, G-protein coupled receptor protein signaling pathway, purine ribonucleoside diphosphate catabolic process, membrane, integral to membrane, hydrolase activity, nucleoside-diphosphatase activity, nucleoside-triphosphatase activity, platelet activation, protein binding, basal lamina, G-protein coupled receptor protein signali…	NM_203468	chr9	0.776972	0.6984	0.444514	0.269277	0.917703	0.501695	0.825407	0.869199
ENSG00000054219	Lymphocyte antigen 75 precursor (DEC-205) (gp200-MR6) (CD205 antigen). [Source:Uniprot/SWISSPROT;Acc:O60449]	receptor activity, sugar binding, integral to plasma membrane, endocytosis, inflammatory response, immune response, membrane	NM_002349	chr2	0.872286	0.710335	0.58908	0.725619	0.184891	0.0959792	0.095369	0.915385
ENSG00000054267	AT rich interactive domain 4B isoform 2 [Source:RefSeq_peptide;Acc:NP_112739]	chromatin, DNA binding, chromatin binding, intracellular, nucleus, chromatin assembly or disassembly, molecular_function, DNA binding, cellular_component, intracellular, biological_process, DNA binding, intracellular, nucleic acid binding	NM_016374	chr1	0.679966	0.816245	0.00590656	0.000608442	2.06475e-08	0.0210675	0.125702	0.939959
ENSG00000054267	AT rich interactive domain 4B isoform 2 [Source:RefSeq_peptide;Acc:NP_112739]	chromatin, DNA binding, chromatin binding, intracellular, nucleus, chromatin assembly or disassembly, molecular_function, DNA binding, cellular_component, intracellular, biological_process, DNA binding, intracellular, nucleic acid binding	NM_001037277	chr1	0.453164	0.523584	0.171543	0.513204	0.515186	0.801005	0.427848	0.697696
ENSG00000054282	Serologically defined colon cancer antigen 8 (Centrosomal colon cancer autoantigen protein) (hCCCAP) (Antigen NY-CO-8). [Source:Uniprot/SWISSPROT;Acc:Q86SQ7]	, centrosome	NM_181690	chr1	0.434794	0.000410571	0.0004397	1.18678e-07	7.03499e-12	2.85643e-05	3.22849e-12	0.724091
ENSG00000054282	Serologically defined colon cancer antigen 8 (Centrosomal colon cancer autoantigen protein) (hCCCAP) (Antigen NY-CO-8). [Source:Uniprot/SWISSPROT;Acc:Q86SQ7]	, centrosome	NM_006642	chr1	0.506811	0.148972	0.0134555	0.0341941	0.000663889	0.0018835	8.67812e-05	0.0232136
ENSG00000054356	Receptor-type tyrosine-protein phosphatase-like N precursor (R-PTP-N) (PTP IA-2) (Islet cell antigen 512) (ICA 512) (Islet cell autoantigen 3). [Source:Uniprot/SWISSPROT;Acc:Q16849]	receptor activity, transmembrane receptor protein tyrosine phosphatase activity, protein binding, integral to plasma membrane, protein amino acid dephosphorylation, membrane, phosphoric monoester hydrolase activity	NM_002846	chr2	0.920949	0.0181766	0.126973	0.00018803	2.14994e-09	7.43118e-08	0.0391529	0.990679
ENSG00000054392	Protein-cysteine N-palmitoyltransferase HHAT (EC 2.3.1.-) (Hedgehog acyltransferase) (Skinny hedgehog protein 1) (Melanoma antigen recognized by T-cells 2) (MART-2). [Source:Uniprot/SWISSPROT;Acc:Q5VTY9]	nucleotide binding, GTP binding, endoplasmic reticulum, smoothened signaling pathway, multicellular organismal development, acyltransferase activity, membrane, integral to membrane, palmitoyltransferase activity, transferase activity, protein palmitoylation, nucleotide binding, GTP binding, endoplasmic reticulum, smoothened signaling pathway, multicellular organismal development, acyltransferase …	NM_018194	chr1	0.50209	0.234189	0.167832	0.076981	0.0538075	0.0652919	2.38556e-05	0.327187
ENSG00000054523	Kinesin-like protein KIF1B (Klp). [Source:Uniprot/SWISSPROT;Acc:O60333]	, nucleotide binding, microtubule motor activity, protein binding, ATP binding, mitochondrion, microtubule, microtubule associated complex, microtubule-based movement, nerve-nerve synaptic transmission, neuromuscular synaptic transmission, microtubule binding, anterograde axon cargo transport, embryonic development, ATPase activity, kinesin binding, cytoplasmic vesicle membrane	NM_015074	chr1	0.516773	0.82866	0.00867279	0.00617063	0.0618439	0.234231	0.00602129	0.880737
ENSG00000054611	TBC1 domain family member 22A. [Source:Uniprot/SWISSPROT;Acc:Q8WUA7]	GTPase activator activity, Rab GTPase activator activity, intracellular, regulation of Rab GTPase activity	NM_014346	chr22	0.0488008	0.52455	0.175089	0.259248	0.00195082	3.65904e-06	0.00895815	0.106719
ENSG00000054690	pleckstrin homology domain containing, family H (with MyTH4 domain) member 1 [Source:RefSeq_peptide;Acc:NP_065766]	binding, cytoskeleton	NM_004569	chr14	0.667715	0.469652	0.909826	0.610117	0.415666	0.371106	0.562025	0.702213
ENSG00000054690	pleckstrin homology domain containing, family H (with MyTH4 domain) member 1 [Source:RefSeq_peptide;Acc:NP_065766]	binding, cytoskeleton	NM_020715	chr14	0.723848	1.0837e-279	0.652402	7.6553e-278	1.27e-274	0.277838	0.77562	0.55613
ENSG00000054793	Probable phospholipid-transporting ATPase IIA (EC 3.6.3.1) (ATPase class II type 9A) (ATPase IIA). [Source:Uniprot/SWISSPROT;Acc:O75110]	, nucleotide binding, magnesium ion binding, phospholipid-translocating ATPase activity, ATP binding, transport, metabolic process, ATPase activity, coupled to transmembrane movement of ions, phosphorylative mechanism, phospholipid transport, membrane, integral to membrane, hydrolase activity	NM_006045	chr20	0.896859	9.63595e-09	0.162504	3.76552e-07	6.1506e-07	0.198625	4.97782e-07	0.969526
ENSG00000054796	Meiotic recombination protein SPO11. [Source:Uniprot/SWISSPROT;Acc:Q9Y5K1]	DNA binding, DNA topoisomerase (ATP-hydrolyzing) activity, ATP binding, nucleus, chromosome, DNA topological change, meiosis, meiotic recombination, spermatogenesis, female gamete generation, hydrolase activity, DNA binding, DNA topoisomerase (ATP-hydrolyzing) activity, ATP binding, chromosome, DNA topological change, meiotic recombination, ovarian follicle development	NM_198265	chr20	0.303223	0.737832	0.0885015	0.0775455	0.00214096	0.0500491	0.431839	0.0652878
ENSG00000054965	Uncharacterized protein KIAA0280. [Source:Uniprot/SWISSPROT;Acc:Q92567]		NM_015159	chr11	0.754433	0.0612517	0.0785438	0.0986254	0.00488061	0.156871	0.0319152	0.190231
ENSG00000054967	Tumor necrosis factor receptor superfamily member 19L precursor (Receptor expressed in lymphoid tissues). [Source:Uniprot/SWISSPROT;Acc:Q969Z4]	receptor activity, membrane, integral to membrane	NM_152222	chr11	0.77525	1.40147e-06	0.393347	0.000286439	0.000219292	0.0548829	0.196945	0.685278
ENSG00000054983	Galactocerebrosidase precursor (EC 3.2.1.46) (GALCERase) (Galactosylceramidase) (Galactosylceramide beta-galactosidase) (Galactocerebroside beta-galactosidase). [Source:Uniprot/SWISSPROT;Acc:P54803]	galactosylceramidase activity, galactosylceramidase activity, lysosome, carbohydrate metabolic process, galactosylceramide catabolic process, metabolic process, hydrolase activity, acting on glycosyl bonds, cation binding	NM_000153	chr14	0.816744	0.00339038	0.00172899	4.13637e-05	2.74977e-07	0.0369751	1.068e-06	0.879925
ENSG00000055044	Nucleolar protein NOP5 (Nucleolar protein 5) (NOP58). [Source:Uniprot/SWISSPROT;Acc:Q9Y2X3]	nucleus, nucleolus, rRNA processing, snRNP protein import into nucleus, cell growth, snoRNP binding, unfolded protein binding	NM_015934	chr2	0.394507	0.069306	0.107124	0.0261966	0.215446	0.328903	0.556662	0.442642
ENSG00000055070	putative MAPK activating protein PM20,PM21 [Source:RefSeq_peptide;Acc:NP_056424]		NM_015609	chr1	0.747353	0.403009	0.0517637	0.012456	2.65935e-06	3.35e-11	0.352175	0.490184
ENSG00000055070	putative MAPK activating protein PM20,PM21 [Source:RefSeq_peptide;Acc:NP_056424]		NM_198546	chr1	0.567703	0.38459	0.0615537	0.0221028	0.00788204	0.217598	0.567153	0.944159
ENSG00000055118	Potassium voltage-gated channel subfamily H member 2 (Voltage-gated potassium channel subunit Kv11.1) (Ether-a-go-go-related gene potassium channel 1) (H-ERG) (Erg1) (Ether-a-go-go-related protein 1) (Eag-related protein 1) (eag homolog). [Source:Uniprot/SWISSPROT;Acc:Q12809]	two-component sensor activity, two-component signal transduction system (phosphorelay), delayed rectifier potassium channel activity, membrane fraction, nuclear envelope, cytoplasm, plasma membrane, regulation of transcription, DNA-dependent, ion transport, potassium ion transport, muscle contraction, sensory perception of sound, circulation, regulation of heart contraction, voltage-gated potassi…	NM_000238	chr7	0.880159	0.449831	0.371978	0.467761	0.478133	0.172866	0.979464	0.803097
ENSG00000055130	Cullin-1 (CUL-1). [Source:Uniprot/SWISSPROT;Acc:Q13616]	G1/S transition of mitotic cell cycle, protein binding, ubiquitin cycle, apoptosis, cell cycle, cell cycle arrest, cell proliferation, negative regulation of cell proliferation, induction of apoptosis by intracellular signals, organ morphogenesis, SCF ubiquitin ligase complex, protein binding, apoptosis, cell proliferation, organ morphogenesis, SCF ubiquitin ligase complex	NM_003592	chr7	0.430805	0.0239235	0.000114928	6.32121e-05	1.07021e-06	0.00139747	0.00329216	0.791813
ENSG00000055147	Protein FAM114A2. [Source:Uniprot/SWISSPROT;Acc:Q9NRY5]	cellular_component, biological_process, purine nucleotide binding	NM_018691	chr5	0.422354	0.674603	0.203971	0.0780618	0.00880537	0.0199155	0.272924	0.49818
ENSG00000055163	cytoplasmic FMR1 interacting protein 2 [Source:RefSeq_peptide;Acc:NP_001032409]		NM_001037333	chr5	0.365827	0.213439	0.0123674	0.00882462	9.229e-05	0.0186363	0.170516	0.611912
ENSG00000055211	Uncharacterized protein C6orf72 precursor. [Source:Uniprot/SWISSPROT;Acc:Q9NU53]	, membrane, integral to membrane	NM_138785	chr6	0.375218	0.361352	0.236694	0.0918571	0.0824856	0.0465151	0.0157563	0.580439
ENSG00000055332	Interferon-induced, double-stranded RNA-activated protein kinase (EC 2.7.11.1) (Interferon-inducible RNA-dependent protein kinase) (Eukaryotic translation initiation factor 2-alpha kinase 2) (eIF-2A protein kinase 2) (Protein kinase RNA-activated) (PKR) ( [Source:Uniprot/SWISSPROT;Acc:P19525]	nucleotide binding, double-stranded RNA binding, eukaryotic translation initiation factor 2alpha kinase activity, protein binding, ATP binding, intracellular, regulation of transcription, DNA-dependent, protein amino acid phosphorylation, apoptosis, immune response, cell cycle, negative regulation of cell proliferation, protein phosphatase type 2A regulator activity, response to virus, transferas…	NM_002759	chr2	0.0754766	0.396949	8.04306e-06	2.11668e-05	4.46067e-11	8.945e-07	0.338059	0.78974
ENSG00000055483	Ubiquitin carboxyl-terminal hydrolase 36 (EC 3.1.2.15) (Ubiquitin thioesterase 36) (Ubiquitin-specific-processing protease 36) (Deubiquitinating enzyme 36). [Source:Uniprot/SWISSPROT;Acc:Q9P275]	ubiquitin thiolesterase activity, ubiquitin-dependent protein catabolic process	NM_025090	chr17	0.245885	5.39812e-05	0.00680834	4.71678e-06	1.2513e-20	7.45405e-17	0.000535681	0.898886
ENSG00000055732	Mucolipin-3. [Source:Uniprot/SWISSPROT;Acc:Q8TDD5]	ion channel activity, cytoplasm, plasma membrane, ion transport, sensory perception of sound, locomotory behavior, integral to membrane, auditory receptor cell differentiation, ion channel activity, cytoplasm, plasma membrane, ion transport, sensory perception of sound, locomotory behavior, integral to membrane, auditory receptor cell differentiation, cytoplasm, plasma membrane, sensory perceptio…	NM_018298	chr1	0.709933	0.868392	0.533577	0.765151	0.10828	0.112786	0.457133	0.601876
ENSG00000055917	Pumilio homolog 2 (Pumilio-2). [Source:Uniprot/SWISSPROT;Acc:Q8TB72]	, RNA binding, protein binding, regulation of translation, RNA binding, protein binding	NM_015317	chr2	0.315784	0.370317	4.10362e-05	0.000146864	5.67268e-09	1.14168e-05	0.105811	0.464724
ENSG00000055950	39S ribosomal protein L43, mitochondrial precursor (L43mt) (MRP-L43) (Mitochondrial ribosomal protein bMRP36a). [Source:Uniprot/SWISSPROT;Acc:Q8N983]	, structural constituent of ribosome, mitochondrion, mitochondrial ribosome, translation, ribonucleoprotein complex, translation regulator activity, mitochondrial large ribosomal subunit	NM_176792	chr10	0.607817	0.296473	0.541782	0.266711	0.851631	0.780962	0.0325961	0.512539
ENSG00000055955	Transmembrane protein 110. [Source:Uniprot/SWISSPROT;Acc:Q86TL2]	serine-type endopeptidase inhibitor activity, sugar binding, extracellular region, cytoplasm, plasma membrane, acute-phase response, hyaluronan metabolic process, cytoplasm, plasma membrane, membrane, integral to membrane	NM_198563	chr3	0.856036	3.4488e-300	0.476122	1.42042e-09	3.06655e-08	0.176622	0.0872691	0.727479
ENSG00000055955	Transmembrane protein 110. [Source:Uniprot/SWISSPROT;Acc:Q86TL2]	serine-type endopeptidase inhibitor activity, sugar binding, extracellular region, cytoplasm, plasma membrane, acute-phase response, hyaluronan metabolic process, cytoplasm, plasma membrane, membrane, integral to membrane	NM_205853	chr3	0.497277	0.269383	0.776698	0.937957	0.7482	0.29215	0.480231	0.495584
ENSG00000055955	Transmembrane protein 110. [Source:Uniprot/SWISSPROT;Acc:Q86TL2]	serine-type endopeptidase inhibitor activity, sugar binding, extracellular region, cytoplasm, plasma membrane, acute-phase response, hyaluronan metabolic process, cytoplasm, plasma membrane, membrane, integral to membrane	NM_002218	chr3	0.633425	0.393114	0.552002	0.390393	0.100923	0.293325	0.00488914	0.874959
ENSG00000055957	Inter-alpha-trypsin inhibitor heavy chain H1 precursor (ITI heavy chain H1) (Inter-alpha-inhibitor heavy chain 1) (Inter-alpha-trypsin inhibitor complex component III) (Serum-derived hyaluronan-associated protein) (SHAP). [Source:Uniprot/SWISSPROT;Acc:P19827]	serine-type endopeptidase inhibitor activity, calcium ion binding, protein binding, extracellular region, hyaluronan metabolic process, leukocyte activation	NM_002215	chr3	0.0995092	0.591062	0.012632	0.00627328	0.0019532	0.134664	0.522703	0.597405
ENSG00000056050	similar to CG1218-PA (LOC646058), mRNA [Source:RefSeq_dna;Acc:XR_019292]	nucleus	NM_017867	chr4	0.35336	0.163767	6.60138e-09	4.99888e-10	1.47583e-14	0.000443037	0.000834364	0.991742
ENSG00000056097	zinc finger RNA binding protein [Source:RefSeq_peptide;Acc:NP_057191]	, nucleic acid binding, intracellular, nucleus, zinc ion binding	NM_016107	chr5	0.793985	0.426295	0.258643	0.13948	0.0560063	0.0837842	0.709615	0.751309
ENSG00000056277	Suppressor of hairy wing homolog 3. [Source:Uniprot/SWISSPROT;Acc:Q8ND82]	DNA binding, intracellular, nucleus, transcription, regulation of transcription, DNA-dependent, zinc ion binding, metal ion binding, nucleic acid binding, intracellular, zinc ion binding	NM_017666	chrX	0.805443	0.0114505	0.630607	0.359808	0.204026	0.0881823	0.253418	0.791358
ENSG00000056291	Neuropeptide FF receptor 2 (Neuropeptide G-protein coupled receptor) (G-protein coupled receptor 74) (G-protein coupled receptor HLWAR77). [Source:Uniprot/SWISSPROT;Acc:Q9Y5X5]	rhodopsin-like receptor activity, receptor activity, integral to plasma membrane, signal transduction, G-protein coupled receptor protein signaling pathway, neuropeptide receptor activity, detection of abiotic stimulus, membrane	NM_004885	chr4	0.406479	0.79509	0.0913348	0.336601	0.785885	0.310026	0.634287	0.569334
ENSG00000056345	Integrin beta-3 precursor (Platelet membrane glycoprotein IIIa) (GPIIIa) (CD61 antigen). [Source:Uniprot/SWISSPROT;Acc:P05106]	receptor activity, integrin binding, integrin binding, protein binding, cell-substrate junction assembly, cell-substrate junction assembly, cell adhesion, cell-matrix adhesion, integrin-mediated signaling pathway, multicellular organismal development, blood coagulation, integrin complex, external side of plasma membrane, external side of plasma membrane, membrane, regulation of cell migration, re…	NM_000212	chr17	0.218988	0.500002	0.000718133	0.000346093	3.31559e-07	0.000379845	1.37843e-06	0.60387
ENSG00000056487	PHD finger protein 21B. [Source:Uniprot/SWISSPROT;Acc:Q96EK2]	protein binding, zinc ion binding, metal ion binding	NM_138415	chr22	0.93079	0.431608	0.606393	0.181515	2.03483e-06	9.25332e-08	0.000644832	0.939897
ENSG00000056558	TNF receptor-associated factor 1 (Epstein-Barr virus-induced protein 6). [Source:Uniprot/SWISSPROT;Acc:Q13077]	protein binding, cytoplasm, protein complex assembly, signal transduction, zinc ion binding, regulation of apoptosis	NM_005658	chr9	0.633791	0.745213	0.166789	0.16162	0.0286099	0.270918	0.209319	0.620903
ENSG00000056586	Membrane-associated nucleic acid-binding protein (RING finger protein 164). [Source:Uniprot/SWISSPROT;Acc:Q9HBD1]	DNA binding, protein binding, membrane fraction, biological_process, zinc ion binding, cell surface, membrane, metal ion binding, DNA binding, protein binding, membrane fraction, biological_process, zinc ion binding, cell surface, membrane, metal ion binding	NM_018835	chr9	0.741896	0.00558921	0.151753	0.000374803	9.15425e-06	0.0162313	0.886643	0.968409
ENSG00000056586	Membrane-associated nucleic acid-binding protein (RING finger protein 164). [Source:Uniprot/SWISSPROT;Acc:Q9HBD1]	DNA binding, protein binding, membrane fraction, biological_process, zinc ion binding, cell surface, membrane, metal ion binding, DNA binding, protein binding, membrane fraction, biological_process, zinc ion binding, cell surface, membrane, metal ion binding	NM_006626	chr9	0.355926	0.386858	0.439437	0.145392	0.37168	0.723059	0.996437	0.423082
ENSG00000056736	Interleukin-17 receptor B precursor (IL-17 receptor B) (IL-17RB) (Interleukin-17B receptor) (IL-17B receptor) (IL-17 receptor homolog 1) (IL-17Rh1) (IL17Rh1) (Cytokine receptor CRL4). [Source:Uniprot/SWISSPROT;Acc:Q9NRM6]	, regulation of cell growth, receptor activity, interleukin receptor activity, cytoplasm, integral to plasma membrane, defense response, cell surface, membrane	NM_018725	chr3	0.310627	0.12492	0.0488821	0.0119334	0.0143238	0.287809	0.468659	0.65925
ENSG00000056972	Adapter protein CIKS (Connection to IKK and SAPK/JNK) (TRAF3- interacting protein 2) (Nuclear factor NF-kappa-B activator 1) (ACT1). [Source:Uniprot/SWISSPROT;Acc:O43734]	, B cell apoptosis, signal transducer activity, protein binding, cellular_component, humoral immune response, intracellular signaling cascade, positive regulation of I-kappaB kinase/NF-kappaB cascade, immunoglobulin secretion, B cell apoptosis, protein binding, humoral immune response, immunoglobulin secretion	NM_147686	chr6	0.772215	0.816359	0.240494	0.148132	0.00254391	0.0229673	0.813932	0.898537
ENSG00000056998	Glycogenin-2 (EC 2.4.1.186) (GN-2) (GN2). [Source:Uniprot/SWISSPROT;Acc:O15488]	soluble fraction, glycogen biosynthetic process, glycogenin glucosyltransferase activity, carbohydrate biosynthetic process, transferase activity, transferase activity, transferring hexosyl groups	NM_001079855	chrX	0.488527	0.610579	0.00614248	0.0509408	3.49013e-05	0.000277343	0.0546642	0.822031
ENSG00000057019	Discoidin, CUB and LCCL domain-containing protein 2 precursor (Endothelial and smooth muscle cell-derived neuropilin-like protein) (CUB, LCCL and coagulation factor V/VIII-homology domains protein 1). [Source:Uniprot/SWISSPROT;Acc:Q96PD2]	protein binding, integral to plasma membrane, cell adhesion, cell surface, membrane, negative regulation of cell growth, intracellular receptor-mediated signaling pathway, wound healing, cell adhesion	NM_080927	chr3	0.0213865	0.128106	0.00697927	0.000844967	2.20502e-09	5.5995e-07	0.000133332	0.0711637
ENSG00000057149	Serpin B4 (Squamous cell carcinoma antigen 2) (SCCA-2) (Leupin). [Source:Uniprot/SWISSPROT;Acc:P48594]	serine-type endopeptidase inhibitor activity, cytoplasm, immune response, regulation of proteolysis	NM_002974	chr18	0.661358	0.426031	0.355449	0.420093	0.122329	0.0497081	0.178462	0.522422
ENSG00000057252	Sterol O-acyltransferase 1 (EC 2.3.1.26) (Cholesterol acyltransferase 1) (Acyl coenzyme A:cholesterol acyltransferase 1) (ACAT-1). [Source:Uniprot/SWISSPROT;Acc:P35610]	sterol O-acyltransferase activity, endoplasmic reticulum, lipid metabolic process, circulation, steroid metabolic process, cholesterol metabolic process, acyltransferase activity, membrane, integral to membrane, transferase activity, sterol O-acyltransferase activity, microsome, cholesterol metabolic process	NM_003101	chr1	0.78462	0.858718	0.131065	0.0951117	0.129874	0.121746	6.12699e-10	0.944402
ENSG00000057294	Plakophilin-2. [Source:Uniprot/SWISSPROT;Acc:Q99959]	, structural molecule activity, protein binding, nucleus, cytoskeleton, plasma membrane, adherens junction, adherens junction, heart development, heart development, integral to membrane, cell-cell adhesion, cell-cell adhesion, desmosome	NM_004572	chr12	0.351811	0.497748	0.174763	0.0313571	0.0210372	0.144869	0.0546864	0.460216
ENSG00000057468	MutS protein homolog 4. [Source:Uniprot/SWISSPROT;Acc:O15457]	nucleotide binding, DNA binding, ATP binding, nucleus, mismatch repair, meiosis, meiotic recombination, mismatched DNA binding, condensed chromosome, synaptonemal complex, ovarian follicle development, nucleus, synapsis, spermatogenesis, female gamete generation	NM_002440	chr1	0.625215	0.110512	0.28515	0.0180296	0.108376	0.657908	0.416483	0.905049
ENSG00000057593	Coagulation factor VII precursor (EC 3.4.21.21) (Serum prothrombin conversion accelerator) (SPCA) (Proconvertin) (Eptacog alfa) [Contains: Factor VII light chain; Factor VII heavy chain]. [Source:Uniprot/SWISSPROT;Acc:P08709]	serine-type endopeptidase activity, calcium ion binding, extracellular region, proteolysis, coagulation factor VIIa activity, calcium ion binding, extracellular region, proteolysis, blood coagulation	NM_019616	chr13	0.545708	0.679036	0.430078	0.422704	0.534378	0.327811	0.240326	0.540285
ENSG00000057663	Autophagy protein 5 (APG5-like) (Apoptosis-specific protein). [Source:Uniprot/SWISSPROT;Acc:Q9H1Y0]	autophagic vacuole formation, protein binding, cytoplasm, autophagic vacuole, autophagy, apoptosis, autophagic vacuole formation, protein binding, cytoplasm, autophagic vacuole, autophagy, apoptosis, autophagic vacuole formation, protein binding, cytoplasm, autophagic vacuole	NM_004849	chr6	0.576662	0.593283	0.113431	0.138591	0.217612	0.287506	0.00844376	0.780967
ENSG00000057757	thioredoxin family Trp26 [Source:RefSeq_peptide;Acc:NP_065095]		NM_020362	chr1	0.336919	0.246232	0.133786	0.0718502	0.0350864	0.444583	0.787402	0.730156
ENSG00000057935	Metastasis-associated protein MTA3. [Source:Uniprot/SWISSPROT;Acc:Q9BTC8]	transcription factor activity, nucleus, nucleus, cytoplasm, cytoplasm, regulation of transcription, DNA-dependent, zinc ion binding, sequence-specific DNA binding, metal ion binding	NM_020744	chr2	0.867015	0.593617	6.1727e-05	2.19613e-06	2.51367e-09	0.013815	0.000427376	0.981975
ENSG00000058056	Ubiquitin carboxyl-terminal hydrolase 13 (EC 3.1.2.15) (Ubiquitin thioesterase 13) (Ubiquitin-specific-processing protease 13) (Deubiquitinating enzyme 13) (Isopeptidase T-3) (ISOT-3). [Source:Uniprot/SWISSPROT;Acc:Q92995]	cysteine-type endopeptidase activity, ubiquitin thiolesterase activity, ubiquitin-dependent protein catabolic process, ubiquitin cycle, zinc ion binding, metal ion binding	NM_003940	chr3	0.818208	0.212796	0.555841	0.198278	0.443126	0.229883	0.0151106	0.931315
ENSG00000058085	Laminin subunit gamma-2 precursor (Laminin 5 gamma 2 subunit) (Kalinin/nicein/epiligrin 100 kDa subunit) (Laminin B2t chain) (Cell- scattering factor 140 kDa subunit) (CSF 140 kDa subunit) (Large adhesive scatter factor 140 kDa subunit) (Ladsin 140 kDa su [Source:Uniprot/SWISSPROT;Acc:Q13753]	protein binding, protein binding, basement membrane, basement membrane, laminin-5 complex, cell adhesion, heparin binding, heparin binding, epidermis development	NM_005562	chr1	0.915135	0.886496	0.486722	0.483968	0.788573	0.319144	0.280392	0.756554
ENSG00000058091	Serine/threonine-protein kinase PFTAIRE-1 (EC 2.7.11.22). [Source:Uniprot/SWISSPROT;Acc:O94921]	nucleotide binding, protein serine/threonine kinase activity, ATP binding, nucleus, cytoplasm, protein amino acid phosphorylation, transferase activity	NM_012395	chr7	0.676079	0.367204	0.000138111	5.28364e-06	3.3703e-09	3.87182e-05	2.4943e-10	0.688742
ENSG00000058262	Protein transport protein Sec61 subunit alpha isoform 1 (Sec61 alpha- 1). [Source:Uniprot/SWISSPROT;Acc:P61619]	endoplasmic reticulum, protein targeting, protein secretion, protein transport, protein translocase activity, membrane, integral to membrane	NM_013336	chr3	0.520103	0.541909	0.0135884	0.00720702	0.125556	0.597659	0.280277	0.765884
ENSG00000058272	Protein phosphatase 1 regulatory subunit 12A (Myosin phosphatase- targeting subunit 1) (Myosin phosphatase target subunit 1) (Protein phosphatase myosin-binding subunit). [Source:Uniprot/SWISSPROT;Acc:O14974]	, signal transducer activity, regulation of muscle contraction, actin cytoskeleton	NM_002480	chr12	0.645683	0.32972	0.00239201	0.00213972	1.89943e-10	5.07543e-09	1.6157e-278	0.772843
ENSG00000058335	Guanine nucleotide-releasing protein (GNRP) (Ras-specific nucleotide exchange factor CDC25) (Ras-specific guanine nucleotide-releasing factor). [Source:Uniprot/SWISSPROT;Acc:Q13972]	guanyl-nucleotide exchange factor activity, Rho guanyl-nucleotide exchange factor activity, intracellular, plasma membrane, long-term memory, cell proliferation, cell proliferation, synaptosome, regulation of Rho protein signal transduction, regulation of neuronal synaptic plasticity, regulation of neuronal synaptic plasticity, regulation of small GTPase mediated signal transduction	NM_002891	chr15	0.806958	0.821619	0.361003	0.388723	0.00451145	0.0157161	0.81884	0.861038
ENSG00000058404	Calcium/calmodulin-dependent protein kinase type II beta chain (EC 2.7.11.17) (CaM-kinase II beta chain) (CaM kinase II subunit beta) (CaMK-II subunit beta). [Source:Uniprot/SWISSPROT;Acc:Q13554]	nucleotide binding, protein serine/threonine kinase activity, calcium- and calmodulin-dependent protein kinase activity, calmodulin binding, ATP binding, protein amino acid phosphorylation, signal transduction, transferase activity	NM_172084	chr7	0.999662	0.430121	0.741839	0.41745	0.0154321	0.00219419	0.232032	0.999964
ENSG00000058453	Rootletin (Ciliary rootlet coiled-coil protein). [Source:Uniprot/SWISSPROT;Acc:Q5TZA2]	, structural molecule activity, centriole, cell cycle, kinesin binding, ciliary rootlet, centrosome organization and biogenesis	NM_014675	chr1	0.720347	0.535578	0.842165	0.756222	0.05706	0.0506022	0.582572	0.929753
ENSG00000058600	DNA-directed RNA polymerases III 80 kDa polypeptide (EC 2.7.7.6) (RNA polymerase III subunit 5) (RPC5). [Source:Uniprot/SWISSPROT;Acc:Q9NVU0]	DNA-directed RNA polymerase activity, nucleus, transcription, transferase activity	NM_018119	chr16	0.865516	0.757442	0.381137	0.0793137	0.153852	0.244007	0.00223247	0.90317
ENSG00000058668	Plasma membrane calcium-transporting ATPase 4 (EC 3.6.3.8) (PMCA4) (Plasma membrane calcium pump isoform 4) (Plasma membrane calcium ATPase isoform 4) (Matrix-remodelling-associated protein 1). [Source:Uniprot/SWISSPROT;Acc:P23634]	, nucleotide binding, magnesium ion binding, calcium-transporting ATPase activity, calcium ion binding, calmodulin binding, ATP binding, plasma membrane, integral to plasma membrane, cation transport, calcium ion transport, metabolic process, hydrolase activity, hydrolase activity, acting on acid anhydrides, catalyzing transmembrane movement of substances	NM_001684	chr1	0.679943	0.592112	0.00160831	0.00769504	1.04131e-05	0.0553183	0.00693562	0.932332
ENSG00000058673	Zinc finger CCCH domain-containing protein 11A. [Source:Uniprot/SWISSPROT;Acc:O75152]	nucleic acid binding, zinc ion binding, nucleic acid binding, zinc ion binding, metal ion binding, nucleic acid binding, zinc ion binding, metal ion binding, nucleic acid binding, zinc ion binding, metal ion binding, nucleic acid binding, zinc ion binding, nucleic acid binding, zinc ion binding, metal ion binding	NM_014827	chr1	0.82829	0.323285	0.0368685	0.00159253	5.35878e-10	3.84897e-07	0.0261416	0.992136
ENSG00000058729	Serine/threonine-protein kinase RIO2 (EC 2.7.11.1) (RIO kinase 2). [Source:Uniprot/SWISSPROT;Acc:Q9BVS4]	nucleotide binding, protein serine/threonine kinase activity, ATP binding, protein amino acid phosphorylation, transferase activity, nucleotide binding, protein serine/threonine kinase activity, ATP binding, protein amino acid phosphorylation, transferase activity	NM_018343	chr5	0.067747	0.078528	2.78737e-15	2.32932e-14	3.85594e-18	4.09683e-06	1.57233e-16	0.146222
ENSG00000058799	Protein YIPF1 (YIP1 family member 1). [Source:Uniprot/SWISSPROT;Acc:Q9Y548]	membrane, integral to membrane, transport vesicle, membrane, integral to membrane, transport vesicle	NM_018982	chr1	0.417741	0.709907	0.0963699	0.169949	0.0424625	0.137985	0.201219	0.875897
ENSG00000058804	Nucleoporin NDC1 (hNDC1) (Transmembrane protein 48). [Source:Uniprot/SWISSPROT;Acc:Q9BTX1]	nucleus, nuclear pore, protein targeting, protein transport, membrane, integral to membrane, structural constituent of nuclear pore, nuclear pore distribution, mRNA transport, nuclear pore complex assembly	NM_018087	chr1	0.030071	0.53593	4.1131e-304	3.5661e-304	0	8.38702e-05	0.00912	0.29337
ENSG00000058866	Diacylglycerol kinase gamma (EC 2.7.1.107) (Diglyceride kinase gamma) (DGK-gamma) (DAG kinase gamma). [Source:Uniprot/SWISSPROT;Acc:P49619]	diacylglycerol kinase activity, calcium ion binding, protein kinase C activation, intracellular signaling cascade, zinc ion binding, transferase activity, diacylglycerol binding, diacylglycerol kinase activity, calcium ion binding, protein kinase C activation, intracellular signaling cascade, zinc ion binding, transferase activity, diacylglycerol binding, diacylglycerol kinase activity, calcium i…	NM_001346	chr3	0.270217	0.258482	0.0345301	0.0025855	0.0254378	0.0667983	0.536772	0.373299
ENSG00000059122	FLYWCH-type zinc finger 1 isoform a [Source:RefSeq_peptide;Acc:NP_115672]		NM_032296	chr16	0.510228	0.167181	0.930161	0.461243	0.749376	0.245829	0.321689	0.445938
ENSG00000059145	RING finger protein unkempt-like. [Source:Uniprot/SWISSPROT;Acc:Q9H9P5]	, protein binding, zinc ion binding, metal ion binding, nucleic acid binding, zinc ion binding, nucleic acid binding, zinc ion binding	NM_001037125	chr16	0.616357	0.419503	0.205568	0.502359	1.42144e-05	5.9815e-08	4.54007e-05	0.537593
ENSG00000059145	RING finger protein unkempt-like. [Source:Uniprot/SWISSPROT;Acc:Q9H9P5]	, protein binding, zinc ion binding, metal ion binding, nucleic acid binding, zinc ion binding, nucleic acid binding, zinc ion binding	NM_023076	chr16	0.292625	0.889421	0.155259	0.225269	0.694105	0.586672	0.28281	0.318086
ENSG00000059378	Poly [ADP-ribose] polymerase 12 (EC 2.4.2.30) (PARP-12) (Zinc finger CCCH domain-containing protein 1). [Source:Uniprot/SWISSPROT;Acc:Q9H0J9]	nucleic acid binding, NAD+ ADP-ribosyltransferase activity, nucleus, protein amino acid ADP-ribosylation, zinc ion binding, transferase activity, metal ion binding	NM_022750	chr7	0.589012	0.531996	0.294087	0.250027	0.527748	0.812166	0.974224	0.937677
ENSG00000059588	Probable methyltransferase TARBP1 (EC 2.1.1.-) (TAR RNA-binding protein 1) (TAR RNA-binding protein of 185 kDa) (TRP-185). [Source:Uniprot/SWISSPROT;Acc:Q13395]	RNA binding, nucleus, regulation of transcription from RNA polymerase II promoter, RNA processing, RNA methyltransferase activity, transferase activity	NM_005646	chr1	0.47417	0.416445	0.189849	0.532234	0.0246805	0.0563674	0.0443537	0.91804
ENSG00000059728	MAD protein (MAX dimerizer) (MAX dimerization protein 1). [Source:Uniprot/SWISSPROT;Acc:Q05195]	transcription factor activity, transcription corepressor activity, protein binding, protein binding, nucleus, regulation of transcription, DNA-dependent, multicellular organismal development, cell proliferation	NM_002357	chr2	0.927782	0.914143	0.456724	0.207423	4.41381e-05	0.000257842	0.34659	0.999102
ENSG00000059758	Serine/threonine-protein kinase PCTAIRE-2 (EC 2.7.11.22) (PCTAIRE- motif protein kinase 2). [Source:Uniprot/SWISSPROT;Acc:Q00537]	regulation of progression through cell cycle, nucleotide binding, protein serine/threonine kinase activity, ATP binding, protein amino acid phosphorylation, transferase activity	NM_002595	chr12	0.843346	0.929213	0.765579	0.730189	0.370219	0.0487686	0.0669053	0.702752
ENSG00000059769	Guanine nucleotide-binding protein G(I)/G(S)/G(O) gamma-10 subunit precursor. [Source:Uniprot/SWISSPROT;Acc:P50151]	protein folding, membrane, integral to membrane, heat shock protein binding, signal transducer activity, heterotrimeric G-protein complex, G-protein coupled receptor protein signaling pathway, heat shock protein binding, GTPase activity, signal transducer activity, heterotrimeric G-protein complex, signal transduction, G-protein coupled receptor protein signaling pathway, membrane	NM_004125	chr9	0.536398	0.551281	0.19433	0.15177	0.0420089	0.160478	0.45205	0.999058
ENSG00000059769	Guanine nucleotide-binding protein G(I)/G(S)/G(O) gamma-10 subunit precursor. [Source:Uniprot/SWISSPROT;Acc:P50151]	protein folding, membrane, integral to membrane, heat shock protein binding, signal transducer activity, heterotrimeric G-protein complex, G-protein coupled receptor protein signaling pathway, heat shock protein binding, GTPase activity, signal transducer activity, heterotrimeric G-protein complex, signal transduction, G-protein coupled receptor protein signaling pathway, membrane	NM_001015882	chr9	0.2442	0.476117	0.208133	0.164143	0.0504143	0.150331	0.249021	0.655926
ENSG00000059804	Solute carrier family 2, facilitated glucose transporter member 3 (Glucose transporter type 3, brain). [Source:Uniprot/SWISSPROT;Acc:P11169]	transporter activity, sugar porter activity, glucose transporter activity, membrane fraction, carbohydrate metabolic process, carbohydrate transport, glucose transport, membrane, integral to membrane	NM_006931	chr12	0.568321	0.619742	0.0394434	0.0194913	0.00185687	0.029932	0.883255	0.871069
ENSG00000059915	pleckstrin and Sec7 domain containing [Source:RefSeq_peptide;Acc:NP_002770]	signal transducer activity, ARF guanyl-nucleotide exchange factor activity, cellular_component, intracellular, signal transduction, regulation of ARF protein signal transduction	NM_002779	chr10	0.960472	0.361904	0.271307	0.0684104	1.23617e-19	7.96006e-31	0.0448053	0.941614
ENSG00000060138	DNA-binding protein A (Cold shock domain-containing protein A) (Single-strand DNA-binding protein NF-GMB). [Source:Uniprot/SWISSPROT;Acc:P16989]	negative regulation of transcription from RNA polymerase II promoter, DNA binding, double-stranded DNA binding, transcription factor activity, RNA polymerase II transcription factor activity, transcription corepressor activity, protein binding, nucleus, cytoplasm, transcription, regulation of transcription, DNA-dependent, response to cold, DNA binding, regulation of transcription, DNA-dependent	NM_003651	chr12	0.362239	0.639634	0.112417	0.0680129	0.0020402	0.00152351	0.319232	0.831954
ENSG00000060140	Tyrosine protein-kinase STYK1 (EC 2.7.10.2) (Serine/threonine/tyrosine kinase 1) (Novel oncogene with kinase domain) (Protein PK-unique). [Source:Uniprot/SWISSPROT;Acc:Q6J9G0]	nucleotide binding, protein-tyrosine kinase activity, ATP binding, plasma membrane, protein amino acid phosphorylation, integral to membrane, transferase activity	NM_018423	chr12	0.327083	0.175132	0.865738	0.78496	0.52439	0.0558663	0.403808	0.115952
ENSG00000060237	Serine/threonine-protein kinase WNK1 (EC 2.7.11.1) (Protein kinase with no lysine 1) (Protein kinase, lysine-deficient 1) (Kinase deficient protein) (Erythrocyte 65 kDa protein) (p65). [Source:Uniprot/SWISSPROT;Acc:Q9H4A3]	nucleotide binding, protein serine/threonine kinase activity, protein kinase inhibitor activity, protein binding, ATP binding, soluble fraction, cytoplasm, protein amino acid phosphorylation, ion transport, protein kinase cascade, transferase activity, vesicular fraction, regulation of cellular process, protein kinase activity, protein binding, soluble fraction, protein amino acid phosphorylation…	NM_018979	chr12	0.00307345	0.47529	0.00290737	0.00588517	8.41901e-07	1.16957e-05	0.0433003	0.0310169
ENSG00000060339	Cell division cycle and apoptosis regulator protein 1 (Cell cycle and apoptosis regulatory protein 1) (CARP-1) (Death inducer with SAP domain). [Source:Uniprot/SWISSPROT;Acc:Q8IX12]	nucleic acid binding, apoptosis, cell cycle	NM_018237	chr10	0.550439	0.96883	0.393025	0.460159	0.288007	0.340277	0.00486585	0.581577
ENSG00000060491	Opioid growth factor receptor (OGFr) (Zeta-type opioid receptor) (7-60 protein). [Source:Uniprot/SWISSPROT;Acc:Q9NZT2]	, receptor activity, membrane, regulation of cell growth, receptor activity, opioid receptor activity, cellular_component, membrane	NM_007346	chr20	0.7218	0.387802	0.194305	0.289913	0.943681	0.587057	0.844082	0.764027
ENSG00000060558	Guanine nucleotide-binding protein alpha-15 subunit (G alpha-15) (G alpha-16). [Source:Uniprot/SWISSPROT;Acc:P30679]	nucleotide binding, GTPase activity, signal transducer activity, GTP binding, heterotrimeric G-protein complex, plasma membrane, protein amino acid ADP-ribosylation, signal transduction, G-protein signaling, coupled to IP3 second messenger (phospholipase C activating), phospholipase C activation, elevation of cytosolic calcium ion concentration, muscarinic acetylcholine receptor, phospholipase C …	NM_002068	chr19	0.356606	0.0203368	5.21016e-05	0.0119027	6.98998e-06	0.000270091	0.451683	0.298608
ENSG00000060566	cAMP responsive element binding protein 3-like 3 [Source:RefSeq_peptide;Acc:NP_115996]	transcription factor activity, nucleus, regulation of transcription, DNA-dependent, sequence-specific DNA binding, protein dimerization activity, transcription factor activity, nucleus, regulation of transcription, DNA-dependent, sequence-specific DNA binding, protein dimerization activity, transcription factor activity, nucleus, regulation of transcription, DNA-dependent, sequence-specific DNA b…	NM_032607	chr19	0.526257	0.188295	0.225465	0.147418	0.0776359	0.238704	0.548206	0.788166
ENSG00000060642	GPI mannosyltransferase 2 (EC 2.4.1.-) (GPI mannosyltransferase II) (GPI-MT-II) (Phosphatidylinositol-glycan biosynthesis class V protein) (PIG-V). [Source:Uniprot/SWISSPROT;Acc:Q9NUD9]	glycolipid mannosyltransferase activity, endoplasmic reticulum, endoplasmic reticulum membrane, GPI anchor biosynthetic process, membrane, integral to membrane, transferase activity, transferring glycosyl groups, glycolipid mannosyltransferase activity, endoplasmic reticulum, endoplasmic reticulum membrane, GPI anchor biosynthetic process, membrane, integral to membrane, transferase activity, tra…	NM_017837	chr1	0.859832	0.391132	0.564196	0.247374	0.020706	0.0476312	0.115167	0.992287
ENSG00000060656	Receptor-type tyrosine-protein phosphatase U precursor (EC 3.1.3.48) (R-PTP-U) (Protein-tyrosine phosphatase J) (PTP-J) (Pancreatic carcinoma phosphatase 2) (PCP-2). [Source:Uniprot/SWISSPROT;Acc:Q92729]	, protein tyrosine phosphatase activity, receptor activity, protein amino acid dephosphorylation, membrane, hydrolase activity, protein tyrosine phosphatase activity, receptor activity, cellular_component, protein amino acid dephosphorylation, biological_process, membrane, hydrolase activity, protein tyrosine phosphatase activity, receptor activity, protein amino acid dephosphorylation, membrane,…	NM_133177	chr1	0.887236	6.23883e-06	0.000277249	9.01591e-09	2.40384e-22	5.0773e-275	5.66694e-13	0.548467
ENSG00000060709	RIM-binding protein 2 (RIM-BP2). [Source:Uniprot/SWISSPROT;Acc:O15034]	membrane	NM_015347	chr12	0.566063	3.9103e-274	0.0496337	2.7718e-277	5.69983e-07	0.169047	0.142969	0.828463
ENSG00000060718	Collagen alpha-1(XI) chain precursor. [Source:Uniprot/SWISSPROT;Acc:P12107]	cartilage condensation, extracellular matrix structural constituent, collagen, collagen type XI, cytoplasm, phosphate transport, visual perception, sensory perception of sound, extracellular matrix organization and biogenesis, protein binding, bridging	NM_080629	chr1	0.774961	0.0792441	4.74053e-05	7.02971e-05	1.39321e-20	4.0675e-244	2.60383e-05	0.990077
ENSG00000060749	CDNA FLJ44035 fis, clone TESTI4028612. [Source:Uniprot/SPTREMBL;Acc:Q6ZU30]		NM_001076786	chr11	0.904703	0.359532	0.512068	0.236342	0.0251331	0.0138879	0.10681	0.878711
ENSG00000061273	Histone deacetylase 7a (HD7a). [Source:Uniprot/SWISSPROT;Acc:Q8WUI4]	, regulation of progression through cell cycle, histone deacetylase complex, negative regulation of transcription from RNA polymerase II promoter, transcription corepressor activity, histone deacetylase activity, nucleus, cytoplasm, transcription, inflammatory response, nervous system development, transcription factor binding, specific transcriptional repressor activity, chromatin modification, h…	NM_017842	chr12	0.604769	0.0308111	0.984659	0.350295	0.115491	0.248478	0.828757	0.408608
ENSG00000061273	Histone deacetylase 7a (HD7a). [Source:Uniprot/SWISSPROT;Acc:Q8WUI4]	, regulation of progression through cell cycle, histone deacetylase complex, negative regulation of transcription from RNA polymerase II promoter, transcription corepressor activity, histone deacetylase activity, nucleus, cytoplasm, transcription, inflammatory response, nervous system development, transcription factor binding, specific transcriptional repressor activity, chromatin modification, h…	NM_001017535	chr12	0.589176	0.56776	0.38443	0.197643	0.448544	0.50473	0.684207	0.63503
ENSG00000061337	Leucine zipper putative tumor suppressor 1 (F37/esophageal cancer- related gene-coding leucine-zipper motif) (Fez1). [Source:Uniprot/SWISSPROT;Acc:Q9Y250]	transcription factor activity, nucleus, cytoplasm, transcription, regulation of transcription, DNA-dependent, cell cycle, membrane, negative regulation of progression through cell cycle, transcription factor activity, nucleus, cytoplasm, transcription, regulation of transcription, DNA-dependent, cell cycle, membrane, negative regulation of progression through cell cycle	NM_021020	chr8	0.0962561	0.00535824	9.66547e-07	2.1373e-05	2.21079e-07	7.91202e-06	1.30035e-07	0.0459604
ENSG00000061455	PR domain zinc finger protein 6 (PR domain-containing protein 6) (Fragment). [Source:Uniprot/SWISSPROT;Acc:Q9NQX0]	nucleic acid binding, DNA binding, intracellular, nucleus, transcription, regulation of transcription, DNA-dependent, zinc ion binding, metal ion binding	NM_153223	chr5	0.441818	0.245046	0.0130418	0.00149386	0.000638446	0.00859137	0.000462533	0.336025
ENSG00000061676	Nck-associated protein 1 (NAP 1) (p125Nap1) (Membrane-associated protein HEM-2). [Source:Uniprot/SWISSPROT;Acc:Q9Y2A7]	, protein binding, apoptosis, central nervous system development, membrane, integral to membrane, lamellipodium, lamellipodium biogenesis	NM_205842	chr2	0.696595	0.183534	0.670433	0.208233	0.0596224	0.164576	0.0419436	0.594271
ENSG00000061794	28S ribosomal protein S35, mitochondrial precursor (S35mt) (MRP-S35) (Mitochondrial ribosomal protein S28) (MRP-S28). [Source:Uniprot/SWISSPROT;Acc:P82673]	mitochondrion, mitochondrial small ribosomal subunit, ribonucleoprotein complex, DNA damage response, detection of DNA damage, peptide biosynthetic process	NM_021821	chr12	0.773356	0.534681	0.76151	0.83982	0.837032	0.11879	0.192546	0.875098
ENSG00000061918	Guanylate cyclase soluble subunit beta-1 (EC 4.6.1.2) (GCS-beta-1) (Soluble guanylate cyclase small subunit) (GCS-beta-3). [Source:Uniprot/SWISSPROT;Acc:Q02153]	guanylate cyclase activity, receptor activity, iron ion binding, cytoplasm, cGMP biosynthetic process, nitric oxide mediated signal transduction, circulation, guanylate cyclase complex, soluble, heme binding, metal ion binding	NM_000857	chr4	0.384391	0.639313	0.0513493	0.0154241	0.0234951	0.166656	0.0195151	0.506453
ENSG00000061938	Activated CDC42 kinase 1 (EC 2.7.10.2) (ACK-1) (Tyrosine kinase non- receptor protein 2). [Source:Uniprot/SWISSPROT;Acc:Q07912]	nucleotide binding, non-membrane spanning protein tyrosine kinase activity, GTPase inhibitor activity, protein binding, ATP binding, cytoplasm, protein amino acid phosphorylation, cytoskeleton organization and biogenesis, small GTPase mediated signal transduction, transferase activity, positive regulation of peptidyl-tyrosine phosphorylation, protein-tyrosine kinase activity, ATP binding, protein…	NM_005781	chr3	0.766255	4.3069e-290	0.0135585	3.1053e-291	9.3141e-292	0.0140986	2.18836e-05	0.976589
ENSG00000061987	MON2 homolog [Source:RefSeq_peptide;Acc:NP_055841]	mitochondrion, ATP synthesis coupled proton transport, membrane, proton-transporting two-sector ATPase complex, hydrogen ion transporting ATP synthase activity, rotational mechanism, hydrogen ion transporting ATPase activity, rotational mechanism, Golgi membrane, Golgi to endosome transport	NM_015026	chr12	0.561474	0.0594447	0.113542	0.00868245	0.00228459	0.0665668	0.620573	0.926269
ENSG00000062096	Arylsulfatase F precursor (EC 3.1.6.-) (ASF). [Source:Uniprot/SWISSPROT;Acc:P54793]	arylsulfatase activity, calcium ion binding, metabolic process, hydrolase activity, arylsulfatase activity, calcium ion binding, metabolic process, hydrolase activity	NM_004042	chrX	0.384761	0.323483	0.288969	0.488203	0.413662	0.614419	4.99082e-05	0.513192
ENSG00000062282	Diacylglycerol O-acyltransferase 2 (EC 2.3.1.20) (Diglyceride acyltransferase 2). [Source:Uniprot/SWISSPROT;Acc:Q96PD7]	2-acylglycerol O-acyltransferase activity, diacylglycerol O-acyltransferase activity, membrane fraction, endoplasmic reticulum, glycerol metabolic process, lipid metabolic process, acyltransferase activity, lipid biosynthetic process, membrane, integral to membrane, transferase activity, triacylglycerol biosynthetic process, 2-acylglycerol O-acyltransferase activity	NM_032564	chr11	0.627654	0.798865	0.544075	0.335837	0.578863	0.670996	0.343365	0.785204
ENSG00000062485	Citrate synthase, mitochondrial precursor (EC 2.3.3.1). [Source:Uniprot/SWISSPROT;Acc:O75390]	citrate (Si)-synthase activity, cytoplasm, mitochondrion, tricarboxylic acid cycle, transferase activity, transferase activity, transferring acyl groups, acyl groups converted into alkyl on transfer	NM_198324	chr12	0.416551	0.328831	0.893912	0.785244	0.561825	0.0959277	0.728265	0.179859
ENSG00000062524	Leukocyte tyrosine kinase receptor precursor (EC 2.7.10.1) (Protein tyrosine kinase 1). [Source:Uniprot/SWISSPROT;Acc:P29376]	, nucleotide binding, transmembrane receptor protein tyrosine kinase activity, receptor activity, ATP binding, soluble fraction, plasma membrane, integral to plasma membrane, protein amino acid phosphorylation, signal transduction, transmembrane receptor protein tyrosine kinase signaling pathway, transferase activity	NM_206961	chr15	0.628584	0.748179	0.164365	0.263298	0.00513379	0.0724451	0.0697624	0.846561
ENSG00000062582	28S ribosomal protein S24, mitochondrial precursor (S24mt) (MRP-S24) (bMRP47) (bMRP-47). [Source:Uniprot/SWISSPROT;Acc:Q96EL2]	structural constituent of ribosome, mitochondrion, mitochondrial large ribosomal subunit, translation, ribonucleoprotein complex	NM_032014	chr7	0.723541	0.779776	0.585635	0.480167	0.100762	0.0573985	0.274689	0.560559
ENSG00000062598	Engulfment and cell motility protein 2 (CED-12 homolog A) (hCED-12A). [Source:Uniprot/SWISSPROT;Acc:Q96JJ3]	cytoskeleton, phagocytosis, apoptosis, cytoskeleton, phagocytosis, apoptosis, membrane, cytoskeleton, phagocytosis, apoptosis	NM_182764	chr20	0.834996	0.829845	0.56783	0.470782	0.126758	0.190038	0.132594	0.804056
ENSG00000062650	Wings apart-like protein homolog (Friend of EBNA2 protein). [Source:Uniprot/SWISSPROT;Acc:Q7Z5K2]	protein binding, nucleus, protein binding, nucleus, protein binding, nucleus	NM_015045	chr10	0.50361	4.84231e-07	0.0581537	8.86821e-07	2.26328e-06	0.000542924	0.305345	0.905716
ENSG00000062716	transmembrane protein 49 [Source:RefSeq_peptide;Acc:NP_112200]	endoplasmic reticulum, integral to membrane	NM_030938	chr17	0.61732	0.184996	0.134489	0.0149392	0.0119674	0.142044	0.0567855	0.820395
ENSG00000062725	Amyloid protein-binding protein 2 (Amyloid beta precursor protein- binding protein 2) (APP-BP2) (Protein interacting with APP tail 1). [Source:Uniprot/SWISSPROT;Acc:Q92624]	microtubule motor activity, binding, nucleus, cytoplasm, microtubule, microtubule associated complex, intracellular protein transport, membrane	NM_006380	chr17	0.720325	0.784113	0.00242065	0.00116106	5.78223e-05	0.0538743	0.144258	0.961653
ENSG00000063015	seizure related 6 homolog [Source:RefSeq_peptide;Acc:NP_849191]		NM_178860	chr17	0.529721	0	0.269991	0	7.48021e-17	0.0177441	0.00406586	0.736155
ENSG00000063046	Eukaryotic translation initiation factor 4B (eIF-4B). [Source:Uniprot/SWISSPROT;Acc:P23588]	nucleotide binding, RNA binding, translation initiation factor activity, translation, regulation of translational initiation, eukaryotic translation initiation factor 4F complex	NM_001417	chr12	0.814583	0.359105	0.00285101	0.00233587	0.000445554	0.287762	0.193399	0.995411
ENSG00000063127	Orphan sodium- and chloride-dependent neurotransmitter transporter NTT5 (Solute carrier family 6 member 16). [Source:Uniprot/SWISSPROT;Acc:Q9GZN6]	neurotransmitter:sodium symporter activity, intracellular, integral to plasma membrane, neurotransmitter transport, symporter activity, membrane	NM_014037	chr19	0.116927	0.115797	0.000211876	1.42076e-05	0	0	0.0174781	0.011836
ENSG00000063169	Glioma tumor suppressor candidate region gene 1 protein. [Source:Uniprot/SWISSPROT;Acc:Q9NZM4]		NM_015711	chr19	0.466726	0	0.129763	0	1.0932e-305	0.00349635	0.0999653	0.23903
ENSG00000063176	Sphingosine kinase 2 (EC 2.7.1.-) (SK 2) (SPK 2). [Source:Uniprot/SWISSPROT;Acc:Q9NRA0]	kinase activity, nucleotide binding, blood vessel development, blood vessel development, diacylglycerol kinase activity, protein binding, ATP binding, membrane fraction, cytosol, sphinganine-1-phosphate biosynthetic process, sphingosine metabolic process, sphingosine metabolic process, anti-apoptosis, protein kinase C activation, brain development, brain development, cell proliferation, positive …	NM_020126	chr19	0.794956	0.575567	0.815522	0.576508	0.303243	0.562105	0.901325	0.916813
ENSG00000063180	Carbonic anhydrase-related protein 11 precursor (CA-XI) (CARP XI) (CA- RP XI) (Carbonic anhydrase-related protein 2) (CARP-2) (CA-RP II). [Source:Uniprot/SWISSPROT;Acc:O75493]	carbonate dehydratase activity, one-carbon compound metabolic process, zinc ion binding	NM_001217	chr19	0.961391	0.83514	0.648933	0.657559	0.469128	0.609745	0.18189	0.942292
ENSG00000063241	Isochorismatase domain-containing protein 2, mitochondrial precursor. [Source:Uniprot/SWISSPROT;Acc:Q96AB3]	catalytic activity, mitochondrion, mitochondrion, metabolic process	NM_024710	chr19	0.594955	0.179686	0.216563	0.16667	0.172942	0.748462	0.0103739	0.357802
ENSG00000063244	Splicing factor U2AF 65 kDa subunit (U2 auxiliary factor 65 kDa subunit) (U2 snRNP auxiliary factor large subunit) (hU2AF(65)). [Source:Uniprot/SWISSPROT;Acc:P26368]	, nucleotide binding, nuclear mRNA splicing, via spliceosome, RNA binding, protein binding, nucleus, spliceosome, mRNA processing, RNA splicing	NM_007279	chr19	0.711807	1.38402e-15	0.0582578	1.93999e-05	0.00230792	0.314756	0.217812	0.552145
ENSG00000063245	Epsin-1 (EPS-15-interacting protein 1) (EH domain-binding mitotic phosphoprotein). [Source:Uniprot/SWISSPROT;Acc:Q9Y6I3]	, endocytosis, lipid binding	NM_013333	chr19	0.386767	0.239269	0.050021	0.00941526	0.0219301	0.269881	0.0491142	0.634074
ENSG00000063322	intersex-like [Source:RefSeq_peptide;Acc:NP_060062]	mediator complex	NM_017592	chr19	0.783525	0.386781	0.251445	0.290945	0.458036	0.923714	0.878972	0.664216
ENSG00000063438	Programmed cell death protein 6 (Probable calcium-binding protein ALG- 2). [Source:Uniprot/SWISSPROT;Acc:O75340]	calcium ion binding, apoptosis, induction of apoptosis by extracellular signals, calcium ion binding, apoptosis, induction of apoptosis by extracellular signals, receptor activity, nucleus, regulation of transcription, DNA-dependent, signal transduction, transcription regulator activity		chr5	0.263262	0.478648	0.156961	0.110725	0.0561702	0.292327	1.75925e-05	0.590994
ENSG00000063438	Programmed cell death protein 6 (Probable calcium-binding protein ALG- 2). [Source:Uniprot/SWISSPROT;Acc:O75340]	calcium ion binding, apoptosis, induction of apoptosis by extracellular signals, calcium ion binding, apoptosis, induction of apoptosis by extracellular signals, receptor activity, nucleus, regulation of transcription, DNA-dependent, signal transduction, transcription regulator activity	NM_013232	chr5	0.277347	0.307902	0.336925	0.953087	0.606458	0.469804	0.0128585	0.317712
ENSG00000063438	Programmed cell death protein 6 (Probable calcium-binding protein ALG- 2). [Source:Uniprot/SWISSPROT;Acc:O75340]	calcium ion binding, apoptosis, induction of apoptosis by extracellular signals, calcium ion binding, apoptosis, induction of apoptosis by extracellular signals, receptor activity, nucleus, regulation of transcription, DNA-dependent, signal transduction, transcription regulator activity	NM_020731	chr5	0.248059	0.438053	0.364937	0.277413	0.30901	0.403085	0.000383562	0.265901
ENSG00000063515	Homeobox protein goosecoid-like (GSC-2). [Source:Uniprot/SWISSPROT;Acc:O15499]	transcription factor activity, nucleus, regulation of transcription from RNA polymerase II promoter, anatomical structure morphogenesis, sequence-specific DNA binding	NM_005315	chr22	0.810455	0.818644	0.553523	0.524003	0.380137	0.559119	0.0521879	0.999393
ENSG00000063587	Zinc finger protein 275. [Source:Uniprot/SWISSPROT;Acc:Q9NSD4]	, nucleic acid binding, DNA binding, intracellular, nucleus, transcription, regulation of transcription, DNA-dependent, zinc ion binding, metal ion binding	NM_001080485	chrX	0.564408	0.343196	0.129763	0.0710782	0.229902	0.974874	0.389118	0.716553
ENSG00000063601	Myotubularin-related protein 1 (EC 3.1.3.-). [Source:Uniprot/SWISSPROT;Acc:Q13613]	, phosphatidylinositol-3-phosphatase activity, protein serine/threonine phosphatase activity, protein tyrosine phosphatase activity, cellular_component, cytoplasm, plasma membrane, protein amino acid dephosphorylation, hydrolase activity, phospholipid dephosphorylation, phosphatidylinositol-3-phosphatase activity, cytoplasm, plasma membrane	NM_003828	chrX	0.689059	0.0462086	0.0193329	0.000865282	1.40196e-08	6.16748e-09	0.021738	0.676134
ENSG00000063660	Glypican-1 precursor. [Source:Uniprot/SWISSPROT;Acc:P35052]	proteinaceous extracellular matrix, extracellular space, integral to plasma membrane, membrane, GPI anchor binding	NM_002081	chr2	0.404105	0.519307	0.416925	0.23438	0.661602	0.9947	0.203802	0.449984
ENSG00000063761	Uncharacterized aarF domain-containing protein kinase 1 precursor (EC 2.7.-.-). [Source:Uniprot/SWISSPROT;Acc:Q86TW2]	nucleotide binding, protein kinase activity, ATP binding, protein amino acid phosphorylation, transferase activity, protein kinase activity, ATP binding, protein amino acid phosphorylation	NM_020421	chr14	0.168223	0.198537	0.360948	0.266371	0.113616	0.0686121	0.0100601	0.177465
ENSG00000063854	Hydroxyacylglutathione hydrolase (EC 3.1.2.6) (Glyoxalase II) (GLX II). [Source:Uniprot/SWISSPROT;Acc:Q16775]	hydroxyacylglutathione hydrolase activity, hydroxyacylglutathione hydrolase activity, zinc ion binding, hydrolase activity, metal ion binding	NM_001040427	chr16	0.0549962	9.21011e-07	0.0839397	0.000315016	0.00640721	0.774015	0.836843	0.13114
ENSG00000063978	RING finger protein 4. [Source:Uniprot/SWISSPROT;Acc:P78317]	transcription factor activity, transcription coactivator activity, protein binding, nucleus, transcription, regulation of transcription from RNA polymerase II promoter, zinc ion binding, androgen receptor signaling pathway, positive regulation of transcription, DNA-dependent, metal ion binding, androgen receptor binding	NM_002938	chr4	0.737407	0.847004	0.0656739	0.057349	0.49665	0.826322	0.0988879	0.739942
ENSG00000064012	Caspase-8 precursor (EC 3.4.22.-) (CASP-8) (ICE-like apoptotic protease 5) (MORT1-associated CED-3 homolog) (MACH) (FADD-homologous ICE/CED-3-like protease) (FADD-like ICE) (FLICE) (Apoptotic cysteine protease) (Apoptotic protease Mch-5) (CAP4) [Contains: [Source:Uniprot/SWISSPROT;Acc:Q14790]	, protein binding, proteolysis, caspase activity, regulation of apoptosis, angiogenesis, neural tube formation, signal transducer activity, nucleus, cytoplasm, mitochondrion, cytoskeleton, proteolysis, heart development, cysteine-type peptidase activity, apoptotic program, macrophage differentiation, Noc1p-Noc2p complex, caspase activity, identical protein binding, regulation of apoptosis, positi…	NM_033358	chr2	0.589592	0.538335	0.970651	0.835436	0.456926	0.233508	0.351553	0.688677
ENSG00000064012	Caspase-8 precursor (EC 3.4.22.-) (CASP-8) (ICE-like apoptotic protease 5) (MORT1-associated CED-3 homolog) (MACH) (FADD-homologous ICE/CED-3-like protease) (FADD-like ICE) (FLICE) (Apoptotic cysteine protease) (Apoptotic protease Mch-5) (CAP4) [Contains: [Source:Uniprot/SWISSPROT;Acc:Q14790]	, protein binding, proteolysis, caspase activity, regulation of apoptosis, angiogenesis, neural tube formation, signal transducer activity, nucleus, cytoplasm, mitochondrion, cytoskeleton, proteolysis, heart development, cysteine-type peptidase activity, apoptotic program, macrophage differentiation, Noc1p-Noc2p complex, caspase activity, identical protein binding, regulation of apoptosis, positi…	NM_001080125	chr2	0.851226	0.691815	0.312387	0.404316	0.0194654	0.140621	0.679542	0.995674
ENSG00000064102	Uncharacterized protein C12orf11 (Sarcoma antigen NY-SAR-95). [Source:Uniprot/SWISSPROT;Acc:Q9NVM9]		NM_018164	chr12	0.370926	0.52825	0.12602	0.124497	0.285033	0.561929	0.0513571	0.673344
ENSG00000064115	Transmembrane 7 superfamily member 3 precursor (Seven span transmembrane protein). [Source:Uniprot/SWISSPROT;Acc:Q9NS93]	membrane, integral to membrane	NM_016551	chr12	0.492321	0.478073	0.304646	0.148975	0.139206	0.0956607	0.639866	0.275744
ENSG00000064195	Homeobox protein DLX-3. [Source:Uniprot/SWISSPROT;Acc:O60479]	skeletal development, transcription factor activity, nucleus, regulation of transcription, DNA-dependent, multicellular organismal development, sequence-specific DNA binding	NM_005220	chr17	0.477406	0.523098	0.0699936	0.120831	0.0280309	0.324631	0.374488	0.680521
ENSG00000064205	WNT1-inducible-signaling pathway protein 2 precursor (WISP-2) (Connective tissue growth factor-like protein) (CTGF-L) (Connective tissue growth factor-related protein 58). [Source:Uniprot/SWISSPROT;Acc:O76076]	regulation of cell growth, protein binding, insulin-like growth factor binding, extracellular region, soluble fraction, plasma membrane, cell adhesion, signal transduction, cell-cell signaling, regulation of cell growth, insulin-like growth factor binding, extracellular region, regulation of cell growth, regulation of cell growth, protein binding, insulin-like growth factor binding, extracellular…	NM_003881	chr20	0.461254	0.640577	0.673915	0.699699	0.880983	0.751635	0.644823	0.49549
ENSG00000064218	Doublesex and mab-3-related transcription factor 3. [Source:Uniprot/SWISSPROT;Acc:Q9NQL9]	transcription factor activity, nucleus, transcription, regulation of transcription, DNA-dependent, multicellular organismal development, sex differentiation, zinc ion binding, cell differentiation, metal ion binding	NM_021240	chr9	0.180122	0.000461783	0.198229	0.0101669	0.000143262	0.000244786	1.77824e-20	0.123532
ENSG00000064225	Type 2 lactosamine alpha-2,3-sialyltransferase (EC 2.4.99.-) (CMP- NeuAc:beta-galactoside alpha-2,3-sialyltransferase VI) (ST3Gal VI) (Sialyltransferase 10). [Source:Uniprot/SWISSPROT;Acc:Q9Y274]	amino sugar metabolic process, protein amino acid glycosylation, glycolipid metabolic process, sialyltransferase activity, protein-lipoylation, membrane, integral to membrane, integral to Golgi membrane	NM_006100	chr3	0.667143	0.644331	0.0365767	0.0142696	0.000121635	0.0111747	0.000904071	0.994924
ENSG00000064270	Calcium-transporting ATPase type 2C member 2 (EC 3.6.3.8) (ATPase 2C2). [Source:Uniprot/SWISSPROT;Acc:O75185]	nucleotide binding, magnesium ion binding, calcium-transporting ATPase activity, calcium ion binding, ATP binding, cation transport, calcium ion transport, metabolic process, proton transport, membrane, integral to membrane, hydrolase activity, hydrolase activity, acting on acid anhydrides, catalyzing transmembrane movement of substances	NM_014861	chr16	0.554664	0.294171	0.0359019	0.0448741	0.024439	0.335375	0.0404037	0.70436
ENSG00000064309	Cell adhesion molecule-related/down-regulated by oncogenes precursor. [Source:Uniprot/SWISSPROT;Acc:Q4KMG0]	cell fate specification, cell fate specification, protein binding, cell adhesion, smoothened signaling pathway, smoothened signaling pathway, myoblast fusion, myoblast fusion, embryonic body morphogenesis, embryonic body morphogenesis, membrane, integral to membrane	NM_016952	chr11	0.553788	0.000109709	0.00217167	1.38554e-07	1.10182e-14	1.59793e-09	0.00719491	0.428746
ENSG00000064393	Homeodomain-interacting protein kinase 2 (EC 2.7.11.1) (hHIPk2). [Source:Uniprot/SWISSPROT;Acc:Q9H2X6]	regulation of progression through cell cycle, negative regulation of transcription from RNA polymerase II promoter, nucleotide binding, transcription corepressor activity, protein serine/threonine kinase activity, protein binding, ATP binding, nucleus, cytoplasm, transcription, regulation of transcription, DNA-dependent, protein amino acid phosphorylation, apoptosis, smoothened signaling pathway,…	NM_022740	chr7	0.248905	0.425412	0.00663539	0.0264486	0.000144514	0.0169795	0.112725	0.544888
ENSG00000064393	Homeodomain-interacting protein kinase 2 (EC 2.7.11.1) (hHIPk2). [Source:Uniprot/SWISSPROT;Acc:Q9H2X6]	regulation of progression through cell cycle, negative regulation of transcription from RNA polymerase II promoter, nucleotide binding, transcription corepressor activity, protein serine/threonine kinase activity, protein binding, ATP binding, nucleus, cytoplasm, transcription, regulation of transcription, DNA-dependent, protein amino acid phosphorylation, apoptosis, smoothened signaling pathway,…	NM_030984	chr7	0.31154	0.648008	0.319067	0.287043	0.0599818	0.0360687	0.0346023	0.424508
ENSG00000064419	Transportin-3 (Transportin-SR) (TRN-SR) (Importin-12). [Source:Uniprot/SWISSPROT;Acc:Q9Y5L0]	, receptor activity, nucleus, protein transport	NM_012470	chr7	0.58954	0.167238	0.142805	0.184387	0.00294442	9.20988e-05	9.26635e-06	0.382995
ENSG00000064489	Myocyte-specific enhancer factor 2B (Serum response factor-like protein 2) (XMEF2) (RSRFR2). [Source:Uniprot/SWISSPROT;Acc:Q02080]	transcription factor activity, transcription coactivator activity, nucleus, transcription, regulation of transcription, DNA-dependent, transcription from RNA polymerase II promoter, muscle development, sequence-specific DNA binding	NM_005919	chr19	0.736467	0.571846	0.319028	0.154912	0.580776	0.840252	0.0790695	0.848771
ENSG00000064490	DNA-binding protein RFXANK (Regulatory factor X subunit B) (RFX-B) (Ankyrin repeat family A protein 1). [Source:Uniprot/SWISSPROT;Acc:O14593]	transcription factor activity, transcription coactivator activity, nucleus, cytoplasm, transcription, regulation of transcription, DNA-dependent, transcription from RNA polymerase II promoter, humoral immune response, Ras protein signal transduction, nucleus, cytoplasm, Ras protein signal transduction	NM_134440	chr19	0.691727	0.796766	0.917185	0.779761	0.684917	0.682826	0.734656	0.747724
ENSG00000064545	transmembrane protein 161A (TMEM161A), mRNA [Source:RefSeq_dna;Acc:NM_017814]	integral to membrane	NM_017814	chr19	0.739311	0.466867	0.184342	0.11843	0.0737421	0.39338	0.776699	0.87017
ENSG00000064547	Lysophosphatidic acid receptor Edg-4 (LPA receptor 2) (LPA-2). [Source:Uniprot/SWISSPROT;Acc:Q9HBW0]	lysosphingolipid and lysophosphatidic acid receptor activity, receptor activity, protein binding, plasma membrane, integral to plasma membrane, signal transduction, G-protein coupled receptor protein signaling pathway, phospholipase C activation, elevation of cytosolic calcium ion concentration, lipid binding, LIM domain binding	NM_004720	chr19	0.746833	0.730366	0.526217	0.635045	0.195155	0.472885	0.467661	0.892671
ENSG00000064601	Lysosomal protective protein precursor (EC 3.4.16.5) (Cathepsin A) (Carboxypeptidase C) (Protective protein for beta-galactosidase) [Contains: Lysosomal protective protein 32 kDa chain; Lysosomal protective protein 20 kDa chain]. [Source:Uniprot/SWISSPROT;Acc:P10619]	serine carboxypeptidase activity, carboxypeptidase C activity, intracellular transporter activity, protein binding, mitochondrion, lysosome, endoplasmic reticulum, proteolysis, intracellular protein transport, enzyme activator activity, peptidase activity, serine carboxypeptidase activity, carboxypeptidase C activity, intracellular transporter activity, protein binding, mitochondrion, lysosome, e…	NM_000308	chr20	0.798616	0.874004	0.0272824	0.00387423	0.00107182	0.224205	0.0661922	0.497085
ENSG00000064601	Lysosomal protective protein precursor (EC 3.4.16.5) (Cathepsin A) (Carboxypeptidase C) (Protective protein for beta-galactosidase) [Contains: Lysosomal protective protein 32 kDa chain; Lysosomal protective protein 20 kDa chain]. [Source:Uniprot/SWISSPROT;Acc:P10619]	serine carboxypeptidase activity, carboxypeptidase C activity, intracellular transporter activity, protein binding, mitochondrion, lysosome, endoplasmic reticulum, proteolysis, intracellular protein transport, enzyme activator activity, peptidase activity, serine carboxypeptidase activity, carboxypeptidase C activity, intracellular transporter activity, protein binding, mitochondrion, lysosome, e…	NM_182676	chr20	0.940575	0.840369	0.38864	0.191117	0.268817	0.5095	0.309065	0.996697
ENSG00000064607	Putative splicing factor, arginine/serine-rich 14 (Arginine/serine- rich-splicing factor 14). [Source:Uniprot/SWISSPROT;Acc:Q8IX01]	, RNA binding, intracellular, nucleus, mRNA processing, RNA splicing	NM_014884	chr19	0.770454	0.12986	0.080758	0.00780758	0.00563147	0.187939	0.441477	0.988218
ENSG00000064652	Sorting nexin-24. [Source:Uniprot/SWISSPROT;Acc:Q9Y343]	protein binding, cell communication, protein transport, phosphoinositide binding	NM_014035	chr5	0.00753691	0.391571	0.00772092	0.000515872	3.09228e-05	0.0138839	0.392341	0.19447
ENSG00000064703	Probable ATP-dependent RNA helicase DDX20 (EC 3.6.1.-) (DEAD box protein 20) (DEAD box protein DP 103) (Component of gems 3) (Gemin-3). [Source:Uniprot/SWISSPROT;Acc:Q9UHI6]	negative regulation of transcription from RNA polymerase II promoter, negative regulation of transcription from RNA polymerase II promoter, nucleotide binding, assembly of spliceosomal tri-snRNP, DNA binding, ATP-dependent RNA helicase activity, protein binding, protein binding, ATP binding, nucleus, spliceosome, cytoplasm, cytoskeleton, mRNA processing, induction of apoptosis, induction of apopt…	NM_007204	chr1	0.863851	0.503402	0.570625	0.173283	0.0773668	0.386412	0.956376	0.987246
ENSG00000064726	BTB/POZ domain-containing protein 1 (Hepatitis C virus NS5A- transactivated protein 8) (HCV NS5A-transactivated protein 8). [Source:Uniprot/SWISSPROT;Acc:Q9H0C5]	protein binding, biological_process, protein complex, protein binding	NM_025238	chr15	0.700892	0.505567	0.248661	0.469989	0.145245	0.137482	0.0325744	0.783048
ENSG00000064763	Fatty acyl-CoA reductase 2 (EC 1.2.1.-) (Male sterility domain- containing protein 1). [Source:Uniprot/SWISSPROT;Acc:Q96K12]	peroxisome, peroxisome, endoplasmic reticulum, lipid metabolic process, lipid biosynthetic process, membrane, integral to membrane, oxidoreductase activity, long-chain-fatty-acyl-CoA reductase activity, long-chain-fatty-acyl-CoA reductase activity	NM_018099	chr12	0.280595	0.604767	0.0379599	0.10931	0.2043	0.0117201	0.0159384	0.259827
ENSG00000064835	Pituitary-specific positive transcription factor 1 (Pit-1) (Growth hormone factor 1) (GHF-1). [Source:Uniprot/SWISSPROT;Acc:P28069]	, cell fate specification, DNA binding, transcription factor activity, transcription factor activity, protein binding, nucleus, nucleus, regulation of transcription, DNA-dependent, transcription from RNA polymerase II promoter, positive regulation of cell proliferation, negative regulation of cell proliferation, organ morphogenesis, sequence-specific DNA binding, positive regulation of transcript…	NM_000306	chr3	0.0719205	0.168437	0.000369378	0.000145138	5.19194e-07	0.00108847	0.0144968	0.342355
ENSG00000064886	Chitinase 3-like protein 2 precursor (YKL-39) (Chondrocyte protein 39). [Source:Uniprot/SWISSPROT;Acc:Q15782]	catalytic activity, chitinase activity, extracellular space, carbohydrate metabolic process, chitin catabolic process, hydrolase activity, cation binding, catalytic activity, chitinase activity, carbohydrate metabolic process, chitin catabolic process, cation binding	NM_004000	chr1	0.355865	0.724413	0.266282	0.286932	0.215316	0.112279	0.183552	0.509318
ENSG00000064932	KIAA0963 [Source:RefSeq_peptide;Acc:NP_055778]		NM_014963	chr19	0.634218	1.14224e-07	0.370541	0.000422854	0.0115742	0.167964	0.71768	0.404421
ENSG00000064933	PMS1 protein homolog 1 (DNA mismatch repair protein PMS1). [Source:Uniprot/SWISSPROT;Acc:P54277]	DNA binding, ATP binding, GTP binding, nucleus, mismatch repair, regulation of transcription, DNA-dependent, cell cycle, mismatched DNA binding, negative regulation of progression through cell cycle, nucleotide binding, ATP binding, mismatch repair, mismatched DNA binding, nucleotide binding, ATP binding, mismatch repair, mismatched DNA binding	NM_000534	chr2	3.24775e-06	0.0189591	6.5304e-07	5.57056e-09	3.97988e-13	0.000416431	0.00022671	0.031561
ENSG00000064961	SWI/SNF-related matrix-associated actin-dependent regulator of chromatin subfamily E member 1-related (SMARCE1-related protein) (HMG domain protein HMG20B) (Structural DNA-binding protein BRAF35) (BRCA2- associated factor 35) (Sox-like transcriptional fac [Source:Uniprot/SWISSPROT;Acc:Q9P0W2]	, chromatin, transcription factor activity, nucleus, transcription, regulation of transcription, DNA-dependent, cell cycle, chromatin modification, aminoacyl-tRNA ligase activity, protein binding, ATP binding, tRNA aminoacylation for protein translation	NM_006339	chr19	0.86464	8.44148e-13	0.367592	6.63185e-07	3.43829e-11	4.18889e-16	0.241841	0.422319
ENSG00000064999	Ankyrin repeat and SAM domain-containing protein 1A (Odin). [Source:Uniprot/SWISSPROT;Acc:Q92625]		NM_015245	chr6	0.696266	0.38846	0.0320645	0.0737441	0.00487914	0.0048671	0.120653	0.803149
ENSG00000065000	AP-3 complex subunit delta-1 (Adapter-related protein complex 3 subunit delta-1) (Delta-adaptin 3) (AP-3 complex subunit delta) (Delta-adaptin). [Source:Uniprot/SWISSPROT;Acc:O14617]	transporter activity, binding, Golgi apparatus, eye pigment biosynthetic process, intracellular protein transport, antigen processing and presentation, antigen processing and presentation, exogenous lipid antigen via MHC class Ib, positive regulation of NK T cell differentiation, binding, intracellular protein transport, antigen processing and presentation, antigen processing and presentation, ex…	NM_001077523	chr19	0.655112	0.0144197	0.256124	0.180565	0.256029	0.440691	0.206543	0.472918
ENSG00000065029	Zinc finger protein 76. [Source:Uniprot/SWISSPROT;Acc:P36508]	DNA binding, intracellular, nucleus, transcription, regulation of transcription from RNA polymerase II promoter, regulation of transcription from RNA polymerase III promoter, zinc ion binding, metal ion binding	NM_003427	chr6	0.329655	0.616357	0.262342	0.103957	0.24347	0.566913	0.456795	0.645009
ENSG00000065054	Na(+)/H(+) exchange regulatory cofactor NHE-RF2 (NHERF-2) (Tyrosine kinase activator protein 1) (TKA-1) (SRY-interacting protein 1) (SIP- 1) (Solute carrier family 9 isoform A3 regulatory factor 2) (NHE3 kinase A regulatory protein E3KARP) (Sodium-hydroge [Source:Uniprot/SWISSPROT;Acc:Q15599]	protein binding, nucleus, plasma membrane, protein complex assembly, protein C-terminus binding, apical plasma membrane, apical plasma membrane	NM_004785	chr16	0.269344	0.427747	0.403485	0.832999	6.06552e-05	3.64105e-07	0.221291	0.0846888
ENSG00000065057	Endonuclease III-like protein 1 (EC 4.2.99.18). [Source:Uniprot/SWISSPROT;Acc:P78549]	DNA binding, DNA-(apurinic or apyrimidinic site) lyase activity, endonuclease activity, iron ion binding, intracellular, nucleus, mitochondrion, mitochondrion, base-excision repair, nucleotide-excision repair, DNA incision, 5'-to lesion, metabolic process, hydrolase activity, acting on glycosyl bonds, lyase activity, DNA N-glycosylase activity, metal ion binding, 4 iron, 4 sulfur cluster binding	NM_002528	chr16	0.738247	0.5511	0.491679	0.656504	0.173921	0.147991	0.646197	0.831622
ENSG00000065135	Guanine nucleotide-binding protein G(k) subunit alpha (G(i) alpha-3). [Source:Uniprot/SWISSPROT;Acc:P08754]	nucleotide binding, GTPase activity, signal transducer activity, protein binding, protein binding, GTP binding, cytoplasm, cytoplasm, Golgi apparatus, Golgi apparatus, transport, signal transduction, G-protein coupled receptor protein signaling pathway, negative regulation of adenylate cyclase activity	NM_006496	chr1	0.531006	0.125376	0.0841075	0.00180274	0.00782809	0.356048	0.172916	0.806113
ENSG00000065183	WD repeat protein 3. [Source:Uniprot/SWISSPROT;Acc:Q9UNX4]	, nucleus	NM_206996	chr1	0.0471762	0.102067	0.00394657	0.00173182	1.82967e-05	0.00143498	3.33311e-05	0.132371
ENSG00000065183	WD repeat protein 3. [Source:Uniprot/SWISSPROT;Acc:Q9UNX4]	, nucleus	NM_006784	chr1	0.822402	0.767307	0.549858	0.576255	0.177129	0.173206	0.105348	0.811323
ENSG00000065308	Translocation-associated membrane protein 2. [Source:Uniprot/SWISSPROT;Acc:Q15035]	protein targeting, protein transport, membrane, integral to membrane	NM_012288	chr6	0.953205	0.355704	0.284229	0.286838	0.176217	0.0762368	0.188857	0.998994
ENSG00000065320	Netrin-1 precursor. [Source:Uniprot/SWISSPROT;Acc:O95631]	neuron migration, neuron migration, protein binding, protein binding, proteinaceous extracellular matrix, extracellular space, soluble fraction, apoptosis, cell motility, cell-cell signaling, nervous system development, axonogenesis, axon guidance, axon guidance, positive regulation of cell proliferation, positive regulation of cell proliferation, regulation of cell migration, regulation of cell …	NM_004822	chr17	0.238259	0.142102	0.0672112	0.00814537	5.38562e-05	0.000892005	0.000634154	0.578121
ENSG00000065328	Protein MCM10 homolog (HsMCM10). [Source:Uniprot/SWISSPROT;Acc:Q7L590]	, regulation of progression through cell cycle, protein binding, nucleus, DNA replication, zinc ion binding, metal ion binding	NM_182751	chr10	0.697291	0.756538	0.023513	0.0342482	0.0178326	0.122424	0.61465	0.860968
ENSG00000065357	Diacylglycerol kinase alpha (EC 2.7.1.107) (Diglyceride kinase alpha) (DGK-alpha) (DAG kinase alpha) (80 kDa diacylglycerol kinase). [Source:Uniprot/SWISSPROT;Acc:P23743]	diacylglycerol kinase activity, diacylglycerol kinase activity, calcium ion binding, phospholipid binding, phospholipid binding, cytosol, cytosol, plasma membrane, plasma membrane, protein kinase C activation, intracellular signaling cascade, zinc ion binding, transferase activity, diacylglycerol binding	NM_001345	chr12	0.829033	0.982056	0.0272569	0.00645891	3.19348e-05	0.0121229	0.84576	0.837418
ENSG00000065361	Receptor tyrosine-protein kinase erbB-3 precursor (EC 2.7.10.1) (c- erbB3) (Tyrosine kinase-type cell surface receptor HER3). [Source:Uniprot/SWISSPROT;Acc:P21860]	nucleotide binding, transmembrane receptor protein tyrosine kinase activity, receptor activity, epidermal growth factor receptor activity, protein binding, ATP binding, integral to plasma membrane, protein amino acid phosphorylation, signal transduction, transmembrane receptor protein tyrosine kinase signaling pathway, peripheral nervous system development, peripheral nervous system development, …	NM_001982	chr12	0.958323	0.717498	0.156737	0.0530232	0.00281717	0.0793429	0.0742775	0.999882
ENSG00000065371	ropporin [Source:RefSeq_peptide;Acc:NP_060048]	signal transduction, cAMP-dependent protein kinase regulator activity, porin activity, integral to membrane, outer membrane	NM_017578	chr3	0.201553	0.124617	0.0335301	0.311173	0.302582	0.661147	0.0262339	0.310312
ENSG00000065413	Ankyrin repeat domain-containing protein 44. [Source:Uniprot/SWISSPROT;Acc:Q8N8A2]		NM_012433	chr2	0.682859	0.310836	0.194918	0.164928	0.000472605	0.000999545	0.246232	0.516255
ENSG00000065413	Ankyrin repeat domain-containing protein 44. [Source:Uniprot/SWISSPROT;Acc:Q8N8A2]		NM_153697	chr2	0.135666	1.0337e-248	0.00181296	5.1514e-259	2.6518e-268	2.75454e-05	2.30192e-06	0.780773
ENSG00000065427	Lysyl-tRNA synthetase (EC 6.1.1.6) (Lysine--tRNA ligase) (LysRS). [Source:Uniprot/SWISSPROT;Acc:Q15046]	nucleotide binding, nucleic acid binding, lysine-tRNA ligase activity, ATP binding, soluble fraction, cytoplasm, lysyl-tRNA aminoacylation, ligase activity, lysine-tRNA ligase activity, ATP binding, cytoplasm, lysyl-tRNA aminoacylation, tRNA binding, nucleotide binding, nucleic acid binding, lysine-tRNA ligase activity, ATP binding, cytoplasm, mitochondrion, lysyl-tRNA aminoacylation, tRNA proces…	NM_005548	chr16	0.607274	0.624831	0.711361	0.421055	0.108708	0.00132415	0.944515	0.738545
ENSG00000065457	adenosine deaminase, tRNA-specific 1 [Source:RefSeq_peptide;Acc:NP_036223]	RNA binding, tRNA processing, tRNA specific adenosine deaminase activity	NM_012091	chr16	0.690846	0.581977	0.504346	0.465055	0.795306	0.631964	0.853816	0.807216
ENSG00000065485	Protein disulfide-isomerase A5 precursor (EC 5.3.4.1) (Protein disulfide isomerase-related protein). [Source:Uniprot/SWISSPROT;Acc:Q14554]	protein disulfide isomerase activity, endoplasmic reticulum, endoplasmic reticulum lumen, electron transport, protein folding, response to stress, response to stress, oxidoreductase activity, isomerase activity, cell redox homeostasis	NM_006810	chr3	0.437868	0.857022	0.141587	0.129892	0.0054375	0.205715	0.405751	0.956587
ENSG00000065491	TBC1 domain family member 22B. [Source:Uniprot/SWISSPROT;Acc:Q9NU19]	GTPase activator activity, Rab GTPase activator activity, intracellular, regulation of Rab GTPase activity	NM_017772	chr6	0.85017	0.636789	0.551426	0.308294	0.150586	0.04641	0.15992	0.968051
ENSG00000065534	Myosin light chain kinase, smooth muscle (EC 2.7.11.18) (MLCK) (Telokin) (Kinase-related protein) (KRP). [Source:Uniprot/SWISSPROT;Acc:Q15746]	nucleotide binding, magnesium ion binding, myosin light chain kinase activity, signal transducer activity, calcium ion binding, calmodulin binding, ATP binding, protein amino acid phosphorylation, transferase activity	NM_053028	chr3	0.804274	0.543173	0.0205688	0.040836	0.0121919	0.0285733	0.0280837	0.951519
ENSG00000065548	erythropoietin 4 immediate early response [Source:RefSeq_peptide;Acc:NP_060941]	nucleic acid binding, zinc ion binding, nucleic acid binding, zinc ion binding	NM_018471	chr2	0.623578	0.162454	0.0397101	0.11068	2.18127e-05	3.07202e-06	1.52082e-07	0.352849
ENSG00000065559	Dual specificity mitogen-activated protein kinase kinase 4 (EC 2.7.12.2) (MAP kinase kinase 4) (JNK-activating kinase 1) (c-Jun N-terminal kinase kinase 1) (JNKK) (SAPK/ERK kinase 1) (SEK1). [Source:Uniprot/SWISSPROT;Acc:P45985]	MAPKKK cascade, nucleotide binding, protein serine/threonine kinase activity, protein-tyrosine kinase activity, protein binding, ATP binding, protein amino acid phosphorylation, signal transduction, JNK cascade, transferase activity	NM_003010	chr17	0.0439566	9.18661e-07	5.0426e-12	5.42339e-18	5.21503e-18	1.9065e-06	7.22478e-07	0.238687
ENSG00000065600	Transmembrane protein C1orf75. [Source:Uniprot/SWISSPROT;Acc:Q9H813]		NM_018252	chr1	0.348114	0.16391	0.540932	0.666664	0.377588	0.0285911	0.0544554	0.123845
ENSG00000065609	Clathrin coat assembly protein AP180 (Clathrin coat-associated protein AP180) (91 kDa synaptosomal-associated protein). [Source:Uniprot/SWISSPROT;Acc:O60641]	, phospholipid binding, coated pit	NM_014841	chr6	0.472109	1.0157e-271	7.85841e-08	9.5903e-277	2.4828e-275	0.400891	0.0231523	0.364694
ENSG00000065613	STE20-like serine/threonine-protein kinase (EC 2.7.11.1) (STE20-like kinase) (STE20-related serine/threonine-protein kinase) (STE20-related kinase) (hSLK) (Serine/threonine-protein kinase 2) (CTCL tumor antigen se20-9). [Source:Uniprot/SWISSPROT;Acc:Q9H2G2]	nucleotide binding, DNA binding, nuclease activity, protein serine/threonine kinase activity, ATP binding, nucleotide-excision repair, protein amino acid phosphorylation, apoptosis, transferase activity	NM_014720	chr10	0.922852	0.358161	0.0201685	0.0179843	0.000253193	0.0296181	0.338784	0.97295
ENSG00000065615	cytochrome b5 reductase 4 [Source:RefSeq_peptide;Acc:NP_057314]	cytochrome-b5 reductase activity, cytoplasm, electron transport, sensory perception of chemical stimulus, oxidoreductase activity, heme binding, transition metal ion binding, iron ion binding, heme binding, cytochrome-b5 reductase activity, cytoplasm, electron transport, sensory perception of chemical stimulus, oxidoreductase activity, heme binding, transition metal ion binding	NM_016230	chr6	0.583389	0.404099	0.0264099	0.00321029	0.000247011	0.0850861	0.102811	0.889151
ENSG00000065618	Collagen alpha-1(XVII) chain (Bullous pemphigoid antigen 2) (180 kDa bullous pemphigoid antigen 2). [Source:Uniprot/SWISSPROT;Acc:Q9UMD9]	structural molecule activity, proteinaceous extracellular matrix, cytoplasm, integral to plasma membrane, intercellular junction, phosphate transport, cell-matrix adhesion, epidermis development, membrane, monooxygenase activity, cytoplasm, phosphate transport	NM_000494	chr10	0.615594	0.0500516	0.546146	0.441662	0.108678	0.151459	0.913777	0.843235
ENSG00000065621	Glutathione transferase omega-2 (EC 2.5.1.18) (GSTO-2). [Source:Uniprot/SWISSPROT;Acc:Q9H4Y5]	glutathione transferase activity, cytoplasm, metabolic process, transferase activity, glutathione transferase activity, cytoplasm, metabolic process, transferase activity, glutathione transferase activity, cytoplasm, metabolic process, transferase activity	NM_183239	chr10	0.700787	0.675551	0.726152	0.640589	0.523722	0.125403	0.478266	0.728099
ENSG00000065665	Protein transport protein Sec61 subunit alpha isoform 2 (Sec61 alpha- 2). [Source:Uniprot/SWISSPROT;Acc:Q9H9S3]	, protein targeting, protein secretion, protein transport, protein translocase activity, membrane, integral to membrane, protein secretion, protein translocase activity, membrane, endoplasmic reticulum, protein targeting, protein secretion, protein transport, protein translocase activity, membrane, integral to membrane	NM_018144	chr10	0.121854	0.391394	0.00109145	0.00819018	0.00101828	0.000452462	0.1718	0.136097
ENSG00000065675	Protein kinase C theta type (EC 2.7.11.13) (nPKC-theta). [Source:Uniprot/SWISSPROT;Acc:Q04759]	nucleotide binding, magnesium ion binding, regulation of cell growth, immunological synapse, protein serine/threonine kinase activity, protein kinase C activity, protein binding, ATP binding, intracellular, cytoplasm, plasma membrane, protein amino acid phosphorylation, protein amino acid phosphorylation, intracellular signaling cascade, intracellular signaling cascade, zinc ion binding, transfer…	NM_006257	chr10	0.357328	0.251676	0.166681	0.055112	0.000245955	0.00230585	0.00141898	0.500658
ENSG00000065717	Transducin-like enhancer protein 2 (ESG2). [Source:Uniprot/SWISSPROT;Acc:Q04725]	protein binding, nucleus, regulation of transcription, DNA-dependent, signal transduction, frizzled signaling pathway, organ morphogenesis	NM_003260	chr19	0.888011	0.110254	0.376085	0.0624451	0	0	0.319958	0.620602
ENSG00000065802	Ankyrin repeat and SOCS box protein 1 (ASB-1). [Source:Uniprot/SWISSPROT;Acc:Q9Y576]	, molecular_function, intracellular, intracellular signaling cascade, multicellular organismal development, negative regulation of cytokine biosynthetic process, molecular_function, intracellular, intracellular signaling cascade, multicellular organismal development, male genitalia development, negative regulation of cytokine biosynthetic process	NM_001040445	chr2	0.540167	0.322133	0.550201	0.275455	0.0667028	0.119461	0.116717	0.817052
ENSG00000065809	Protein FAM107B. [Source:Uniprot/SWISSPROT;Acc:Q9H098]		NM_031453	chr10	0.0249445	0.0672994	0.0210162	0.00969925	0.0611711	0.0479816	0.711369	0.0100389
ENSG00000065833	NADP-dependent malic enzyme (EC 1.1.1.40) (NADP-ME) (Malic enzyme 1). [Source:Uniprot/SWISSPROT;Acc:P48163]	malate dehydrogenase (oxaloacetate-decarboxylating) (NADP+) activity, cytosol, carbohydrate metabolic process, malate metabolic process, NADP biosynthetic process, electron carrier activity, response to hormone stimulus, response to carbohydrate stimulus, manganese ion binding, ADP binding, metal ion binding, NADP binding, NAD binding	NM_002395	chr6	0.102151	0.00248809	1.88462e-06	3.68632e-10	9.13981e-19	1.7047e-07	0.047337	0.656798
ENSG00000065882	TBC1 domain family member 1. [Source:Uniprot/SWISSPROT;Acc:Q86TI0]	GTPase activator activity, Rab GTPase activator activity, intracellular, nucleus, regulation of Rab GTPase activity	NM_015173	chr4	0.802325	0.410235	0.0454954	0.011023	0.00393105	0.152504	0.00382569	0.83682
ENSG00000065911	Bifunctional methylenetetrahydrofolate dehydrogenase/cyclohydrolase, mitochondrial precursor [Includes: NAD-dependent methylenetetrahydrofolate dehydrogenase (EC 1.5.1.15); Methenyltetrahydrofolate cyclohydrolase (EC 3.5.4.9)]. [Source:Uniprot/SWISSPROT;Acc:P13995]	magnesium ion binding, methenyltetrahydrofolate cyclohydrolase activity, methylenetetrahydrofolate dehydrogenase (NAD+) activity, methylenetetrahydrofolate dehydrogenase (NADP+) activity, mitochondrion, one-carbon compound metabolic process, folic acid and derivative biosynthetic process, oxidoreductase activity, hydrolase activity, phosphate binding, tetrahydrofolate metabolic process	NM_006636	chr2	0.545222	0.620521	0.339245	0.259109	0.00707114	0.0430923	0.0211615	0.915098
ENSG00000065923	Sodium/hydrogen exchanger 7 (Na(+)/H(+) exchanger 7) (NHE-7) (Solute carrier family 9 member 7). [Source:Uniprot/SWISSPROT;Acc:Q96T83]	Golgi apparatus, Golgi trans face, ion transport, potassium ion transport, sodium ion transport, regulation of pH, antiporter activity, solute:hydrogen antiporter activity, sodium:hydrogen antiporter activity, potassium:hydrogen antiporter activity, membrane, integral to membrane, potassium ion binding, sodium ion binding, protein homodimerization activity	NM_032591	chrX	0.90089	0.0304899	0.191673	0.00923624	0.000238194	0.000269894	4.89976e-08	0.946426
ENSG00000065978	Nuclease sensitive element-binding protein 1 (Y-box-binding protein 1) (Y-box transcription factor) (YB-1) (CCAAT-binding transcription factor I subunit A) (CBF-A) (Enhancer factor I subunit A) (EFI-A) (DNA-binding protein B) (DBPB). [Source:Uniprot/SWISSPROT;Acc:P67809]	double-stranded DNA binding, single-stranded DNA binding, transcription factor activity, RNA binding, protein binding, nucleus, transcription, regulation of transcription, DNA-dependent, transcription from RNA polymerase II promoter, mRNA processing, RNA splicing, transcriptional repressor activity, DNA binding, transcription, regulation of transcription, DNA-dependent, single-stranded DNA bindin…	NM_004559	chr1	0.493198	0.57569	0.0086941	0.0165082	0.00134673	0.0407802	0.39705	0.636219
ENSG00000065989	cAMP-specific 3',5'-cyclic phosphodiesterase 4A (EC 3.1.4.17) (DPDE2) (PDE46). [Source:Uniprot/SWISSPROT;Acc:P27815]	catalytic activity, 3',5'-cyclic-nucleotide phosphodiesterase activity, signal transduction, 3',5'-cyclic-AMP phosphodiesterase activity, membrane fraction, soluble fraction, insoluble fraction, signal transduction, hydrolase activity, 3',5'-cyclic-AMP phosphodiesterase activity, cellular_component, cyclic nucleotide metabolic process	NM_006202	chr19	0.682848	3.03536e-05	0.382401	0.000350677	3.5777e-13	3.71844e-15	0.0336211	0.75527
ENSG00000066027	Serine/threonine-protein phosphatase 2A 56 kDa regulatory subunit alpha isoform (PP2A, B subunit, B' alpha isoform) (PP2A, B subunit, B56 alpha isoform) (PP2A, B subunit, PR61 alpha isoform) (PP2A, B subunit, R5 alpha isoform). [Source:Uniprot/SWISSPROT;Acc:Q15172]	protein phosphatase type 2A complex, protein binding, cytoplasm, signal transduction, protein phosphatase type 2A regulator activity	NM_006243	chr1	0.604897	0.631291	0.123001	0.0385934	4.0602e-297	1.3236e-295	0.0264638	0.341153
ENSG00000066044	ELAV-like protein 1 (Hu-antigen R) (HuR). [Source:Uniprot/SWISSPROT;Acc:Q15717]	nucleotide binding, mRNA 3'-UTR binding, nucleus, nucleus, RNA catabolic process, multicellular organismal development, identical protein binding, mRNA stabilization, mRNA stabilization	NM_001419	chr19	0.660158	0.786003	0.280478	0.255273	0.651438	0.380461	0.000289799	0.601591
ENSG00000066044	ELAV-like protein 1 (Hu-antigen R) (HuR). [Source:Uniprot/SWISSPROT;Acc:Q15717]	nucleotide binding, mRNA 3'-UTR binding, nucleus, nucleus, RNA catabolic process, multicellular organismal development, identical protein binding, mRNA stabilization, mRNA stabilization	NM_031203	chr19	0.724793	0.294865	0.0514559	0.000718125	0	1.166e-299	3.9585e-05	0.671215
ENSG00000066056	Tyrosine-protein kinase receptor Tie-1 precursor (EC 2.7.10.1). [Source:Uniprot/SWISSPROT;Acc:P35590]	nucleotide binding, protein serine/threonine kinase activity, protein-tyrosine kinase activity, transmembrane receptor protein tyrosine kinase activity, receptor activity, ATP binding, integral to plasma membrane, protein amino acid phosphorylation, signal transduction, mesoderm development, membrane, integral to membrane, transferase activity, nucleotide binding, protein serine/threonine kinase …	NM_005424	chr1	0.883393	0.419682	0.298138	0.206973	0.66153	0.910618	0.101962	0.953103
ENSG00000066084	DIP2 disco-interacting protein 2 homolog B [Source:RefSeq_peptide;Acc:NP_775873]	catalytic activity, nucleus, transcription factor binding, metabolic process	NM_173602	chr12	0.980544	0.829985	0.396317	0.459851	4.2255e-261	7.5465e-260	0.0896517	0.980988
ENSG00000066117	SWI/SNF-related matrix-associated actin-dependent regulator of chromatin subfamily D member 1 (SWI/SNF complex 60 kDa subunit) (60 kDa BRG-1/Brm-associated factor subunit A) (BRG1-associated factor 60A). [Source:Uniprot/SWISSPROT;Acc:Q96GM5]	transcription coactivator activity, nucleus, nucleoplasm, chromatin remodeling, regulation of transcription from RNA polymerase II promoter, chromatin remodeling complex	NM_139071	chr12	0.691081	0.832802	0.123015	0.0602345	0.216287	0.379963	0.0248891	0.91817
ENSG00000066135	JmjC domain-containing histone demethylation protein 3A (EC 1.14.11.-) (Jumonji domain-containing protein 2A). [Source:Uniprot/SWISSPROT;Acc:O75164]	nucleic acid binding, iron ion binding, protein binding, nucleus, transcription, regulation of transcription, DNA-dependent, zinc ion binding, oxidoreductase activity, transcriptional repressor activity, chromatin modification, histone demethylation, oxidoreductase activity, acting on single donors with incorporation of molecular oxygen, incorporation of two atoms of oxygen, metal ion binding, hi…	NM_014663	chr1	0.878703	4.9931e-284	0.069237	1.20567e-09	1.62683e-10	0.0665126	0.0641109	0.995253
ENSG00000066136	Nuclear transcription factor Y subunit gamma (Nuclear transcription factor Y subunit C) (NF-YC) (CAAT-box DNA-binding protein subunit C) (Transactivator HSM-1/2). [Source:Uniprot/SWISSPROT;Acc:Q13952]	intracellular, sequence-specific DNA binding, transcription factor activity, nucleus, regulation of transcription, DNA-dependent, intracellular, sequence-specific DNA binding, intracellular, sequence-specific DNA binding, intracellular, sequence-specific DNA binding, intracellular, nucleus, sequence-specific DNA binding, intracellular, sequence-specific DNA binding, intracellular, sequence-specif…	NM_014223	chr1	0.260483	0.251312	0.0683111	0.0374924	0.0909001	0.159494	0.0435345	0.571668
ENSG00000066185	Zinc finger MYND domain-containing protein 12. [Source:Uniprot/SWISSPROT;Acc:Q9H0C1]	binding, intracellular, zinc ion binding, metal ion binding	NM_032257	chr1	0.586521	0.348668	0.255168	0.474259	0.680615	0.401998	0.691726	0.417248
ENSG00000066248	Ephexin-1 (Eph-interacting exchange protein) (Neuronal guanine nucleotide exchange factor). [Source:Uniprot/SWISSPROT;Acc:Q8N5V2]	guanyl-nucleotide exchange factor activity, Rho guanyl-nucleotide exchange factor activity, intracellular, multicellular organismal development, nervous system development, cellular process, cell differentiation, regulation of Rho protein signal transduction, cellular process	NM_019850	chr2	0.470383	0	0.0168599	6.1529e-308	7.17033e-12	0.0140221	0.183635	0.776852
ENSG00000066279	Abnormal spindle-like microcephaly-associated protein (Abnormal spindle protein homolog) (Asp homolog). [Source:Uniprot/SWISSPROT;Acc:Q8IZT6]	calmodulin binding, nucleus, cell cycle, mitosis, cell division	NM_018136	chr1	0.736067	0.164496	0.664582	0.24289	0.00106865	0.000316442	0.727035	0.971797
ENSG00000066322	Elongation of very long chain fatty acids protein 1. [Source:Uniprot/SWISSPROT;Acc:Q9BW60]	endoplasmic reticulum, fatty acid biosynthetic process, membrane, integral to membrane	NM_022821	chr1	0.756486	0.771803	0.155869	0.306532	0.489013	0.316961	0.557692	0.78392
ENSG00000066382	Metallophosphoesterase domain-containing protein 2 (Fetal brain protein 239) (239FB). [Source:Uniprot/SWISSPROT;Acc:Q15777]	hydrolase activity, nervous system development, hydrolase activity	NM_001584	chr11	0.0197981	0.0838601	0.00564984	0.00722368	0.000556284	0.0263057	1.72576e-07	0.0219986
ENSG00000066405	Claudin-18. [Source:Uniprot/SWISSPROT;Acc:P56856]	, structural molecule activity, tight junction, membrane, integral to membrane, calcium-independent cell-cell adhesion, identical protein binding	NM_001002026	chr3	0.197772	0.0970026	0.0253376	0.00246933	0.000231278	0.0142245	0.0907965	0.716915
ENSG00000066422	Zinc finger and BTB domain-containing protein 11. [Source:Uniprot/SWISSPROT;Acc:O95625]	DNA binding, protein binding, intracellular, nucleus, transcription, regulation of transcription, DNA-dependent, zinc ion binding, metal ion binding	NM_014415	chr3	0.772111	0.617335	0.672266	0.738558	0.214191	0.0345913	0.328478	0.579001
ENSG00000066427	ataxin 3 isoform 2 [Source:RefSeq_peptide;Acc:NP_109376]		NM_030660	chr14	0.48537	0.607954	0.213337	0.500897	0.93874	0.518824	0.904635	0.43221
ENSG00000066455	Golgin subfamily A member 5 (Golgin-84) (RET-fused gene 5 protein) (Ret-II protein). [Source:Uniprot/SWISSPROT;Acc:Q8TBA6]	Golgi membrane, protein-tyrosine kinase activity, protein binding, ATP binding, Golgi apparatus, Golgi cis face, protein amino acid phosphorylation, Golgi organization and biogenesis, cell surface receptor linked signal transduction, membrane, integral to membrane, Rab GTPase binding, Golgi cisterna, protein homodimerization activity, Golgi vesicle transport, Golgi membrane, protein binding	NM_005113	chr14	0.291745	0.653732	0.0938498	0.118373	0.0954976	0.318029	0.255527	0.501259
ENSG00000066468	Fibroblast growth factor receptor 2 precursor (EC 2.7.10.1) (FGFR-2) (Keratinocyte growth factor receptor 2) (CD332 antigen). [Source:Uniprot/SWISSPROT;Acc:P21802]	receptor activity, nucleotide binding, protein-tyrosine kinase activity, receptor activity, fibroblast growth factor receptor activity, protein binding, ATP binding, protein amino acid phosphorylation, heparin binding, cell surface, membrane, integral to membrane, cell growth, transferase activity, receptor activity, receptor activity, receptor activity, receptor activity, receptor activity, rece…	NM_018117	chr10	0.365775	0.00158542	0.279911	0.00676017	3.78845e-07	0.00036217	0.00115444	0.378397
ENSG00000066557	Leucine-rich repeat-containing protein 40. [Source:Uniprot/SWISSPROT;Acc:Q9H9A6]	protein binding	NM_017768	chr1	0.857487	0.790734	0.592892	0.372939	0.121219	0.177315	0.718459	0.913263
ENSG00000066583	Isochorismatase domain-containing protein 1. [Source:Uniprot/SWISSPROT;Acc:Q96CN7]	catalytic activity, metabolic process, catalytic activity, peroxisome, metabolic process	NM_016048	chr5	0.17681	0.303284	0.410921	0.128967	0.0738663	0.310687	0.514812	0.402472
ENSG00000066629	Echinoderm microtubule-associated protein-like 1 (EMAP-1) (HuEMAP-1). [Source:Uniprot/SWISSPROT;Acc:O00423]	acid phosphatase activity, calcium ion binding, acid phosphatase activity, calcium ion binding, microtubule, microtubule associated complex, visual perception	NM_004434	chr14	0.522633	1.73046e-06	0.0232645	7.50631e-07	3.43205e-09	0.00831294	1.4404e-286	0.869857
ENSG00000066651	Putative RNA methylase C6orf75 (EC 2.1.1.-). [Source:Uniprot/SWISSPROT;Acc:Q7Z4G4]	nucleic acid binding, methyltransferase activity, transferase activity, methylation	NM_001031712	chr6	0.317454	0.100467	0.101514	0.0621072	0.0203838	0.204622	0.00303064	0.540831
ENSG00000066697	transmembrane protein with EGF-like and two follistatin-like domains 1 [Source:RefSeq_peptide;Acc:NP_003683]	, DNA binding, DNA binding, integral to membrane	NM_080655	chr9	0.568221	0.178098	0.0533691	0.00647165	1.59703e-05	0.00380506	0.121249	0.796867
ENSG00000066697	transmembrane protein with EGF-like and two follistatin-like domains 1 [Source:RefSeq_peptide;Acc:NP_003683]	, DNA binding, DNA binding, integral to membrane	NM_003692	chr9	0.554062	0.677339	0.0770298	0.211316	0.485188	0.593651	0.00847521	0.422041
ENSG00000066739	Uncharacterized protein C14orf103. [Source:Uniprot/SWISSPROT;Acc:Q96BY7]		NM_018036	chr14	0.92157	0.0372449	0.0187493	2.1251e-06	1.8092e-07	0.0268773	0.137149	0.999671
ENSG00000066777	Brefeldin A-inhibited guanine nucleotide-exchange protein 1 (Brefeldin A-inhibited GEP 1) (p200 ARF-GEP1) (p200 ARF guanine nucleotide exchange factor). [Source:Uniprot/SWISSPROT;Acc:Q9Y6D6]	ARF guanyl-nucleotide exchange factor activity, intracellular, exocytosis, myosin binding, regulation of ARF protein signal transduction	NM_006421	chr8	0.772268	1.6831e-278	0.19471	1.2419e-279	6.4023e-282	0.00321015	0.0755364	0.91648
ENSG00000066855	Mitochondrial fission regulator 1 (Chondrocyte protein with a poly- proline region). [Source:Uniprot/SWISSPROT;Acc:Q15390]	mitochondrion, plasma membrane	NM_014637	chr8	0.574341	0.729602	0.3022	0.247573	0.173068	0.486002	0.00153434	0.885647
ENSG00000066923	Cohesin subunit SA-3 (Stromal antigen 3) (Stromalin 3) (SCC3 homolog 3). [Source:Uniprot/SWISSPROT;Acc:Q9UJ98]	transverse filament, nucleus, cell cycle, chromosome segregation, meiosis, synaptonemal complex assembly, receptor activity, synaptonemal complex, transverse filament	NM_012447	chr7	0.899085	0.531619	0.327158	0.149245	0.262363	0.672514	0.0562624	0.958144
ENSG00000066923	Cohesin subunit SA-3 (Stromal antigen 3) (Stromalin 3) (SCC3 homolog 3). [Source:Uniprot/SWISSPROT;Acc:Q9UJ98]	transverse filament, nucleus, cell cycle, chromosome segregation, meiosis, synaptonemal complex assembly, receptor activity, synaptonemal complex, transverse filament	NM_178831	chr7	0.854989	0.641766	0.266204	0.517764	0.655316	0.266755	0.123621	0.862906
ENSG00000066926	Ferrochelatase, mitochondrial precursor (EC 4.99.1.1) (Protoheme ferro-lyase) (Heme synthetase). [Source:Uniprot/SWISSPROT;Acc:P22830]	ferrochelatase activity, heme biosynthetic process, ferrochelatase activity, ferrochelatase activity, mitochondrion, generation of precursor metabolites and energy, heme biosynthetic process, ferrous iron binding, response to light stimulus, detection of UV, metal ion binding, 2 iron, 2 sulfur cluster binding	NM_001012515	chr18	0.65652	0.0113367	0.0501274	0.0218056	0.08854	0.110283	0.0658936	0.283464
ENSG00000067048	ATP-dependent RNA helicase DDX3Y (EC 3.6.1.-) (DEAD box protein 3, Y- chromosomal). [Source:Uniprot/SWISSPROT;Acc:O15523]	nucleotide binding, DNA binding, RNA binding, ATP binding, nucleus, ATP-dependent helicase activity, hydrolase activity, nucleotide binding, DNA binding, RNA binding, ATP binding, nucleus, ATP-dependent helicase activity, hydrolase activity, nucleotide binding, DNA binding, RNA binding, ATP binding, nucleus, ATP-dependent helicase activity, hydrolase activity	NM_004660	chrY	9.75034e-05	0.0559118	0	0	9.5958e-308	1.87088e-16	0.0166669	2.50422e-07
ENSG00000067066	Nuclear autoantigen Sp-100 (Speckled 100 kDa) (Nuclear dot-associated Sp100 protein) (Lysp100b). [Source:Uniprot/SWISSPROT;Acc:P23497]	chromatin, DNA binding, nucleus, chromosome, regulation of transcription, DNA-dependent, PML body	NM_001080391	chr2	0.0903634	0.689079	4.56365e-05	9.33451e-05	0.124232	0.575725	5.24087e-09	0.173745
ENSG00000067082	Krueppel-like factor 6 (Core promoter element-binding protein) (B- cell-derived protein 1) (Proto-oncogene BCD1) (Transcription factor Zf9) (GC-rich sites-binding factor GBF). [Source:Uniprot/SWISSPROT;Acc:Q99612]	DNA binding, intracellular, nucleus, cytoplasm, transcription, regulation of transcription, DNA-dependent, zinc ion binding, transcriptional activator activity, cytokine and chemokine mediated signaling pathway, B cell differentiation, metal ion binding, DNA binding, intracellular, nucleus, cytoplasm, transcription, regulation of transcription, DNA-dependent, zinc ion binding, transcriptional act…	NM_001008490	chr10	0.466114	0.00210745	0.00212135	4.93993e-07	1.74733e-12	0.000238478	0.0357435	0.447734
ENSG00000067141	Neogenin precursor. [Source:Uniprot/SWISSPROT;Acc:Q92859]	protein binding, plasma membrane, integral to plasma membrane, cell motility, cell adhesion, cell-cell signaling, multicellular organismal development, receptor activity, protein binding, multicellular organismal development, myoblast fusion, integral to membrane, transcription regulator activity, cadherin binding, regulation of transcription	NM_002499	chr15	0.0302969	0.515975	0.000826193	0.00114402	1.81643e-07	1.76527e-05	2.27925e-11	0.00333077
ENSG00000067177	Phosphorylase b kinase regulatory subunit alpha, skeletal muscle isoform (Phosphorylase kinase alpha M subunit). [Source:Uniprot/SWISSPROT;Acc:P46020]	calmodulin binding, glycogen metabolic process, phosphopantetheine binding, catalytic activity, phosphorylase kinase activity, calmodulin binding, carbohydrate metabolic process, glycogen metabolic process, glycogen catabolic process, generation of precursor metabolites and energy, phosphorylase kinase regulator activity, membrane, phosphopantetheine binding, calmodulin binding, glycogen metaboli…	NM_002637	chrX	0.609692	2.4106e-296	5.11118e-24	0	0	6.80987e-08	1.05005e-07	0.587935
ENSG00000067182	Tumor necrosis factor receptor superfamily member 1A precursor (p60) (TNF-R1) (TNF-RI) (TNFR-I) (p55) (CD120a antigen) [Contains: Tumor necrosis factor receptor superfamily member 1A, membrane form; Tumor necrosis factor-binding protein 1 (TBPI)]. [Source:Uniprot/SWISSPROT;Acc:P19438]	receptor activity, tumor necrosis factor receptor activity, protein binding, extracellular region, integral to plasma membrane, prostaglandin metabolic process, apoptosis, inflammatory response, membrane, cytokine and chemokine mediated signaling pathway, positive regulation of I-kappaB kinase/NF-kappaB cascade, positive regulation of transcription from RNA polymerase II promoter, positive regula…	NM_001065	chr12	0.803238	0.770861	0.223244	0.14302	0.153587	0.352233	0.00787823	0.955799
ENSG00000067208	Ecotropic viral integration site 5 protein homolog (EVI-5) (Neuroblastoma stage 4S gene). [Source:Uniprot/SWISSPROT;Acc:O60447]	Rab GTPase activator activity, protein binding, intracellular, nucleus, cell cycle, multicellular organismal development, cell proliferation, regulation of Rab GTPase activity, cell division, Rab GTPase activator activity, intracellular, regulation of Rab GTPase activity	NM_005665	chr1	0.942066	0.0180435	0.0547871	0.00398946	0.00264575	0.159016	8.08966e-14	0.990482
ENSG00000067221	Stomatin-like protein 1 (SLP-1) (Stomatin-related protein) (STORP) (EPB72-like 1) (UNC24 homolog). [Source:Uniprot/SWISSPROT;Acc:Q9UBI4]	molecular_function, sterol carrier activity, cellular_component, biological_process, membrane, integral to membrane, sterol carrier activity, membrane	NM_004809	chr15	0.195864	0.500866	0.403353	0.294842	0.276318	0.816009	0.689942	0.299742
ENSG00000067225	Pyruvate kinase isozymes M1/M2 (EC 2.7.1.40) (Pyruvate kinase muscle isozyme) (Pyruvate kinase 2/3) (Cytosolic thyroid hormone-binding protein) (CTHBP) (THBP1). [Source:Uniprot/SWISSPROT;Acc:P14618]	, magnesium ion binding, pyruvate kinase activity, glycolysis, transferase activity, pyruvate kinase activity, glycolysis, transferase activity, transferring phosphorus-containing groups, magnesium ion binding, pyruvate kinase activity, protein binding, cytoplasm, cytosol, glycolysis, magnesium ion binding, pyruvate kinase activity, protein binding, cytoplasm, cytosol, glycolysis, magnesium ion b…	NM_182471	chr15	0.743981	0.718807	0.52671	0.236523	3.03118e-06	1.73383e-06	0.423598	0.868432
ENSG00000067248	Putative ATP-dependent RNA helicase DHX29 (EC 3.6.1.-) (DEAH box protein 29) (Nucleic acid helicase DDXx). [Source:Uniprot/SWISSPROT;Acc:Q7Z478]	nucleotide binding, nucleic acid binding, ATP binding, ATP-dependent helicase activity, hydrolase activity	NM_019030	chr5	0.533725	0.748888	0.0214688	0.0344338	0.00769056	0.038212	0.0208397	0.845333
ENSG00000067369	Tumor suppressor p53-binding protein 1 (p53-binding protein 1) (p53BP1) (53BP1). [Source:Uniprot/SWISSPROT;Acc:Q12888]	kinetochore, damaged DNA binding, protein binding, intracellular, nucleus, nucleoplasm, replication fork, cytoplasm, DNA repair, transcription, transcriptional activator activity, positive regulation of transcription, DNA-dependent, kinetochore, damaged DNA binding, protein binding, intracellular, nucleus, nucleoplasm, replication fork, cytoplasm, DNA repair, transcription, transcriptional activa…	NM_005657	chr15	0.808468	0.613205	0.594665	0.142699	0.0500537	0.0554181	0.1987	0.937459
ENSG00000067560	Transforming protein RhoA precursor (H12). [Source:Uniprot/SWISSPROT;Acc:P61586]	nucleotide binding, magnesium ion binding, GTPase activity, signal transducer activity, protein binding, GTP binding, intracellular, cytoskeleton, small GTPase mediated signal transduction, Rho protein signal transduction, membrane, actin cytoskeleton organization and biogenesis, positive regulation of NF-kappaB import into nucleus, positive regulation of I-kappaB kinase/NF-kappaB cascade	NM_001664	chr3	0.69776	0.309193	0.65334	0.525647	2.43453e-10	3.5233e-307	0.681823	0.498441
ENSG00000067606	Protein kinase C zeta type (EC 2.7.11.13) (nPKC-zeta). [Source:Uniprot/SWISSPROT;Acc:Q05513]	nucleotide binding, microtubule cytoskeleton organization and biogenesis, protein serine/threonine kinase activity, atypical protein kinase C activity, protein binding, ATP binding, membrane fraction, cytoplasm, plasma membrane, tight junction, cell cortex, protein amino acid phosphorylation, anti-apoptosis, intracellular signaling cascade, zinc ion binding, transferase activity, diacylglycerol b…	NM_002744	chr1	0.960664	0	1.34891e-11	0	2.56566e-26	1.53089e-07	1.53401e-07	0.635417
ENSG00000067646	Zinc finger Y-chromosomal protein. [Source:Uniprot/SWISSPROT;Acc:P08048]	DNA binding, intracellular, nucleus, regulation of transcription, DNA-dependent, zinc ion binding, transcription regulator activity, metal ion binding, DNA binding, intracellular, nucleus, regulation of transcription, DNA-dependent, zinc ion binding, transcription regulator activity, metal ion binding	NM_003411	chrY	0.0377914	0.119835	2.17979e-09	2.65109e-09	7.70163e-06	0.00567379	1.09012e-13	0.00771719
ENSG00000067704	Isoleucyl-tRNA synthetase, mitochondrial precursor (EC 6.1.1.5) (Isoleucine--tRNA ligase) (IleRS). [Source:Uniprot/SWISSPROT;Acc:Q9NSE4]	, nucleotide binding, isoleucine-tRNA ligase activity, ATP binding, mitochondrion, isoleucyl-tRNA aminoacylation, zinc ion binding, ligase activity, isoleucine-tRNA ligase activity, ATP binding, mitochondrion, isoleucyl-tRNA aminoacylation	NM_018060	chr1	0.880811	0.901966	0.445329	0.884864	0.00197048	5.07985e-06	0.312002	0.775767
ENSG00000067715	Synaptotagmin-1 (Synaptotagmin I) (SytI) (p65). [Source:Uniprot/SWISSPROT;Acc:P21579]	transporter activity, calcium ion binding, calcium ion binding, detection of calcium ion, protein binding, phospholipid binding, phosphatidylinositol binding, transport, synaptic transmission, neurotransmitter secretion, neurotransmitter secretion, integral to membrane, syntaxin-1 binding, regulation of exocytosis, secretory granule, secretory granule, synaptic vesicle membrane, synaptic vesicle …	NM_005639	chr12	0.0220106	0.00373802	0.00172905	7.57558e-07	1.84693e-14	2.94927e-09	2.9638e-05	0.289714
ENSG00000067829	Isocitrate dehydrogenase [NAD] subunit gamma, mitochondrial precursor (EC 1.1.1.41) (Isocitric dehydrogenase) (NAD(+)-specific ICDH). [Source:Uniprot/SWISSPROT;Acc:P51553]	nucleotide binding, isocitrate dehydrogenase (NAD+) activity, ATP binding, cellular_component, mitochondrion, carbohydrate metabolic process, tricarboxylic acid cycle, metabolic process, oxidoreductase activity, oxidoreductase activity, acting on the CH-OH group of donors, NAD or NADP as acceptor, metabolic process, oxidoreductase activity, acting on the CH-OH group of donors, NAD or NADP as acce…	NM_174869	chrX	0.443256	0	0.174145	2.24971e-17	1.70509e-17	5.04241e-13	0.0112481	0.622971
ENSG00000067836	leucine zipper domain protein [Source:RefSeq_peptide;Acc:NP_078865]	positive regulation of cell proliferation, hemopoiesis	NM_024589	chr16	0.965911	0.600278	0.449598	0.121323	0.143496	0.621069	0.213113	0.993838
ENSG00000067840	PDZ domain-containing protein 4 (PDZ domain-containing RING finger protein 4-like protein). [Source:Uniprot/SWISSPROT;Acc:Q76G19]	protein binding	NM_032512	chrX	0.322191	0.0122288	7.755e-05	1.82522e-05	3.19665e-11	0.000514366	0.347661	0.940971
ENSG00000067842	Plasma membrane calcium-transporting ATPase 3 (EC 3.6.3.8) (PMCA3) (Plasma membrane calcium pump isoform 3) (Plasma membrane calcium ATPase isoform 3). [Source:Uniprot/SWISSPROT;Acc:Q16720]	, nucleotide binding, magnesium ion binding, calcium-transporting ATPase activity, calcium ion binding, calmodulin binding, ATP binding, plasma membrane, cation transport, calcium ion transport, metabolic process, integral to membrane, hydrolase activity, hydrolase activity, acting on acid anhydrides, catalyzing transmembrane movement of substances, nucleotide binding, magnesium ion binding, calc…	NM_021949	chrX	0.982546	6.0007e-297	0.411395	1.13954e-11	4.06841e-18	4.22142e-11	0.0212641	0.990239
ENSG00000067900	Rho-associated protein kinase 1 (EC 2.7.11.1) (Rho-associated, coiled- coil-containing protein kinase 1) (p160 ROCK-1) (p160ROCK) (Renal carcinoma antigen NY-REN-35). [Source:Uniprot/SWISSPROT;Acc:Q13464]	nucleotide binding, protein serine/threonine kinase activity, protein binding, ATP binding, intracellular, cytoskeleton, protein amino acid phosphorylation, apoptosis, intracellular signaling cascade, Rho protein signal transduction, zinc ion binding, transferase activity, diacylglycerol binding, actin cytoskeleton organization and biogenesis, identical protein binding, negative regulation of neu…	NM_005406	chr18	0.908009	0.853128	0.183052	0.19589	0.0318911	0.0338521	0.39735	0.990539
ENSG00000068001	Hyaluronidase-2 precursor (EC 3.2.1.35) (Hyal-2) (Hyaluronoglucosaminidase-2) (LUCA-2). [Source:Uniprot/SWISSPROT;Acc:Q12891]	hyalurononglucosaminidase activity, receptor activity, lysosome, carbohydrate metabolic process, glycosaminoglycan catabolic process, metabolic process, membrane, hydrolase activity, acting on glycosyl bonds, GPI anchor binding	NM_003773	chr3	0.962323	0.944325	0.563426	0.816482	0.73586	0.415606	0.902626	0.992085
ENSG00000068024	Histone deacetylase 4 (HD4). [Source:Uniprot/SWISSPROT;Acc:P56524]	histone deacetylase complex, negative regulation of transcription from RNA polymerase II promoter, negative regulation of transcription from RNA polymerase II promoter, skeletal development, skeletal development, DNA binding, DNA binding, histone deacetylase activity, protein binding, nucleus, cytoplasm, transcription, regulation of transcription, DNA-dependent, inflammatory response, cell cycle,…	NM_006037	chr2	0.268912	0.806459	0.300134	0.173143	0.00137882	0.0282932	0.171173	0.253817
ENSG00000068028	Ras association domain-containing protein 1. [Source:Uniprot/SWISSPROT;Acc:Q9NS23]	nucleus, microtubule, cell cycle, cell cycle arrest, intracellular signaling cascade, Ras protein signal transduction, zinc ion binding, diacylglycerol binding, identical protein binding, metal ion binding	NM_170714	chr3	0.327895	0.706898	0.185272	0.174705	0.117308	0.214951	0.744396	0.551236
ENSG00000068078	Fibroblast growth factor receptor 3 precursor (EC 2.7.10.1) (FGFR-3) (CD333 antigen). [Source:Uniprot/SWISSPROT;Acc:P22607]	nucleotide binding, protein-tyrosine kinase activity, receptor activity, ATP binding, protein amino acid phosphorylation, transferase activity, MAPKKK cascade, nucleotide binding, skeletal development, protein-tyrosine kinase activity, receptor activity, fibroblast growth factor receptor activity, ATP binding, integral to plasma membrane, protein amino acid phosphorylation, JAK-STAT cascade, fibr…	NM_022965	chr4	0.373191	0.250904	0.0545358	0.00867179	0.0941756	0.0784051	0.0381656	0.49226
ENSG00000068097	amplified in breast cancer 1 (ABC1), mRNA [Source:RefSeq_dna;Acc:NM_022070]	binding	NM_022070	chr17	0.762545	0.0187227	5.21772e-36	1.78327e-31	2.60003e-20	0.427975	2.88262e-09	0.14615
ENSG00000068120	Bifunctional coenzyme A synthase (CoA synthase) (NBP) (POV-2) [Includes: Phosphopantetheine adenylyltransferase (EC 2.7.7.3) (Pantetheine-phosphate adenylyltransferase) (PPAT) (Dephospho-CoA pyrophosphorylase); Dephospho-CoA kinase (EC 2.7.1.24) (DPCK) (D [Source:Uniprot/SWISSPROT;Acc:Q13057]	nucleotide binding, dephospho-CoA kinase activity, pantetheine-phosphate adenylyltransferase activity, ATP binding, cellular_component, biosynthetic process, coenzyme A biosynthetic process, coenzyme A biosynthetic process, transferase activity	NM_025233	chr17	0.551335	0.470523	0.606094	0.812015	0.306444	0.189487	0.0531118	0.215975
ENSG00000068137	pleckstrin homology domain containing, family H (with MyTH4 domain) member 3 [Source:RefSeq_peptide;Acc:NP_079203]	cytoskeleton	NM_024927	chr17	0.854918	0.966154	0.166661	0.10465	0.0676232	0.807523	0.31552	0.994027
ENSG00000068305	Myocyte-specific enhancer factor 2A (Serum response factor-like protein 1). [Source:Uniprot/SWISSPROT;Acc:Q02078]	, transcription factor activity, transcription coactivator activity, protein binding, nucleus, transcription, regulation of transcription, DNA-dependent, transcription from RNA polymerase II promoter, muscle development, sequence-specific DNA binding, positive regulation of transcription, protein binding, transcriptional activator activity, positive regulation of transcription	NM_005587	chr15	0.25523	0.000353102	0.00364059	1.81287e-06	1.38542e-08	4.75328e-05	1.41299e-07	0.426144
ENSG00000068308	OTU domain-containing protein 5. [Source:Uniprot/SWISSPROT;Acc:Q96G74]		NM_017602	chrX	0.894353	0.0313266	0.529038	0.0215927	0.0010113	0.203856	0.337991	0.995617
ENSG00000068323	Transcription factor E3. [Source:Uniprot/SWISSPROT;Acc:P19532]	, transcription factor activity, nucleus, transcription from RNA polymerase II promoter, regulation of osteoclast differentiation, positive regulation of transcription, DNA-dependent	NM_006521	chrX	0.990222	0	0.232331	2.44001e-17	5.10141e-14	0.69468	0.153379	0.997718
ENSG00000068354	TBC1 domain family, member 25 [Source:RefSeq_peptide;Acc:NP_002527]	Rab GTPase activator activity, intracellular, regulation of Rab GTPase activity	NM_002536	chrX	0.598486	0.266984	0.212961	0.0296556	0.0897566	0.818344	0.941734	0.934134
ENSG00000068366	Long-chain-fatty-acid--CoA ligase 4 (EC 6.2.1.3) (Long-chain acyl-CoA synthetase 4) (LACS 4). [Source:Uniprot/SWISSPROT;Acc:O60488]	, magnesium ion binding, long-chain-fatty-acid-CoA ligase activity, peroxisome, lipid metabolic process, fatty acid metabolic process, learning and/or memory, metabolic process, membrane, integral to membrane, ligase activity	NM_022977	chrX	0.935078	1.2821e-289	0.348324	4.82964e-08	1.6014e-09	0.00533767	0.000431778	0.823548
ENSG00000068383	Type I inositol-1,4,5-trisphosphate 5-phosphatase (EC 3.1.3.56) (5PTase). [Source:Uniprot/SWISSPROT;Acc:Q14642]	inositol or phosphatidylinositol phosphatase activity, inositol or phosphatidylinositol phosphatase activity, inositol or phosphatidylinositol phosphatase activity, inositol or phosphatidylinositol phosphatase activity, inositol-polyphosphate 5-phosphatase activity, cell communication, membrane, hydrolase activity, inositol or phosphatidylinositol phosphatase activity	NM_005539	chr10	0.40306	0.603785	0.0772076	0.0834394	0.00097193	8.58151e-05	7.9239e-07	0.127253
ENSG00000068394	G patch domain and KOW motifs-containing protein (G patch domain- containing protein 5) (Protein T54). [Source:Uniprot/SWISSPROT;Acc:Q92917]	, molecular_function, nucleic acid binding, cellular_component, intracellular, biological_process	NM_015698	chrX	0.714611	0.807195	0.317936	0.448212	0.267552	0.442597	0.20178	0.727095
ENSG00000068400	GRIP1-associated protein 1 (GRASP-1). [Source:Uniprot/SWISSPROT;Acc:Q4V328]	, molecular_function, cellular_component, biological_process	NM_020137	chrX	0.931375	0.39544	0.450527	0.698825	0.430881	0.463375	0.0571538	0.981186
ENSG00000068489	Proline-rich protein 11. [Source:Uniprot/SWISSPROT;Acc:Q96HE9]		NM_018304	chr17	0.0727189	4.89833e-06	0.254811	8.25221e-05	8.17922e-06	0.111637	0.629483	0.704859
ENSG00000068615	Receptor expression-enhancing protein 1. [Source:Uniprot/SWISSPROT;Acc:Q9H902]	cytoplasm, mitochondrion, membrane, integral to membrane, olfactory receptor binding, protein insertion into membrane	NM_022912	chr2	0.780628	0.926983	0.137013	0.272206	0.00172858	0.0106218	0.433797	0.983819
ENSG00000068650	Probable phospholipid-transporting ATPase IH (EC 3.6.3.1) (ATPase class I type 11A) (ATPase IS). [Source:Uniprot/SWISSPROT;Acc:P98196]	nucleotide binding, magnesium ion binding, catalytic activity, phospholipid-translocating ATPase activity, ATP binding, transport, metabolic process, ATPase activity, coupled to transmembrane movement of ions, phosphorylative mechanism, phospholipid transport, membrane, integral to membrane, hydrolase activity, nucleotide binding, magnesium ion binding, catalytic activity, phospholipid-translocat…	NM_032189	chr13	0.839888	0.738848	0.605306	0.442737	0.505303	0.228639	0.183056	0.680716
ENSG00000068654	DNA-directed RNA polymerase I largest subunit (EC 2.7.7.6) (RNA polymerase I 194 kDa subunit) (RPA194). [Source:Uniprot/SWISSPROT;Acc:O95602]	DNA binding, DNA-directed RNA polymerase activity, protein binding, nucleus, DNA-directed RNA polymerase I complex, DNA-directed RNA polymerase I complex, transcription, zinc ion binding, transferase activity, metal ion binding	NM_015425	chr2	0.956954	0.340989	0.383357	0.45396	0.457248	0.545356	0.0178248	0.970535
ENSG00000068697	Lysosomal-associated transmembrane protein 4A (Golgi 4-transmembrane spanning transporter MTP). [Source:Uniprot/SWISSPROT;Acc:Q15012]	Golgi apparatus, transport, membrane, integral to membrane, Golgi apparatus, transport, membrane, integral to membrane	NM_014713	chr2	0.4477	0.598499	0.320006	0.468963	0.00842436	0.0196262	0.641604	0.173788
ENSG00000068724	Tetratricopeptide repeat protein 7A (TPR repeat protein 7A). [Source:Uniprot/SWISSPROT;Acc:Q9ULT0]	binding, iron ion homeostasis, hemopoiesis, iron ion homeostasis, hemopoiesis	NM_020458	chr2	0.894606	0.764219	0.397657	0.16633	0.20574	0.410268	0.120001	0.824671
ENSG00000068745	Inositol hexakisphosphate kinase 2 (EC 2.7.4.21) (InsP6 kinase 2) (Inositol hexakisphosphate kinase 2) (P(i)-uptake stimulator) (PiUS). [Source:Uniprot/SWISSPROT;Acc:Q9UHH9]	nucleus, inositol trisphosphate 3-kinase activity, polyphosphate kinase activity, transferase activity, negative regulation of cell growth, positive regulation of apoptosis, inositol hexakisphosphate kinase activity	NM_016291	chr3	0.484113	2.01605e-16	0.910691	4.66473e-10	1.71081e-07	0.150123	0.141673	0.941327
ENSG00000068781	Stonin-1 (Stoned B-like factor). [Source:Uniprot/SWISSPROT;Acc:Q9Y6Q2]	DNA binding, RNA polymerase II transcription factor activity, transcription coactivator activity, nucleus, transcription, regulation of transcription, DNA-dependent, transcription initiation from RNA polymerase II promoter, intracellular protein transport, endocytosis, transcription initiation factor activity, clathrin vesicle coat, protein binding, intracellular protein transport, membrane, regu…	NM_172311	chr2	0.558257	0.642723	1.241e-282	4.6325e-282	7.3948e-285	0.0264556	0.0200653	0.384507
ENSG00000068796	Kinesin-like protein KIF2A (Kinesin-2) (HK2). [Source:Uniprot/SWISSPROT;Acc:O00139]	nucleotide binding, microtubule motor activity, ATP binding, cytoskeleton, microtubule, microtubule associated complex, microtubule-based movement, nucleotide binding, microtubule motor activity, ATP binding, cytoskeleton, microtubule, microtubule associated complex, microtubule-based movement	NM_004520	chr5	0.481934	0.219753	0.00027697	5.78406e-05	2.02651e-18	6.03438e-11	3.55005e-14	0.272006
ENSG00000068831	RAS guanyl releasing protein 2 isoform 2 [Source:RefSeq_peptide;Acc:NP_722541]	regulation of cell growth, Ras guanyl-nucleotide exchange factor activity, calcium ion binding, intracellular, cytosol, plasma membrane, Ras protein signal transduction, diacylglycerol binding, regulation of small GTPase mediated signal transduction, guanyl-nucleotide exchange factor activity, calcium ion binding, intracellular, kinase activity, regulation of small GTPase mediated signal transduc…	NM_153819	chr11	0.633157	0.805381	0.510745	0.491409	0.629255	0.70494	0.177479	0.702082
ENSG00000068878	proteasome (prosome, macropain) activator subunit 4 [Source:RefSeq_peptide;Acc:NP_055429]	, cytosol, protein complex	NM_014614	chr2	0.4902	0.26516	0.342273	0.237843	0.0210163	0.0567887	0.637373	0.649414
ENSG00000068885	Tripartite motif-containing protein 59 (Tumor suppressor TSBF-1) (RING finger protein 104). [Source:Uniprot/SWISSPROT;Acc:Q8IWR1]	, flagellum, protein binding, intracellular, zinc ion binding, membrane, integral to membrane, metal ion binding	NM_173084	chr3	0.555963	0.898962	0.00376815	0.0153213	0.0392077	0.561515	0.350082	0.41942
ENSG00000068903	NAD-dependent deacetylase sirtuin-2 (EC 3.5.1.-) (SIR2-like) (SIR2- like protein 2). [Source:Uniprot/SWISSPROT;Acc:Q8IXJ6]	chromatin silencing at rDNA, DNA binding, chromatin silencing complex, cytoplasm, cytoskeleton, microtubule, chromatin silencing at telomere, regulation of transcription, DNA-dependent, protein amino acid ADP-ribosylation, redox signal response, cell cycle, mitosis, regulation of exit from mitosis, transcription factor binding, zinc ion binding, negative regulation of transcription, histone deace…	NM_030593	chr19	0.72939	0.735131	0.469775	0.139746	0.000499544	4.41236e-05	0.00903901	0.783624
ENSG00000068912	XTP3-transactivated gene B protein precursor. [Source:Uniprot/SWISSPROT;Acc:Q96DZ1]		NM_015701	chr2	0.421003	0.000187871	0.324501	0.0365933	0.564517	0.570428	0.0228063	0.363258
ENSG00000068971	Serine/threonine-protein phosphatase 2A 56 kDa regulatory subunit beta isoform (PP2A, B subunit, B' beta isoform) (PP2A, B subunit, B56 beta isoform) (PP2A, B subunit, PR61 beta isoform) (PP2A, B subunit, R5 beta isoform). [Source:Uniprot/SWISSPROT;Acc:Q15173]	protein phosphatase type 2A complex, cytoplasm, signal transduction, protein phosphatase type 2A regulator activity, protein phosphatase type 2A complex, signal transduction, protein phosphatase type 2A regulator activity	NM_006244	chr11	0.9999	0.972731	0.725891	0.653741	4.54943e-18	0	0.130584	0.998725
ENSG00000068971	Serine/threonine-protein phosphatase 2A 56 kDa regulatory subunit beta isoform (PP2A, B subunit, B' beta isoform) (PP2A, B subunit, B56 beta isoform) (PP2A, B subunit, PR61 beta isoform) (PP2A, B subunit, R5 beta isoform). [Source:Uniprot/SWISSPROT;Acc:Q15173]	protein phosphatase type 2A complex, cytoplasm, signal transduction, protein phosphatase type 2A regulator activity, protein phosphatase type 2A complex, signal transduction, protein phosphatase type 2A regulator activity	NM_130769	chr11	0.416591	0.152166	0.164226	0.0356244	0.64289	0.777989	0.442244	0.496054
ENSG00000068976	Glycogen phosphorylase, muscle form (EC 2.4.1.1) (Myophosphorylase). [Source:Uniprot/SWISSPROT;Acc:P11217]	nucleotide binding, carbohydrate metabolic process, glycogen catabolic process, glycogen phosphorylase activity, transferase activity, transferring glycosyl groups, pyridoxal phosphate binding, nucleotide binding, carbohydrate metabolic process, glycogen catabolic process, glycogen catabolic process, glycogen phosphorylase activity, glycogen phosphorylase activity, transferase activity, transferr…	NM_005609	chr11	0.878842	0.797295	0.4217	0.240375	0.0701785	0.581046	0.197873	0.99221
ENSG00000068985	G antigen family B member 1 (Prostate-associated gene 1 protein) (PAGE-1) (GAGE-9) (AL5). [Source:Uniprot/SWISSPROT;Acc:O75459]	cellular defense response	NM_003785	chrX	0.053124	1.25589e-10	2.31168e-10	4.50487e-12	4.25606e-12	5.95882e-05	0	0.530557
ENSG00000069011	Pituitary homeobox 1 (Hindlimb expressed homeobox protein backfoot). [Source:Uniprot/SWISSPROT;Acc:P78337]	skeletal development, transcription factor activity, nucleus, regulation of transcription, DNA-dependent, multicellular organismal development, anatomical structure morphogenesis, sequence-specific DNA binding	NM_002653	chr5	0.316767	0.815818	0.138135	0.225995	0.000843685	0.00461231	0.0262602	0.67065
ENSG00000069018	Short transient receptor potential channel 7 (TrpC7) (TRP7 protein). [Source:Uniprot/SWISSPROT;Acc:Q9HCX4]	ion channel activity, calcium channel activity, calcium ion binding, protein binding, ion transport, calcium ion transport, membrane, integral to membrane, receptor activity, ion channel activity, calcium channel activity, ion transport, calcium ion transport, membrane, integral to membrane, receptor activity, ion channel activity, calcium channel activity, ion transport, calcium ion transport, m…	NM_020389	chr5	0.567595	0.285558	0.00649976	0.0176114	6.85286e-10	1.16281e-10	1.41997e-06	0.675862
ENSG00000069020	Microtubule-associated serine/threonine-protein kinase 4 (EC 2.7.11.1). [Source:Uniprot/SWISSPROT;Acc:O15021]	, nucleotide binding, protein serine/threonine kinase activity, protein binding, ATP binding, protein amino acid phosphorylation, transferase activity	NM_005582	chr5	0.567092	0.600162	0.00324792	0.0164662	6.09369e-09	8.00923e-07	5.47597e-10	0.785732
ENSG00000069122	Probable G-protein coupled receptor 116 precursor. [Source:Uniprot/SWISSPROT;Acc:Q8IZF2]	receptor activity, G-protein coupled receptor activity, signal transduction, neuropeptide signaling pathway, membrane, integral to membrane, receptor activity, G-protein coupled receptor activity, signal transduction, neuropeptide signaling pathway, membrane, integral to membrane	NM_015234	chr6	0.782998	0.454182	0.829738	0.295745	0.894231	0.369066	0.287734	0.697484
ENSG00000069188	Protein sidekick-2 precursor. [Source:Uniprot/SWISSPROT;Acc:Q58EX2]	protein binding, cell adhesion, membrane, integral to membrane	NM_019064	chr17	0.641539	5.9648e-254	0.0262503	4.91093e-08	0.00246366	0.265118	0.0124216	0.702496
ENSG00000069206	ADAM 7 precursor (A disintegrin and metalloproteinase domain 7) (Sperm maturation-related glycoprotein GP-83). [Source:Uniprot/SWISSPROT;Acc:Q9H2U9]	metalloendopeptidase activity, proteolysis, membrane, integral to membrane, metalloendopeptidase activity, proteolysis, membrane, integral to membrane, metalloendopeptidase activity, proteolysis, metalloendopeptidase activity, plasma membrane, proteolysis	NM_003817	chr8	0.716142	0.430688	0.0648752	0.042672	0.00192658	0.0476497	0.960834	0.744841
ENSG00000069248	Nuclear pore complex protein Nup133 (Nucleoporin Nup133) (133 kDa nucleoporin). [Source:Uniprot/SWISSPROT;Acc:Q8WUM0]	transporter activity, nucleocytoplasmic transporter activity, protein binding, nucleus, nuclear pore, mRNA export from nucleus, protein transport, RNA transport, transporter activity, nuclear pore, porin activity, integral to membrane, outer membrane, RNA transport, porin activity, integral to membrane, outer membrane	NM_018230	chr1	0.745863	0.500404	0.126055	0.0218711	0.0410736	0.335025	0.204613	0.762632
ENSG00000069329	Vacuolar protein sorting-associated protein 35 (Vesicle protein sorting 35) (hVPS35) (Maternal-embryonic 3). [Source:Uniprot/SWISSPROT;Acc:Q96QK1]	protein binding, endosome, cytosol, protein transport, membrane, retrograde transport, endosome to Golgi	NM_018206	chr16	0.60402	0.682355	1.29459e-08	1.22588e-08	3.55276e-15	0.000224061	2.0281e-25	0.311912
ENSG00000069345	DnaJ homolog subfamily A member 2 (HIRA-interacting protein 4) (Cell cycle progression restoration gene 3 protein) (Dnj3) (Renal carcinoma antigen NY-REN-14). [Source:Uniprot/SWISSPROT;Acc:O60884]	regulation of progression through cell cycle, G1 phase of mitotic cell cycle, protein folding, zinc ion binding, positive regulation of cell proliferation, membrane, heat shock protein binding, metal ion binding, unfolded protein binding	NM_005880	chr16	0.626151	0.161642	0.0871384	0.00312598	0	0	0.0212599	0.165447
ENSG00000069399	B-cell lymphoma 3-encoded protein (Protein Bcl-3). [Source:Uniprot/SWISSPROT;Acc:P20749]	protein import into nucleus, translocation, regulation of progression through cell cycle, follicular dendritic cell differentiation, follicular dendritic cell differentiation, marginal zone B cell differentiation, marginal zone B cell differentiation, humoral immune response mediated by circulating immunoglobulin, humoral immune response mediated by circulating immunoglobulin, germinal center for…	NM_005178	chr19	0.974693	0.582246	4.76068e-09	3.75162e-07	8.3418e-11	0.00141101	0.12019	0.999198
ENSG00000069424	Voltage-gated potassium channel subunit beta-2 (K(+) channel subunit beta-2) (Kv-beta-2) (HKvbeta2). [Source:Uniprot/SWISSPROT;Acc:Q13303]	voltage-gated potassium channel activity, potassium ion transport, integral to membrane, oxidoreductase activity, voltage-gated potassium channel activity, cytoplasm, ion transport, potassium ion transport, potassium channel regulator activity, integral to membrane, oxidoreductase activity, potassium ion binding, voltage-gated potassium channel activity, cytoplasm, potassium ion transport, integr…	NM_172130	chr1	0.612933	0.453434	0.264274	0.0740762	0.461733	0.149105	0.00389038	0.826301
ENSG00000069431	ATP-binding cassette transporter sub-family C member 9 (Sulfonylurea receptor 2). [Source:Uniprot/SWISSPROT;Acc:O60706]	, nucleotide binding, receptor activity, transporter activity, ATP binding, transport, potassium ion transport, sulfonylurea receptor activity, membrane, integral to membrane, ATPase activity, ATPase activity, coupled to transmembrane movement of substances, ATP binding, potassium ion transport, sulfonylurea receptor activity, membrane	NM_020297	chr12	0.993577	0.484007	0.446832	0.370765	0.260463	0.21449	0.0846071	0.997276
ENSG00000069535	Amine oxidase [flavin-containing] B (EC 1.4.3.4) (Monoamine oxidase type B) (MAO-B). [Source:Uniprot/SWISSPROT;Acc:P27338]	mitochondrion, mitochondrial envelope, mitochondrial inner membrane, mitochondrial inner membrane, electron transport, amine oxidase activity, electron carrier activity, membrane, integral to membrane, oxidoreductase activity	NM_000898	chrX	0.815609	0.244397	0.0292081	0.00362196	2.91416e-07	0.000421415	0.660068	0.810546
ENSG00000069667	Nuclear receptor ROR-alpha (Retinoid-related orphan receptor-alpha) (Nuclear receptor RZR-alpha). [Source:Uniprot/SWISSPROT;Acc:P35398]	transcription factor activity, steroid hormone receptor activity, protein binding, nucleus, transcription, regulation of transcription, DNA-dependent, nitric oxide biosynthetic process, signal transduction, zinc ion binding, regulation of macrophage activation, sequence-specific DNA binding, cGMP metabolic process, metal ion binding, transcription factor activity, steroid hormone receptor activit…	NM_134261	chr15	0.0694632	0.00352478	2.22431e-06	1.52458e-08	2.82561e-21	1.31152e-12	1.34097e-14	0.406544
ENSG00000069712			NM_001012425	chr1	0.576982	0.0451575	0.0628489	0.00154093	3.29381e-06	0.00121703	0.000542399	0.571167
ENSG00000069764	Group 10 secretory phospholipase A2 precursor (EC 3.1.1.4) (Group X secretory phospholipase A2) (Phosphatidylcholine 2-acylhydrolase GX) (GX sPLA2) (sPLA2-X). [Source:Uniprot/SWISSPROT;Acc:O15496]	phospholipase A2 activity, calcium ion binding, extracellular region, phospholipid metabolic process, lipid catabolic process, hydrolase activity	NM_003561	chr16	0.469084	0.357905	0.107506	0.597227	0.15866	0.0875295	0.712944	0.672396
ENSG00000069812	Transcription factor HES-2 (Hairy and enhancer of split 2). [Source:Uniprot/SWISSPROT;Acc:Q9Y543]	, DNA binding, nucleus, regulation of transcription, DNA-dependent, transcription regulator activity	NM_019089	chr1	0.501763	0.343231	0.168223	0.0921643	0.553847	0.692868	0.573155	0.570126
ENSG00000069869	E3 ubiquitin-protein ligase NEDD4 (EC 6.3.2.-). [Source:Uniprot/SWISSPROT;Acc:P46934]	ubiquitin-protein ligase activity, intracellular, protein modification, ubiquitin cycle, ligase activity, ubiquitin ligase complex, protein binding, cytosol	NM_006154	chr15	0.0902978	0.0912755	0.0329001	0.000569516	0.00583995	0.0213583	0.00363021	0.411579
ENSG00000069943	GPI mannosyltransferase 3 (EC 2.4.1.-) (GPI mannosyltransferase III) (GPI-MT-III) (Phosphatidylinositol-glycan biosynthesis class B protein) (PIG-B). [Source:Uniprot/SWISSPROT;Acc:Q92521]	mannosyltransferase activity, endoplasmic reticulum, endoplasmic reticulum membrane, protein amino acid glycosylation, GPI anchor biosynthetic process, membrane, integral to membrane, transferase activity, transferring glycosyl groups	NM_004855	chr15	0.688997	0.837529	0.692894	0.420885	0.0551417	0.197738	0.709962	0.718504
ENSG00000069943	GPI mannosyltransferase 3 (EC 2.4.1.-) (GPI mannosyltransferase III) (GPI-MT-III) (Phosphatidylinositol-glycan biosynthesis class B protein) (PIG-B). [Source:Uniprot/SWISSPROT;Acc:Q92521]	mannosyltransferase activity, endoplasmic reticulum, endoplasmic reticulum membrane, protein amino acid glycosylation, GPI anchor biosynthetic process, membrane, integral to membrane, transferase activity, transferring glycosyl groups	NM_020739	chr15	0.692855	0.75354	0.781361	0.576131	0.487387	0.410495	0.0496244	0.657813
ENSG00000069956	Mitogen-activated protein kinase 6 (EC 2.7.11.24) (Extracellular signal-regulated kinase 3) (ERK-3) (MAP kinase isoform p97) (p97- MAPK). [Source:Uniprot/SWISSPROT;Acc:Q16659]	nucleotide binding, protein serine/threonine kinase activity, MAP kinase activity, protein binding, protein binding, ATP binding, cytoplasm, cytoplasm, protein amino acid phosphorylation, cell cycle, signal transduction, transferase activity	NM_002748	chr15	0.766398	0.0219844	0.420962	0.0345407	0.0434284	0.00101744	0.0189441	0.948289
ENSG00000069966	Guanine nucleotide-binding protein subunit beta 5 (Transducin beta chain 5) (Gbeta5). [Source:Uniprot/SWISSPROT;Acc:O14775]	GTPase activity, signal transducer activity, heterotrimeric G-protein complex, signal transduction, signal transducer activity, intracellular, signal transduction	NM_016194	chr15	0.299828	0.354762	0.24111	0.326622	0.219383	0.468539	0.00638338	0.262455
ENSG00000069974	Ras-related protein Rab-27A (Rab-27) (GTP-binding protein Ram). [Source:Uniprot/SWISSPROT;Acc:P51159]	nucleotide binding, photoreceptor outer segment, photoreceptor outer segment, GTPase activity, protein binding, protein binding, GTP binding, Golgi apparatus, Golgi apparatus, protein targeting, protein targeting, small GTPase mediated signal transduction, blood coagulation, blood coagulation, protein transport, vesicle-mediated transport, vesicle-mediated transport, secretory granule, secretory …	NM_183235	chr15	0.321874	0.797404	0.730866	0.707283	0.948156	0.184601	0.567815	0.214731
ENSG00000070010	ubiquitin fusion degradation 1-like isoform B [Source:RefSeq_peptide;Acc:NP_001030324]	, ubiquitin-dependent protein catabolic process	NM_005659	chr22	0.147328	0.607741	0.236121	0.258135	0.144664	0.123833	0.318919	0.353476
ENSG00000070019	Heat-stable enterotoxin receptor precursor (GC-C) (Intestinal guanylate cyclase) (EC 4.6.1.2) (STA receptor) (hSTAR). [Source:Uniprot/SWISSPROT;Acc:P25092]	guanylate cyclase activity, guanylate cyclase activity, protein kinase activity, receptor activity, protein binding, ATP binding, integral to plasma membrane, brush border, cGMP biosynthetic process, cGMP biosynthetic process, protein amino acid phosphorylation, receptor guanylyl cyclase signaling pathway, intracellular signaling cascade, response to toxin, response to toxin, membrane	NM_004963	chr12	0.913837	0.746107	0.336314	0.153601	0.230061	0.144459	0.309568	0.981483
ENSG00000070061	IkappaB kinase complex-associated protein (IKK complex-associated protein) (p150). [Source:Uniprot/SWISSPROT;Acc:O95163]	signal transducer activity, protein binding, protein complex assembly, protein amino acid phosphorylation, immune response, phosphorylase kinase regulator activity, kinase activity	NM_003640	chr9	0.650104	0.813241	0.154612	0.474525	0.952873	0.652691	0.200104	0.544234
ENSG00000070087	Profilin-2 (Profilin II). [Source:Uniprot/SWISSPROT;Acc:P35080]	actin binding, protein binding, phosphatidylinositol-4,5-bisphosphate binding, cytoskeleton organization and biogenesis, regulation of actin polymerization and/or depolymerization, actin cytoskeleton, actin cytoskeleton organization and biogenesis	NM_053024	chr3	0.707183	0.616919	7.37128e-05	0.000172987	2.92695e-13	4.97326e-11	4.18477e-17	0.786966
ENSG00000070159	Tyrosine-protein phosphatase non-receptor type 3 (EC 3.1.3.48) (Protein-tyrosine phosphatase H1) (PTP-H1). [Source:Uniprot/SWISSPROT;Acc:P26045]	protein tyrosine phosphatase activity, structural molecule activity, cytoplasm, cytoskeleton, protein amino acid dephosphorylation, cytoskeletal protein binding, membrane, hydrolase activity, protein tyrosine phosphatase activity, structural molecule activity, cytoplasm, cytoskeleton, protein amino acid dephosphorylation, cytoskeletal protein binding, membrane, hydrolase activity	NM_002829	chr9	0.164292	0.0215175	1.52357e-13	4.29275e-17	1.2862e-299	1.36434e-09	0.0621747	0.778526
ENSG00000070182	Spectrin beta chain, erythrocyte (Beta-I spectrin). [Source:Uniprot/SWISSPROT;Acc:P11277]	, actin binding, barbed-end actin filament capping, structural constituent of cytoskeleton, protein binding, membrane fraction, cytoskeleton, spectrin, membrane, protein complex, actin filament binding, barbed-end actin filament capping, structural constituent of cytoskeleton, protein binding, membrane fraction, cytoskeleton, plasma membrane, spectrin, membrane, protein complex, actin filament bi…	NM_145165	chr14	0.613471	0.380673	0.137445	0.367821	0.0146382	0.0403822	0.189649	0.620236
[truncated: 15,144 more rows]

## Sheet: Elements in sig. genes
Ensembl ID	refseq (refseq used to make gene-wise p-values. Compare this one to the cummulative p-values table)	annot	human gene-wisep	h-c gene-wise p	chromosome	conserved element start	conserved element end	length	humanchanges	human lineage p value	chimpp	h-c1p	hcmp	macaquep	hvscm p
[truncated: 2,499 more rows]

[truncated: 1 more sheets: candidate genes with pvalues]
