# Supplementary material for: An Evolutionary Genomic Approach to Identify Genes Involved in Human Birth Timing
Source: PLoS Genet. 2011 Apr 14;7(4):e1001365. doi: 10.1371/journal.pgen.1001365 (PMC3077368; doi:10.1371/journal.pgen.1001365)
Supplement: Table S1 — List of species used in allometric analysis. (0.02 MB XLS) [file pgen.1001365.s007.xls]

## Sheet: Sheet1
Order	Species	Gestation time	Litter size	Neonatal brain weight	Neonatal body weight	Adult brain weight	Adult body weight
Marsupialia	Setonix brachyurus	26	1	0.023	0.38	17.5	3500
Insectivora	Erinaceus europaeus	34	4.6	0.313	13.9	3.5	928
Insectivora	Tupaia glis	46	3	0.53	9.2	3.15	150
Insectivora	Elephantulus intufi	51	1.5	0.673	10.5	1.14	49
Insectivora	Elephantulus myurus	46	1.5	0.58	9	1.37	64
Chiroptera	Placotus auritus		1	0.098	1.42	0.23	8
Apes, Gorilla	Gorilla gorilla	265	1	227	1750	406	140000
Apes, Human	Homo sapiens	270	1	335	3660	1300	65000
Apes, Chimp	Pan troglodytes	230	1	128	1560	360	45000
Apes, Gibbon, lar	Hylobates lar	210	1	65	400	102	5500
Apes, Bornean orangutan	Pongo pigmaeus	270	1	129	1500	343	36900
OWM, Langur, leaf monkey	Presbytis obscurus	168	1	43	514	65.5	5800
OWM, baboon	Papio hamadryas	180	1	75	443	183	20700
OWM, baboon	Papio papio	180	1	53	335	179	32000
OWM, Colobus	Colobus polykomos		1	38	340	96	6800
OWM, Primates anthropoidea	Macaca maurus		1	32	390	72	7400
OWM, Primates anthropoidea	Macaca mulatta	175	1	58	540	84.6	5980
OWM, Primates anthropoidea	Macaca mulatta	165	1	51.5	394	107	8700
OWM, Vervet monkey	Cercopithecus pygerythrus	195	1	33.5	227	67	4600
NWM, Howler monkey	Alouatta paliatta	139	1	30.8	440	54	7670
NWM, Spider monkey	Ateles dariensis	140	1	58	407	114	9100
NWM, Spider monkey	Ateles geoffroyi	140	1	64	512	109	7640
NWM, Capuchin	Cebus capucinus	180	1	29	250	73	3700
NWM, Marmoset	Hapale leucocephala	145	2	3.7	35.3	7.8	220
Prosimian, Galago	Galago crassicaudatus	135	1	4	40	9.9	700
Prosimian, Lemur	Lemur catta	135	1	8.78	78	22	2100
Prosimian, loris	Nycticebus coucang	90	1.2	4	30.5	12.8	1230
Edentata	Dasypus novemcinctus	120	4	3.5	80	12	3700
Lagomorpha	Dryctolagus cuniculus	31	5	1.29	38	9.6	2200
Lagomorpha	Lepus europaeus	41	2.5	4.49	123	13.3	2850
Rodentia sciuromorpha	Sciurus vulgaris	38	3	0.623	11.5	6.23	327
Rodentia sciuromorpha	Glaucomys volans	40	3.1	0.234	3.8	1.89	52
Rodentia sciuromorpha	Castor canadensis	128	2.9	13.9	472	40	20000
Rodentia sciuromorpha	Castor fiber	128	4	13.8	340	45	25000
Rodentia myomorpha	Peromyscus gossypinus	23	3.7	0.149	2.45	0.68	27.2
Rodentia myomorpha	Peromyscus leucopus	23	5	0.113	2.27	0.63	25.5
Rodentia myomorpha	Peromyscus maniculatus bairdii	24	5	0.111	1.86	0.52	17.2
Rodentia myomorpha	Peromyscus maniculatus gambeli	24	5	0.126	1.98	0.69	24
Rodentia myomorpha	Cricetulus griseus	21	4.6	0.097	1.85	0.67	36
Rodentia myomorpha	Mesocricetus auratus	16	6.3	0.06	1.8	1.12	125
Rodentia myomorpha	Gerbillus pyramidum	21	4	0.144	2.6	1.04	65
Rodentia myomorpha	Rattus natalensis	23	7.3	0.14	2.77	0.72	50
Rodentia myomorpha	Rattus norvegicus	21	8	0.28	4.92	2.38	339
Rodentia myomorpha	Mus musculus	19	5	0.09	1.5	0.45	24
Rodentia myomorpha	Notomys alexis		4	0.171	2.15		148
Rodentia myomorpha	Sigmodon Hispidus	27	5.6	0.51	7.2	1.18	11300
Rodentia hystricomorpha	Hystrix cristata	112	1.2	11.3	530	37	13500
Rodentia hystricomorpha	Hystrix hybrid	112	1.2	9.2	238	37	6640
Rodentia hystricomorpha	Erethizon dorsatum	113	1	10	480	24	971
Rodentia hystricomorpha	Cavia porcellus	67	2.6	2.52	97	4.28	29500
Rodentia hystricomorpha	Hydrochoerus hydrochaeris	123	3	24.8	1200	76	2800
Rodentia hystricomorpha	Dasyprocta aguti	104	1.3	7.73	165	20.3	780
Rodentia hystricomorpha	Myoprocta pratti	98	1.2	4.2	72	9.9	432
Rodentia hystricomorpha	Chinchill laniger	110	2	2.03	28	5.25	432
Rodentia hystricomorpha	Myocastor coypus	132	5.5	5.71	230	23	5000
Cetacea	Stenella graffmanni		1	313	5350	780	77000
Cetacea	Tursiops truncatus	360	1	770	20000	1600	155000
Cetacea	Phocaena phocoena	270	1	199	6750	537	55500
Carnivora fissipeda	Canis familiaris beagle	63	4	6.8	312	70.2	8480
Carnivora fissipeda	Canis familiaris hallstromi		4	5.05	111
Carnivora fissipeda	Volpes vulpes	52	4	3.82	105	48	6000
Carnivora fissipeda	Urocyon littoralis	63	3.7	3.41	77	37.3	3760
Carnivora fissipeda	Otocyon megalotis	65	4	7.11	123	28.5	3200
Carnivora fissipeda	Ursus arctos	219	2.3	7	361	400	245000
Carnivora fissipeda	Thalarctos maritimus	240	1.8	11.1	590	500	250000
Carnivora fissipeda	Procyon lotor	63	3.5	4.8	98	41.6	5270
Carnivora fissipeda	Potos flavus	77	1.1	7.73	117	31.2	1970
Carnivora fissipeda	Taxidea taxus	60	2.2	3.34	116	53	6000
Carnivora fissipeda	Felis catus domestica	63	4	5.6	114	28.4	2500
Carnivora fissipeda	Lynx canadensis	60	2.5	7.75	138	75	12000
Carnivora fissipeda	Panthera pardus	92	2.5	35.3	1570	157	46300
Carnivora fissipeda	Panthera leo	108	3	49.5	1300	260	175000
Carnivora fissipeda	Panthera tigris	104	3	30	1300	302	209000
Carnivora pinnipedia	Callorhinus ursinus	254	1	198	4410	355	250000
Carnivora pinnipedia	Zalophus californianus	343	1	180	6000	363	100000
Carnivora pinnipedia	Pagophilus Groenlandicus	240	1	243	14000	442	107000
Carnivora pinnipedia	Leptonychotes meddelli	310	1	400	30000	550	400000
Carnivora pinnipedia	Cystophora cristata		1	250	20000
Proboscidea	Loxodonta africana	655	1	1650	120000	4480	2750000
Hyracoidea	Procavia capensis	225	2.4	7.75	200	20.5	3800
Perissodactyla	Equus caballus	330	1	368	53000	712	484000
Perissodactyla	Tapirus indicus	390	1	131	7000	250	225000
Artiodactyla suiformes	Sus scrofa wild	120	4	26.6	1030	185	147000
Artiodactyla suiformes	Sus scrofa domestic	115	8	30	1400	180	192000
Artiodactyla suiformes	Hippopotamus amphibius	240	1	195	40000	590	1400000
Artiodactyla suiformes	Choeropsis liberiensis	205	1	90	6600	260	150000
Artiodactyla tylopoda	Lama glama	330	1	170	8000	225	93000
Artiodactyla tylopoda	Vicugna vicugna	300	1.1	104	4000	198	45000
Artiodactyla ruminantia	Muntiacus muntjac	183	1.1	50	1240	124	16000
Artiodactyla ruminantia	Dama dama	240	1	97.3	4080	223	80000
Artiodactyla ruminantia	Axis axis	218	1	78.6	4170	219	88500
Artiodactyla ruminantia	Cervus canadensis	255	1	203	14300	435	200000
Artiodactyla ruminantia	Cervus elaphus	235	1	103	4440	365	117000
Artiodactyla ruminantia	cervus unicolor	246	1.1	96	4440	383	116000
Artiodactyla ruminantia	Elaphurus davidianus	284	1	177	11500
Artiodactyla ruminantia	Rangifer tarandus	225	1	105	3760	288	105000
Artiodactyla ruminantia	Taurotragus oryx	255	1	252	31500	480	560000
Artiodactyla ruminantia	Bos grunniens	255	1	187	18000	334	250000
Artiodactyla ruminantia	Bos taurs	280	1	199	25000	456	520000
Artiodactyla ruminantia	Cephalophus dorsalis	120	1	39.1	790	93	13000
Artiodactyla ruminantia	Antilope cervicapra	180	1	62	2740	200	38500
Artiodactyla ruminantia	Ammotragus lervia	158	1.2	92	3730	210	66000
Artiodactyla ruminantia	Ovis aries	150	2.4	52	3000	125	48800
Artiodactyla ruminantia	Ovis dalli		1	92.5	3220
Artiodactyla ruminantia	Capra hircus	151	2	61.2	2180	106	30000
